# Supplementary material for: Marchantia liverworts as a proxy to plants’ basal microbiomes
Source: Sci Rep. 2018 Aug 23;8:12712. doi: 10.1038/s41598-018-31168-0 (PMC6107579; doi:10.1038/s41598-018-31168-0)
Supplement: Supplementary file 2 — Suplementary dataset [file 41598_2018_31168_MOESM2_ESM.xlsx]

## Sheet: S1Tmarchantia.biom
# Constructed from biom file
#OTU ID	S11	S12	S13	S14	S16	S15	taxonomy
	0	0	0	0	0	0	None
0	1	0	0	0	0	0	k__Bacteria; p__Proteobacteria; c__Alphaproteobacteria; o__Rickettsiales; f__mitochondria; g__Azolla; s__pinnata
1	1	0	0	0	0	0	k__Bacteria; p__Proteobacteria; c__Alphaproteobacteria; o__Rickettsiales; f__mitochondria; g__Pleurozia; s__purpurea
2	1	0	0	0	0	0	k__Bacteria; p__Firmicutes; c__Clostridia; o__Clostridiales; f__[Tissierellaceae]; g__; s__
3	0	2	0	0	0	0	k__Bacteria; p__Proteobacteria; c__Deltaproteobacteria; o__Myxococcales; f__; g__; s__
4	324	1	313	0	0	0	k__Bacteria; p__Verrucomicrobia; c__Opitutae; o__; f__; g__; s__
5	0	0	4	0	0	0	k__Bacteria; p__Planctomycetes; c__Planctomycetia; o__Pirellulales; f__Pirellulaceae; g__; s__
6	2	0	6	0	0	0	k__Bacteria; p__Planctomycetes; c__Planctomycetia; o__Pirellulales; f__Pirellulaceae; g__; s__
7	0	0	1	0	0	0	k__Bacteria; p__WS3; c__PRR-12; o__Sediment-1; f__PRR-10; g__; s__
8	4	0	66	10	0	0	k__Bacteria; p__Planctomycetes; c__Planctomycetia; o__Planctomycetales; f__Planctomycetaceae; g__Planctomyces; s__
9	0	0	2	0	0	0	k__Bacteria; p__Proteobacteria; c__Deltaproteobacteria; o__Spirobacillales; f__; g__; s__
10	0	0	1	0	0	0	k__Bacteria; p__OD1; c__SM2F11; o__; f__; g__; s__
11	0	0	1	0	0	0	k__Bacteria; p__Planctomycetes; c__Planctomycetia; o__Pirellulales; f__Pirellulaceae; g__Pirellula; s__
12	0	0	0	1	0	0	k__Bacteria; p__Planctomycetes; c__Planctomycetia; o__Planctomycetales; f__Planctomycetaceae; g__Planctomyces; s__
13	0	0	0	1	0	0	k__Bacteria; p__Planctomycetes; c__Planctomycetia; o__Planctomycetales; f__Planctomycetaceae; g__Planctomyces; s__
14	20	5	0	5	0	0	k__Bacteria; p__Bacteroidetes; c__Cytophagia; o__Cytophagales; f__Cytophagaceae; g__; s__
15	10	18	21	202	0	0	k__Bacteria; p__Bacteroidetes; c__Sphingobacteriia; o__Sphingobacteriales; f__; g__; s__
16	0	0	0	0	1	0	k__Bacteria; p__Cyanobacteria; c__Chloroplast; o__Streptophyta; f__; g__; s__
17	1	0	0	0	56	1	k__Bacteria; p__Proteobacteria; c__Alphaproteobacteria; o__Rickettsiales; f__mitochondria; g__Pleurozia; s__purpurea
18	1	0	0	0	1	0	k__Bacteria; p__Proteobacteria; c__Alphaproteobacteria; o__Rickettsiales; f__mitochondria; g__Pleurozia; s__purpurea
19	1	0	0	0	0	0	k__Bacteria; p__Planctomycetes; c__Planctomycetia; o__Planctomycetales; f__Planctomycetaceae; g__Planctomyces; s__
20	16	10	21	26	0	0	k__Bacteria; p__Planctomycetes; c__Planctomycetia; o__Planctomycetales; f__Planctomycetaceae; g__Planctomyces; s__
21	2	0	0	0	0	0	k__Bacteria; p__Planctomycetes; c__Planctomycetia; o__Planctomycetales; f__Planctomycetaceae; g__Planctomyces; s__
22	2	0	0	0	0	0	k__Bacteria; p__Proteobacteria; c__Alphaproteobacteria; o__Rickettsiales; f__mitochondria; g__Pleurozia; s__purpurea
23	1	0	0	0	0	0	k__Bacteria; p__Proteobacteria; c__Deltaproteobacteria; o__; f__; g__; s__
24	1	0	0	0	0	0	k__Bacteria; p__Cyanobacteria; c__Oscillatoriophycideae; o__Oscillatoriales; f__Phormidiaceae; g__Phormidium; s__
25	1	0	1	1	0	0	k__Bacteria; p__Planctomycetes; c__Planctomycetia; o__Planctomycetales; f__Planctomycetaceae; g__Planctomyces; s__
26	3	5	0	3	0	0	k__Bacteria; p__Planctomycetes; c__Planctomycetia; o__Planctomycetales; f__Planctomycetaceae; g__Planctomyces; s__
27	2	0	0	0	4	0	k__Bacteria; p__Proteobacteria; c__Alphaproteobacteria; o__Rickettsiales; f__mitochondria; g__Pleurozia; s__purpurea
28	1	0	1	0	0	0	k__Bacteria; p__Planctomycetes; c__Planctomycetia; o__Planctomycetales; f__Planctomycetaceae; g__Planctomyces; s__
29	1	0	1	0	0	0	k__Bacteria; p__Planctomycetes; c__Planctomycetia; o__Planctomycetales; f__Planctomycetaceae; g__Planctomyces; s__
30	2	0	1	0	0	0	k__Bacteria; p__Planctomycetes; c__Planctomycetia; o__Planctomycetales; f__Planctomycetaceae; g__Planctomyces; s__
31	4	0	8	0	0	0	k__Bacteria; p__Planctomycetes; c__Planctomycetia; o__Pirellulales; f__Pirellulaceae; g__; s__
32	1	0	0	0	0	0	k__Bacteria; p__Planctomycetes; c__Planctomycetia; o__Planctomycetales; f__Planctomycetaceae; g__Planctomyces; s__
33	1	0	0	0	0	0	k__Bacteria; p__Planctomycetes; c__Planctomycetia; o__Planctomycetales; f__Planctomycetaceae; g__Planctomyces; s__
34	1	0	0	0	0	0	k__Bacteria; p__Planctomycetes; c__Planctomycetia; o__Planctomycetales; f__Planctomycetaceae; g__Planctomyces; s__
35	1	0	0	0	0	0	k__Bacteria; p__Planctomycetes; c__Planctomycetia; o__Planctomycetales; f__Planctomycetaceae; g__Planctomyces; s__
36	1	0	0	0	0	1	k__Bacteria; p__Proteobacteria; c__Alphaproteobacteria; o__Rickettsiales; f__mitochondria; g__Pleurozia; s__purpurea
37	1	0	0	0	0	0	k__Bacteria; p__Proteobacteria; c__Deltaproteobacteria; o__Myxococcales; f__; g__; s__
38	1	0	0	0	0	0	k__Bacteria; p__Planctomycetes; c__Planctomycetia; o__Planctomycetales; f__Planctomycetaceae; g__Planctomyces; s__
39	2	0	0	0	0	0	k__Bacteria; p__Bacteroidetes; c__Sphingobacteriia; o__Sphingobacteriales; f__Sphingobacteriaceae; g__; s__
40	1	0	7	1	0	0	k__Bacteria; p__Planctomycetes; c__Planctomycetia; o__Planctomycetales; f__Planctomycetaceae; g__Planctomyces; s__
41	1	0	0	0	0	0	k__Bacteria; p__Planctomycetes; c__Planctomycetia; o__Planctomycetales; f__Planctomycetaceae; g__Planctomyces; s__
42	1	0	0	0	0	0	k__Bacteria; p__Planctomycetes; c__Planctomycetia; o__Pirellulales; f__Pirellulaceae; g__; s__
43	1	0	0	0	0	0	k__Bacteria; p__Planctomycetes; c__Planctomycetia; o__Planctomycetales; f__Planctomycetaceae; g__Planctomyces; s__
44	1	0	0	0	0	0	k__Bacteria; p__Planctomycetes; c__Planctomycetia; o__Planctomycetales; f__Planctomycetaceae; g__Planctomyces; s__
45	3	0	1	0	0	0	k__Bacteria; p__WS3; c__PRR-12; o__Sediment-1; f__PRR-10; g__; s__
46	1	0	0	0	0	0	k__Bacteria; p__Planctomycetes; c__Planctomycetia; o__Planctomycetales; f__Planctomycetaceae; g__Planctomyces; s__
47	1	0	0	0	0	0	k__Bacteria; p__Proteobacteria; c__Deltaproteobacteria; o__MIZ46; f__; g__; s__
48	1	0	0	0	0	0	k__Bacteria; p__Proteobacteria; c__Alphaproteobacteria; o__Rickettsiales; f__mitochondria; g__Pleurozia; s__purpurea
49	1	0	0	0	0	0	k__Bacteria; p__Proteobacteria; c__Deltaproteobacteria; o__MIZ46; f__; g__; s__
50	1	0	0	0	0	0	k__Bacteria; p__Proteobacteria; c__Alphaproteobacteria; o__Rickettsiales; f__mitochondria; g__Pleurozia; s__purpurea
51	1	0	0	0	0	0	k__Bacteria; p__Acidobacteria; c__RB25; o__; f__; g__; s__
52	1	0	0	0	0	0	k__Bacteria; p__TM7; c__TM7-3; o__; f__; g__; s__
53	61	321	3	9	0	0	k__Bacteria; p__Proteobacteria; c__Alphaproteobacteria; o__Rickettsiales; f__mitochondria; g__Diplazium; s__pycnocarpon
54	0	34	0	0	0	0	k__Bacteria; p__Firmicutes; c__Clostridia; o__Clostridiales; f__Ruminococcaceae; g__; s__
55	2	18	2	68	0	0	k__Bacteria; p__Acidobacteria; c__Acidobacteria-6; o__iii1-15; f__; g__; s__
56	0	1	0	0	0	0	k__Bacteria; p__Planctomycetes; c__Planctomycetia; o__Planctomycetales; f__Planctomycetaceae; g__Planctomyces; s__
57	0	1	0	0	0	0	k__Bacteria; p__Planctomycetes; c__Planctomycetia; o__Planctomycetales; f__Planctomycetaceae; g__Planctomyces; s__
58	0	2	0	0	0	0	k__Bacteria; p__Proteobacteria; c__Alphaproteobacteria; o__Rickettsiales; f__mitochondria; g__Pleurozia; s__purpurea
59	0	1	0	0	0	0	k__Bacteria; p__Planctomycetes; c__Planctomycetia; o__Planctomycetales; f__Planctomycetaceae; g__Planctomyces; s__
60	0	1	0	0	0	0	k__Bacteria; p__Planctomycetes; c__Planctomycetia; o__Planctomycetales; f__Planctomycetaceae; g__Planctomyces; s__
61	0	1	0	0	0	0	k__Bacteria; p__Proteobacteria; c__Alphaproteobacteria; o__Rickettsiales; f__mitochondria; g__Diplazium; s__pycnocarpon
62	0	0	1	0	0	0	k__Bacteria; p__Planctomycetes; c__Planctomycetia; o__Planctomycetales; f__Planctomycetaceae; g__Planctomyces; s__
63	0	0	1	0	0	0	k__Bacteria; p__Planctomycetes; c__Planctomycetia; o__Planctomycetales; f__Planctomycetaceae; g__Planctomyces; s__
64	0	0	1	0	0	0	k__Bacteria; p__Planctomycetes; c__Planctomycetia; o__Pirellulales; f__Pirellulaceae; g__; s__
65	0	0	1	1	0	0	k__Bacteria; p__Planctomycetes; c__Planctomycetia; o__Planctomycetales; f__Planctomycetaceae; g__Planctomyces; s__
66	0	0	7	0	0	0	k__Bacteria; p__Planctomycetes; c__Planctomycetia; o__Planctomycetales; f__Planctomycetaceae; g__Planctomyces; s__
67	0	0	1	0	0	0	k__Bacteria; p__Planctomycetes; c__Planctomycetia; o__Planctomycetales; f__Planctomycetaceae; g__Planctomyces; s__
68	0	0	3	0	0	0	k__Bacteria; p__Planctomycetes; c__Planctomycetia; o__Planctomycetales; f__Planctomycetaceae; g__Planctomyces; s__
69	0	0	1	0	0	0	k__Bacteria; p__Proteobacteria; c__Gammaproteobacteria; o__Thiotrichales; f__Piscirickettsiaceae; g__; s__
70	23	0	25	0	0	0	k__Bacteria; p__Proteobacteria; c__Deltaproteobacteria; o__Syntrophobacterales; f__Syntrophobacteraceae; g__; s__
71	0	0	1	0	0	0	k__Bacteria; p__Planctomycetes; c__Planctomycetia; o__Pirellulales; f__Pirellulaceae; g__; s__
72	0	0	1	0	0	0	k__Bacteria; p__Planctomycetes; c__Planctomycetia; o__Planctomycetales; f__Planctomycetaceae; g__Planctomyces; s__
73	0	0	1	0	0	0	k__Bacteria; p__Planctomycetes; c__Planctomycetia; o__Planctomycetales; f__Planctomycetaceae; g__Planctomyces; s__
74	0	0	1	0	0	0	k__Bacteria; p__Proteobacteria; c__Deltaproteobacteria; o__Syntrophobacterales; f__Syntrophobacteraceae; g__; s__
75	0	0	1	0	0	0	k__Bacteria; p__Proteobacteria; c__Betaproteobacteria; o__IS-44; f__; g__; s__
76	0	0	1	0	0	0	k__Bacteria; p__Proteobacteria; c__Alphaproteobacteria; o__Rickettsiales; f__mitochondria; g__Pleurozia; s__purpurea
77	0	0	1	0	0	0	k__Bacteria; p__Planctomycetes; c__Planctomycetia; o__Planctomycetales; f__Planctomycetaceae; g__Planctomyces; s__
78	0	0	1	0	0	0	k__Bacteria; p__Planctomycetes; c__Planctomycetia; o__Planctomycetales; f__Planctomycetaceae; g__Planctomyces; s__
79	0	0	1	0	0	0	k__Bacteria; p__Planctomycetes; c__Planctomycetia; o__Pirellulales; f__Pirellulaceae; g__; s__
80	0	0	1	0	0	0	k__Bacteria; p__Planctomycetes; c__Planctomycetia; o__Gemmatales; f__Gemmataceae; g__; s__
81	0	0	6	0	0	0	k__Bacteria; p__Planctomycetes; c__Planctomycetia; o__Planctomycetales; f__Planctomycetaceae; g__Planctomyces; s__
82	0	0	1	0	0	0	k__Bacteria; p__Planctomycetes; c__Planctomycetia; o__Pirellulales; f__Pirellulaceae; g__; s__
83	0	0	1	0	0	0	k__Bacteria; p__Planctomycetes; c__Planctomycetia; o__Planctomycetales; f__Planctomycetaceae; g__Planctomyces; s__
84	0	0	1	0	0	0	k__Bacteria; p__Proteobacteria; c__Deltaproteobacteria; o__Spirobacillales; f__; g__; s__
85	0	0	1	0	0	0	k__Bacteria; p__Planctomycetes; c__Planctomycetia; o__Planctomycetales; f__Planctomycetaceae; g__Planctomyces; s__
86	0	0	1	0	0	0	k__Bacteria; p__Acidobacteria; c__Acidobacteria-6; o__CCU21; f__; g__; s__
87	0	0	1	0	0	0	k__Bacteria; p__; c__; o__; f__; g__; s__
88	0	0	1	0	0	0	k__Bacteria; p__Planctomycetes; c__Planctomycetia; o__Planctomycetales; f__Planctomycetaceae; g__Planctomyces; s__
89	0	0	2	0	0	0	k__Bacteria; p__Planctomycetes; c__Planctomycetia; o__Planctomycetales; f__Planctomycetaceae; g__Planctomyces; s__
90	0	0	1	0	0	0	k__Bacteria; p__Planctomycetes; c__Planctomycetia; o__Planctomycetales; f__Planctomycetaceae; g__Planctomyces; s__
91	0	0	1	0	0	0	k__Bacteria; p__Planctomycetes; c__Planctomycetia; o__Pirellulales; f__Pirellulaceae; g__; s__
92	0	0	1	0	0	0	k__Bacteria; p__Planctomycetes; c__Planctomycetia; o__Pirellulales; f__Pirellulaceae; g__; s__
93	0	0	1	0	0	0	k__Bacteria; p__Acidobacteria; c__Acidobacteria-6; o__iii1-15; f__mb2424; g__; s__
94	0	0	1	0	0	0	k__Bacteria; p__Acidobacteria; c__[Chloracidobacteria]; o__RB41; f__Ellin6075; g__; s__
95	0	0	1	0	0	0	k__Bacteria; p__Planctomycetes; c__Planctomycetia; o__Planctomycetales; f__Planctomycetaceae; g__Planctomyces; s__
96	0	0	1	0	0	0	k__Bacteria; p__Planctomycetes; c__Planctomycetia; o__Planctomycetales; f__Planctomycetaceae; g__Planctomyces; s__
97	0	0	1	0	0	0	k__Bacteria; p__Proteobacteria; c__Alphaproteobacteria; o__Rickettsiales; f__mitochondria; g__Pleurozia; s__purpurea
98	0	0	0	1	0	0	k__Bacteria; p__Planctomycetes; c__Planctomycetia; o__Planctomycetales; f__Planctomycetaceae; g__Planctomyces; s__
99	0	0	0	1	0	0	k__Bacteria; p__Planctomycetes; c__Planctomycetia; o__Planctomycetales; f__Planctomycetaceae; g__Planctomyces; s__
100	0	0	0	11	0	0	k__Bacteria; p__Planctomycetes; c__Planctomycetia; o__Planctomycetales; f__Planctomycetaceae; g__Planctomyces; s__
101	87	29	184	233	0	0	k__Bacteria; p__Acidobacteria; c__Acidobacteria-6; o__iii1-15; f__; g__; s__
102	0	0	0	1	0	0	k__Bacteria; p__Planctomycetes; c__Planctomycetia; o__Planctomycetales; f__Planctomycetaceae; g__Planctomyces; s__
103	0	0	0	1	0	0	k__Bacteria; p__Planctomycetes; c__Planctomycetia; o__Planctomycetales; f__Planctomycetaceae; g__Planctomyces; s__
104	0	0	0	1	0	0	k__Bacteria; p__Planctomycetes; c__Planctomycetia; o__Planctomycetales; f__Planctomycetaceae; g__Planctomyces; s__
105	0	0	0	1	0	0	k__Bacteria; p__Planctomycetes; c__Planctomycetia; o__Planctomycetales; f__Planctomycetaceae; g__Planctomyces; s__
106	0	0	0	1	0	0	k__Bacteria; p__Planctomycetes; c__Planctomycetia; o__Planctomycetales; f__Planctomycetaceae; g__Planctomyces; s__
107	0	0	0	1	0	0	k__Bacteria; p__Proteobacteria; c__Betaproteobacteria; o__Burkholderiales; f__Comamonadaceae; g__; s__
108	0	0	0	1	0	0	k__Bacteria; p__Proteobacteria; c__Alphaproteobacteria; o__; f__; g__; s__
109	0	0	0	1	0	0	k__Bacteria; p__Nitrospirae; c__Nitrospira; o__Nitrospirales; f__Nitrospiraceae; g__Nitrospira; s__
110	0	0	0	1	0	0	k__Bacteria; p__Planctomycetes; c__Planctomycetia; o__Planctomycetales; f__Planctomycetaceae; g__Planctomyces; s__
111	0	0	0	1	0	0	k__Bacteria; p__Planctomycetes; c__Planctomycetia; o__Planctomycetales; f__Planctomycetaceae; g__Planctomyces; s__
112	0	0	0	1	0	0	k__Bacteria; p__Planctomycetes; c__Planctomycetia; o__Planctomycetales; f__Planctomycetaceae; g__Planctomyces; s__
113	0	0	0	1	0	0	k__Bacteria; p__Planctomycetes; c__Planctomycetia; o__Planctomycetales; f__Planctomycetaceae; g__Planctomyces; s__
114	0	0	0	1	0	0	k__Bacteria; p__Planctomycetes; c__Planctomycetia; o__Planctomycetales; f__Planctomycetaceae; g__Planctomyces; s__
115	0	0	0	1	0	0	k__Bacteria; p__Proteobacteria; c__Deltaproteobacteria; o__; f__; g__; s__
116	0	0	0	1	0	0	k__Bacteria; p__Planctomycetes; c__Planctomycetia; o__Planctomycetales; f__Planctomycetaceae; g__Planctomyces; s__
117	0	0	0	1	0	0	k__Bacteria; p__Planctomycetes; c__Planctomycetia; o__Planctomycetales; f__Planctomycetaceae; g__Planctomyces; s__
118	0	0	0	1	0	0	k__Bacteria; p__Planctomycetes; c__vadinHA49; o__p04_C01; f__; g__; s__
119	0	0	0	1	0	0	k__Bacteria; p__Proteobacteria; c__Alphaproteobacteria; o__Rickettsiales; f__mitochondria; g__Diplazium; s__pycnocarpon
120	0	0	0	1	0	0	k__Bacteria; p__Planctomycetes; c__Planctomycetia; o__Planctomycetales; f__Planctomycetaceae; g__Planctomyces; s__
121	0	0	0	0	0	4	k__Bacteria; p__Proteobacteria; c__Alphaproteobacteria; o__Rickettsiales; f__mitochondria; g__Pleurozia; s__purpurea
122	0	0	0	0	0	2	k__Bacteria; p__Proteobacteria; c__Alphaproteobacteria; o__Rickettsiales; f__mitochondria; g__Pleurozia; s__purpurea
123	1	0	0	0	0	0	k__Bacteria; p__Proteobacteria; c__Alphaproteobacteria; o__Rickettsiales; f__mitochondria; g__Azolla; s__pinnata
124	1	0	0	0	0	0	k__Bacteria; p__Proteobacteria; c__Deltaproteobacteria; o__Myxococcales; f__Cystobacterineae; g__; s__
125	1	0	0	0	0	0	k__Bacteria; p__Bacteroidetes; c__Cytophagia; o__Cytophagales; f__Cytophagaceae; g__; s__
126	1	0	0	0	0	0	k__Bacteria; p__Proteobacteria; c__Alphaproteobacteria; o__Rickettsiales; f__mitochondria; g__Pleurozia; s__purpurea
127	10	5	0	6	0	0	k__Bacteria; p__BHI80-139; c__; o__; f__; g__; s__
128	2	0	6	0	0	0	k__Bacteria; p__Gemmatimonadetes; c__Gemm-2; o__; f__; g__; s__
129	2	0	0	0	0	0	k__Bacteria; p__Proteobacteria; c__Gammaproteobacteria; o__Xanthomonadales; f__Sinobacteraceae; g__Steroidobacter; s__
130	1	0	0	0	0	0	k__Bacteria; p__OD1; c__SM2F11; o__; f__; g__; s__
131	22	0	3	2	0	0	k__Bacteria; p__Planctomycetes; c__vadinHA49; o__PeHg47; f__; g__; s__
132	3	0	0	0	0	0	k__Bacteria; p__Proteobacteria; c__Betaproteobacteria; o__Burkholderiales; f__Comamonadaceae; g__; s__
133	1	0	0	0	0	0	k__Bacteria; p__Proteobacteria; c__Alphaproteobacteria; o__Rickettsiales; f__mitochondria; g__Pleurozia; s__purpurea
134	3	0	1	0	0	0	k__Bacteria; p__Planctomycetes; c__Pla3; o__; f__; g__; s__
135	1	0	0	0	0	0	k__Bacteria; p__Proteobacteria; c__Betaproteobacteria; o__; f__; g__; s__
136	1	0	0	0	0	0	k__Bacteria; p__Acidobacteria; c__Acidobacteria-6; o__iii1-15; f__RB40; g__; s__
137	1	3	0	0	0	0	k__Bacteria; p__Proteobacteria; c__Betaproteobacteria; o__Procabacteriales; f__Procabacteriaceae; g__; s__
138	1	0	0	0	0	0	k__Bacteria; p__OD1; c__SM2F11; o__; f__; g__; s__
139	1	0	0	0	0	0	k__Bacteria; p__Planctomycetes; c__Pla3; o__; f__; g__; s__
140	4	0	0	0	0	0	k__Bacteria; p__Gemmatimonadetes; c__Gemm-2; o__; f__; g__; s__
141	15	0	1	0	0	0	k__Bacteria; p__Acidobacteria; c__Acidobacteria-6; o__iii1-15; f__RB40; g__; s__
142	2	0	0	0	0	0	k__Bacteria; p__Cyanobacteria; c__Oscillatoriophycideae; o__Oscillatoriales; f__Phormidiaceae; g__Phormidium; s__
143	1	0	0	0	0	0	k__Bacteria; p__Proteobacteria; c__Alphaproteobacteria; o__; f__; g__; s__
144	44	0	1	0	0	0	k__Bacteria; p__Planctomycetes; c__vadinHA49; o__p04_C01; f__; g__; s__
145	278	19	39	6	0	0	k__Bacteria; p__Acidobacteria; c__Acidobacteria-6; o__iii1-15; f__RB40; g__; s__
146	3	0	3	3	0	0	k__Bacteria; p__Proteobacteria; c__Deltaproteobacteria; o__Myxococcales; f__; g__; s__
147	1	0	0	0	0	0	k__Bacteria; p__Cyanobacteria; c__Oscillatoriophycideae; o__Oscillatoriales; f__Phormidiaceae; g__Phormidium; s__
148	1	0	0	0	0	0	k__Bacteria; p__Proteobacteria; c__Alphaproteobacteria; o__Rickettsiales; f__mitochondria; g__Pleurozia; s__purpurea
149	1	0	0	0	0	0	k__Bacteria; p__Cyanobacteria; c__Oscillatoriophycideae; o__Oscillatoriales; f__Phormidiaceae; g__Phormidium; s__
150	2	0	0	0	0	0	k__Bacteria; p__Proteobacteria; c__Alphaproteobacteria; o__Rickettsiales; f__mitochondria; g__Pleurozia; s__purpurea
151	1	0	0	0	0	0	k__Bacteria; p__Proteobacteria; c__Alphaproteobacteria; o__Rickettsiales; f__mitochondria; g__Diplazium; s__pycnocarpon
152	49	22	5	24	0	0	k__Bacteria; p__Planctomycetes; c__vadinHA49; o__p04_C01; f__; g__; s__
153	1	0	0	0	0	0	k__Bacteria; p__Proteobacteria; c__Betaproteobacteria; o__Ellin6067; f__; g__; s__
154	1	0	0	0	0	0	k__Bacteria; p__Proteobacteria; c__Gammaproteobacteria; o__Pseudomonadales; f__Pseudomonadaceae; g__Pseudomonas; s__
155	1	0	0	0	0	0	k__Bacteria; p__Proteobacteria; c__Alphaproteobacteria; o__Rickettsiales; f__mitochondria; g__Pleurozia; s__purpurea
156	1	0	0	0	0	0	k__Bacteria; p__Proteobacteria; c__Alphaproteobacteria; o__Rickettsiales; f__mitochondria; g__Pleurozia; s__purpurea
157	1	0	0	0	0	0	k__Bacteria; p__Proteobacteria; c__Alphaproteobacteria; o__Rickettsiales; f__mitochondria; g__Diplazium; s__pycnocarpon
158	2	0	0	0	0	0	k__Bacteria; p__Cyanobacteria; c__Oscillatoriophycideae; o__Oscillatoriales; f__Phormidiaceae; g__Phormidium; s__
159	3	0	0	0	0	0	k__Bacteria; p__Planctomycetes; c__vadinHA49; o__p04_C01; f__; g__; s__
160	1	0	0	0	0	0	k__Bacteria; p__Verrucomicrobia; c__[Pedosphaerae]; o__[Pedosphaerales]; f__auto67_4W; g__; s__
161	1	0	0	0	0	0	k__Bacteria; p__Proteobacteria; c__Gammaproteobacteria; o__Xanthomonadales; f__Sinobacteraceae; g__; s__
162	1	0	0	0	0	0	k__Bacteria; p__Cyanobacteria; c__Oscillatoriophycideae; o__Oscillatoriales; f__Phormidiaceae; g__Phormidium; s__
163	1	0	0	0	0	0	k__Bacteria; p__OD1; c__SM2F11; o__; f__; g__; s__
164	1	0	0	0	0	0	k__Bacteria; p__Cyanobacteria; c__Oscillatoriophycideae; o__Oscillatoriales; f__Phormidiaceae; g__Phormidium; s__
165	1	0	0	0	0	0	k__Bacteria; p__Proteobacteria; c__Alphaproteobacteria; o__Rickettsiales; f__mitochondria; g__Pleurozia; s__purpurea
166	1	0	0	0	0	0	k__Bacteria; p__Cyanobacteria; c__Oscillatoriophycideae; o__Oscillatoriales; f__Phormidiaceae; g__Phormidium; s__
167	1	0	0	0	0	0	k__Bacteria; p__Proteobacteria; c__Alphaproteobacteria; o__Rickettsiales; f__mitochondria; g__Pleurozia; s__purpurea
168	1	0	0	0	0	0	k__Bacteria; p__Proteobacteria; c__Alphaproteobacteria; o__Rickettsiales; f__mitochondria; g__Diplazium; s__pycnocarpon
169	1	0	0	0	0	0	k__Bacteria; p__Proteobacteria; c__Alphaproteobacteria; o__Rickettsiales; f__mitochondria; g__Pleurozia; s__purpurea
170	1	0	0	0	0	0	k__Bacteria; p__Proteobacteria; c__Alphaproteobacteria; o__Rickettsiales; f__mitochondria; g__Pleurozia; s__purpurea
171	5	0	16	10	0	0	k__Bacteria; p__Acidobacteria; c__Acidobacteria-6; o__iii1-15; f__; g__; s__
172	1	0	0	0	0	0	k__Bacteria; p__Gemmatimonadetes; c__Gemm-2; o__; f__; g__; s__
173	2	0	0	0	0	0	k__Bacteria; p__Planctomycetes; c__vadinHA49; o__p04_C01; f__; g__; s__
174	2	0	0	0	0	0	k__Bacteria; p__Proteobacteria; c__Alphaproteobacteria; o__Rickettsiales; f__mitochondria; g__Pleurozia; s__purpurea
175	1	0	0	0	0	0	k__Bacteria; p__Proteobacteria; c__Alphaproteobacteria; o__Rickettsiales; f__mitochondria; g__Treubia; s__lacunosa
176	18	0	11	0	0	0	k__Bacteria; p__Proteobacteria; c__Gammaproteobacteria; o__HTCC2188; f__HTCC2089; g__; s__
177	1	0	0	0	0	0	k__Bacteria; p__Proteobacteria; c__Alphaproteobacteria; o__Rickettsiales; f__mitochondria; g__Pleurozia; s__purpurea
178	2	0	0	0	0	0	k__Bacteria; p__Proteobacteria; c__Betaproteobacteria; o__Burkholderiales; f__Comamonadaceae; g__; s__
179	1	0	0	0	0	0	k__Bacteria; p__Proteobacteria; c__Alphaproteobacteria; o__Rickettsiales; f__mitochondria; g__Pleurozia; s__purpurea
180	1	0	0	0	0	0	k__Bacteria; p__Proteobacteria; c__Alphaproteobacteria; o__Rickettsiales; f__mitochondria; g__Pleurozia; s__purpurea
181	2	0	1	0	0	0	k__Bacteria; p__Planctomycetes; c__vadinHA49; o__p04_C01; f__; g__; s__
182	1	0	0	0	0	0	k__Bacteria; p__Cyanobacteria; c__Oscillatoriophycideae; o__Oscillatoriales; f__Phormidiaceae; g__Phormidium; s__
183	1	0	0	8	0	0	k__Bacteria; p__Chlamydiae; c__Chlamydiia; o__Chlamydiales; f__Rhabdochlamydiaceae; g__Candidatus Rhabdochlamydia; s__
184	6	0	0	0	0	0	k__Bacteria; p__Proteobacteria; c__Betaproteobacteria; o__Burkholderiales; f__Comamonadaceae; g__Methylibium; s__
185	1	0	0	0	0	0	k__Bacteria; p__Proteobacteria; c__Alphaproteobacteria; o__Rickettsiales; f__mitochondria; g__Pleurozia; s__purpurea
186	1	0	0	0	0	0	k__Bacteria; p__Proteobacteria; c__Alphaproteobacteria; o__Rickettsiales; f__mitochondria; g__Diplazium; s__pycnocarpon
187	2	0	0	0	0	0	k__Bacteria; p__Proteobacteria; c__Alphaproteobacteria; o__Rickettsiales; f__mitochondria; g__Pleurozia; s__purpurea
188	1	0	0	0	0	0	k__Bacteria; p__Proteobacteria; c__Deltaproteobacteria; o__Myxococcales; f__; g__; s__
189	1	0	0	0	0	0	k__Bacteria; p__Proteobacteria; c__Alphaproteobacteria; o__Rickettsiales; f__mitochondria; g__Azolla; s__pinnata
190	2	0	0	0	0	0	k__Bacteria; p__Planctomycetes; c__vadinHA49; o__p04_C01; f__; g__; s__
191	1	0	0	0	0	0	k__Bacteria; p__Proteobacteria; c__Alphaproteobacteria; o__Rickettsiales; f__mitochondria; g__Pleurozia; s__purpurea
192	1	0	0	0	0	0	k__Bacteria; p__Planctomycetes; c__vadinHA49; o__p04_C01; f__; g__; s__
193	7	0	2	0	0	0	k__Bacteria; p__Acidobacteria; c__Acidobacteria-6; o__iii1-15; f__; g__; s__
194	1	0	0	0	0	0	k__Bacteria; p__Proteobacteria; c__Alphaproteobacteria; o__Rickettsiales; f__mitochondria; g__Pleurozia; s__purpurea
195	1	0	0	0	0	0	k__Bacteria; p__Proteobacteria; c__Alphaproteobacteria; o__Rickettsiales; f__mitochondria; g__Pleurozia; s__purpurea
196	2	0	0	0	0	0	k__Bacteria; p__Proteobacteria; c__Alphaproteobacteria; o__Rickettsiales; f__mitochondria; g__Pleurozia; s__purpurea
197	1	0	0	0	0	0	k__Bacteria; p__OD1; c__ZB2; o__; f__; g__; s__
198	1	0	0	0	0	0	k__Bacteria; p__Gemmatimonadetes; c__Gemm-2; o__; f__; g__; s__
199	0	1	0	0	0	0	k__Bacteria; p__Proteobacteria; c__Alphaproteobacteria; o__Rickettsiales; f__mitochondria; g__Diplazium; s__pycnocarpon
200	0	1	0	0	0	0	k__Bacteria; p__Proteobacteria; c__Alphaproteobacteria; o__Rickettsiales; f__mitochondria; g__Diplazium; s__pycnocarpon
201	0	2	0	0	0	0	k__Bacteria; p__Proteobacteria; c__Deltaproteobacteria; o__MIZ46; f__; g__; s__
202	0	4	3	1	0	0	k__Bacteria; p__Actinobacteria; c__Thermoleophilia; o__Solirubrobacterales; f__; g__; s__
203	0	1	0	0	0	0	k__Bacteria; p__Proteobacteria; c__Alphaproteobacteria; o__Rickettsiales; f__mitochondria; g__Diplazium; s__pycnocarpon
204	0	1	0	0	0	0	k__Bacteria; p__Proteobacteria; c__Alphaproteobacteria; o__Rickettsiales; f__mitochondria; g__Pleurozia; s__purpurea
205	0	1	0	0	0	0	k__Bacteria; p__Proteobacteria; c__Gammaproteobacteria; o__Aeromonadales; f__Aeromonadaceae; g__; s__
206	0	1	0	0	0	0	k__Bacteria; p__Proteobacteria; c__Alphaproteobacteria; o__Rickettsiales; f__mitochondria; g__Diplazium; s__pycnocarpon
207	0	1	0	0	0	0	k__Bacteria; p__Proteobacteria; c__Alphaproteobacteria; o__Rickettsiales; f__mitochondria; g__Diplazium; s__pycnocarpon
208	0	1	0	0	0	0	k__Bacteria; p__Proteobacteria; c__Alphaproteobacteria; o__Rickettsiales; f__mitochondria; g__Diplazium; s__pycnocarpon
209	0	1	0	0	0	0	k__Bacteria; p__TM7; c__TM7-3; o__EW055; f__; g__; s__
210	0	1	0	0	0	0	k__Bacteria; p__Proteobacteria; c__Alphaproteobacteria; o__Rickettsiales; f__mitochondria; g__Azolla; s__pinnata
211	0	1	0	0	0	0	k__Bacteria; p__Planctomycetes; c__Planctomycetia; o__Planctomycetales; f__Planctomycetaceae; g__Planctomyces; s__
212	0	2	0	0	0	0	k__Bacteria; p__Proteobacteria; c__Alphaproteobacteria; o__Rickettsiales; f__mitochondria; g__Azolla; s__pinnata
213	0	1	0	0	0	0	k__Bacteria; p__Proteobacteria; c__Alphaproteobacteria; o__Rickettsiales; f__mitochondria; g__Diplazium; s__pycnocarpon
214	0	1	0	0	0	0	k__Bacteria; p__Proteobacteria; c__Alphaproteobacteria; o__Rickettsiales; f__mitochondria; g__Diplazium; s__pycnocarpon
215	0	1	0	0	0	0	k__Bacteria; p__Proteobacteria; c__Alphaproteobacteria; o__Rickettsiales; f__mitochondria; g__Diplazium; s__pycnocarpon
216	0	1	0	0	0	0	k__Bacteria; p__Proteobacteria; c__Alphaproteobacteria; o__Rickettsiales; f__mitochondria; g__Diplazium; s__pycnocarpon
217	0	1	0	0	0	0	k__Bacteria; p__Proteobacteria; c__Alphaproteobacteria; o__Rickettsiales; f__mitochondria; g__Diplazium; s__pycnocarpon
218	0	1	0	0	0	0	k__Bacteria; p__Proteobacteria; c__Alphaproteobacteria; o__Rickettsiales; f__mitochondria; g__Diplazium; s__pycnocarpon
219	0	1	0	0	0	0	k__Bacteria; p__Proteobacteria; c__Alphaproteobacteria; o__Rickettsiales; f__mitochondria; g__Diplazium; s__pycnocarpon
220	0	1	0	0	0	0	k__Bacteria; p__Proteobacteria; c__Alphaproteobacteria; o__Rickettsiales; f__mitochondria; g__Diplazium; s__pycnocarpon
221	0	1	0	0	0	0	k__Bacteria; p__Planctomycetes; c__vadinHA49; o__p04_C01; f__; g__; s__
222	0	1	0	0	0	0	k__Bacteria; p__Proteobacteria; c__Alphaproteobacteria; o__Rickettsiales; f__mitochondria; g__Diplazium; s__pycnocarpon
223	0	1	0	0	0	0	k__Bacteria; p__Proteobacteria; c__Deltaproteobacteria; o__MIZ46; f__; g__; s__
224	0	1	0	0	0	0	k__Bacteria; p__Proteobacteria; c__Alphaproteobacteria; o__Rickettsiales; f__mitochondria; g__Diplazium; s__pycnocarpon
225	0	1	0	0	0	0	k__Bacteria; p__Proteobacteria; c__Alphaproteobacteria; o__Rickettsiales; f__mitochondria; g__Diplazium; s__pycnocarpon
226	0	1	0	0	0	0	k__Bacteria; p__Proteobacteria; c__Alphaproteobacteria; o__Rickettsiales; f__mitochondria; g__Diplazium; s__pycnocarpon
227	0	1	0	0	0	0	k__Bacteria; p__Proteobacteria; c__Alphaproteobacteria; o__Rickettsiales; f__mitochondria; g__Diplazium; s__pycnocarpon
228	0	1	0	0	0	0	k__Bacteria; p__Proteobacteria; c__Alphaproteobacteria; o__Rickettsiales; f__mitochondria; g__Diplazium; s__pycnocarpon
229	0	1	0	0	0	0	k__Bacteria; p__Proteobacteria; c__Alphaproteobacteria; o__Rickettsiales; f__mitochondria; g__Diplazium; s__pycnocarpon
230	0	1	0	0	0	0	k__Bacteria; p__Proteobacteria; c__Alphaproteobacteria; o__Rickettsiales; f__mitochondria; g__Diplazium; s__pycnocarpon
231	0	1	0	0	0	0	k__Bacteria; p__Proteobacteria; c__Alphaproteobacteria; o__Rickettsiales; f__mitochondria; g__Diplazium; s__pycnocarpon
232	0	1	0	0	0	0	k__Bacteria; p__Proteobacteria; c__Alphaproteobacteria; o__Rickettsiales; f__mitochondria; g__Diplazium; s__pycnocarpon
233	0	1	0	0	0	0	k__Bacteria; p__Proteobacteria; c__Alphaproteobacteria; o__Rickettsiales; f__mitochondria; g__Diplazium; s__pycnocarpon
234	0	1	0	0	0	0	k__Bacteria; p__Proteobacteria; c__Alphaproteobacteria; o__Rickettsiales; f__mitochondria; g__Diplazium; s__pycnocarpon
235	0	0	4	0	0	0	k__Bacteria; p__Proteobacteria; c__Alphaproteobacteria; o__Rickettsiales; f__Pelagibacteraceae; g__; s__
236	0	0	1	0	0	0	k__Bacteria; p__Proteobacteria; c__Deltaproteobacteria; o__MIZ46; f__; g__; s__
237	0	0	1	0	0	0	k__Bacteria; p__Proteobacteria; c__Deltaproteobacteria; o__Syntrophobacterales; f__Syntrophobacteraceae; g__; s__
238	0	0	1	0	0	0	k__Bacteria; p__OD1; c__SM2F11; o__; f__; g__; s__
239	29	0	66	23	0	0	k__Bacteria; p__Gemmatimonadetes; c__Gemm-2; o__; f__; g__; s__
240	0	0	5	0	0	0	k__Bacteria; p__Planctomycetes; c__; o__; f__; g__; s__
241	0	0	1	0	0	0	k__Bacteria; p__Acidobacteria; c__iii1-8; o__DS-18; f__; g__; s__
242	0	0	1	0	0	0	k__Bacteria; p__Acidobacteria; c__Acidobacteria-6; o__iii1-15; f__mb2424; g__; s__
243	0	0	5	0	0	0	k__Bacteria; p__Chlamydiae; c__Chlamydiia; o__Chlamydiales; f__Chlamydiaceae; g__; s__
244	0	0	1	0	0	0	k__Bacteria; p__Planctomycetes; c__Planctomycetia; o__Planctomycetales; f__Planctomycetaceae; g__Planctomyces; s__
245	0	0	1	0	0	0	k__Bacteria; p__Proteobacteria; c__Gammaproteobacteria; o__Xanthomonadales; f__Xanthomonadaceae; g__; s__
246	0	0	1	0	0	0	k__Bacteria; p__Nitrospirae; c__Nitrospira; o__Nitrospirales; f__Nitrospiraceae; g__Nitrospira; s__
247	4	0	36	5	0	0	k__Bacteria; p__Acidobacteria; c__Acidobacteria-6; o__iii1-15; f__; g__; s__
248	0	0	1	0	0	0	k__Bacteria; p__Acidobacteria; c__Acidobacteria-6; o__CCU21; f__; g__; s__
249	0	0	1	0	0	0	k__Bacteria; p__Planctomycetes; c__Planctomycetia; o__Gemmatales; f__Gemmataceae; g__; s__
250	0	0	1	0	0	0	k__Bacteria; p__Verrucomicrobia; c__[Pedosphaerae]; o__[Pedosphaerales]; f__Ellin515; g__; s__
251	0	0	1	0	0	0	k__Bacteria; p__Proteobacteria; c__Deltaproteobacteria; o__Syntrophobacterales; f__Syntrophobacteraceae; g__; s__
252	0	0	1	0	0	0	k__Bacteria; p__OD1; c__SM2F11; o__; f__; g__; s__
253	3	0	21	3	0	0	k__Bacteria; p__Chlamydiae; c__Chlamydiia; o__Chlamydiales; f__Rhabdochlamydiaceae; g__Candidatus Rhabdochlamydia; s__
254	0	0	1	0	0	0	k__Bacteria; p__Proteobacteria; c__Deltaproteobacteria; o__MIZ46; f__; g__; s__
255	7	0	10	4	0	0	k__Bacteria; p__Planctomycetes; c__vadinHA49; o__p04_C01; f__; g__; s__
256	6	0	7	0	0	0	k__Bacteria; p__Chlamydiae; c__Chlamydiia; o__Chlamydiales; f__Rhabdochlamydiaceae; g__Candidatus Rhabdochlamydia; s__
257	0	0	1	0	0	0	k__Bacteria; p__Proteobacteria; c__Deltaproteobacteria; o__Syntrophobacterales; f__Syntrophobacteraceae; g__; s__
258	0	0	1	0	0	0	k__Bacteria; p__Proteobacteria; c__Alphaproteobacteria; o__Rhizobiales; f__; g__; s__
259	0	0	1	0	0	0	k__Bacteria; p__Chloroflexi; c__C0119; o__; f__; g__; s__
260	0	0	1	0	0	0	k__Bacteria; p__Proteobacteria; c__Deltaproteobacteria; o__Syntrophobacterales; f__Syntrophobacteraceae; g__; s__
261	0	0	1	0	0	0	k__Bacteria; p__Planctomycetes; c__Planctomycetia; o__Gemmatales; f__Gemmataceae; g__; s__
262	0	0	1	0	0	0	k__Bacteria; p__Proteobacteria; c__Deltaproteobacteria; o__MIZ46; f__; g__; s__
263	0	0	1	0	0	0	k__Bacteria; p__OP3; c__koll11; o__; f__; g__; s__
264	201	18	357	379	0	0	k__Bacteria; p__Proteobacteria; c__Gammaproteobacteria; o__HTCC2188; f__HTCC2089; g__; s__
265	0	0	1	0	0	0	k__Bacteria; p__Proteobacteria; c__Deltaproteobacteria; o__MIZ46; f__; g__; s__
266	1	0	3	0	0	0	k__Bacteria; p__Planctomycetes; c__C6; o__Ucm1571; f__; g__; s__
267	0	0	2	0	0	0	k__Bacteria; p__Proteobacteria; c__Deltaproteobacteria; o__MIZ46; f__; g__; s__
268	0	0	16	0	0	0	k__Bacteria; p__Proteobacteria; c__Deltaproteobacteria; o__Syntrophobacterales; f__Syntrophobacteraceae; g__; s__
269	0	0	1	0	0	0	k__Bacteria; p__Proteobacteria; c__Alphaproteobacteria; o__Rickettsiales; f__mitochondria; g__Angiopteris; s__lygodiifolia
270	2	0	3	0	0	0	k__Bacteria; p__Proteobacteria; c__Deltaproteobacteria; o__MIZ46; f__; g__; s__
271	0	0	1	0	0	0	k__Bacteria; p__Proteobacteria; c__Deltaproteobacteria; o__MIZ46; f__; g__; s__
272	0	0	4	0	0	0	k__Bacteria; p__Chlamydiae; c__Chlamydiia; o__Chlamydiales; f__Rhabdochlamydiaceae; g__Candidatus Rhabdochlamydia; s__
273	11	1	3	3	0	0	k__Bacteria; p__Proteobacteria; c__Gammaproteobacteria; o__Legionellales; f__Coxiellaceae; g__; s__
274	0	0	1	0	0	0	k__Bacteria; p__Acidobacteria; c__[Chloracidobacteria]; o__RB41; f__; g__; s__
275	0	0	1	0	0	0	k__Bacteria; p__Proteobacteria; c__Deltaproteobacteria; o__Myxococcales; f__; g__; s__
276	1	0	3	0	0	0	k__Bacteria; p__Acidobacteria; c__Acidobacteria-6; o__iii1-15; f__; g__; s__
277	0	0	1	0	0	0	k__Bacteria; p__Chlamydiae; c__Chlamydiia; o__Chlamydiales; f__Rhabdochlamydiaceae; g__Candidatus Rhabdochlamydia; s__
278	0	0	2	0	0	0	k__Bacteria; p__Verrucomicrobia; c__Verruco-5; o__; f__; g__; s__
279	0	0	7	0	0	0	k__Bacteria; p__OP3; c__PBS-25; o__; f__; g__; s__
280	0	0	5	0	0	0	k__Bacteria; p__Acidobacteria; c__Acidobacteria-6; o__iii1-15; f__; g__; s__
281	0	0	1	0	0	0	k__Bacteria; p__OD1; c__SM2F11; o__; f__; g__; s__
282	0	0	1	0	0	0	k__Bacteria; p__Proteobacteria; c__Gammaproteobacteria; o__Xanthomonadales; f__Sinobacteraceae; g__; s__
283	0	0	2	0	0	0	k__Bacteria; p__Acidobacteria; c__Acidobacteria-6; o__iii1-15; f__; g__; s__
284	0	0	1	0	0	0	k__Bacteria; p__Verrucomicrobia; c__Verrucomicrobiae; o__Verrucomicrobiales; f__Verrucomicrobiaceae; g__Luteolibacter; s__
285	0	0	0	5	0	0	k__Bacteria; p__Chloroflexi; c__C0119; o__; f__; g__; s__
286	0	0	0	5	0	0	k__Bacteria; p__Chloroflexi; c__C0119; o__; f__; g__; s__
287	0	0	0	1	0	0	k__Bacteria; p__Proteobacteria; c__Deltaproteobacteria; o__MIZ46; f__; g__; s__
288	0	0	0	6	0	0	k__Bacteria; p__Chloroflexi; c__C0119; o__; f__; g__; s__
289	122	5	186	300	0	0	k__Bacteria; p__Proteobacteria; c__Betaproteobacteria; o__; f__; g__; s__
290	1	2	0	4	0	0	k__Bacteria; p__BHI80-139; c__; o__; f__; g__; s__
291	5	0	29	65	0	0	k__Bacteria; p__Acidobacteria; c__Acidobacteria-6; o__iii1-15; f__; g__; s__
292	0	0	0	2	0	0	k__Bacteria; p__Proteobacteria; c__Deltaproteobacteria; o__Myxococcales; f__Haliangiaceae; g__; s__
293	0	0	0	2	0	0	k__Bacteria; p__Chloroflexi; c__C0119; o__; f__; g__; s__
294	0	0	0	1	0	0	k__Bacteria; p__Acidobacteria; c__[Chloracidobacteria]; o__11-24; f__; g__; s__
295	0	0	0	1	0	0	k__Bacteria; p__Proteobacteria; c__Alphaproteobacteria; o__Rhodobacterales; f__Hyphomonadaceae; g__; s__
296	0	0	0	1	0	0	k__Bacteria; p__Proteobacteria; c__Deltaproteobacteria; o__Syntrophobacterales; f__Syntrophobacteraceae; g__; s__
297	0	0	0	1	0	0	k__Bacteria; p__Acidobacteria; c__Acidobacteria-6; o__iii1-15; f__; g__; s__
298	3	0	4	17	0	0	k__Bacteria; p__Acidobacteria; c__Acidobacteria-6; o__iii1-15; f__; g__; s__
299	0	0	0	1	0	0	k__Bacteria; p__Planctomycetes; c__vadinHA49; o__p04_C01; f__; g__; s__
300	0	0	4	4	0	0	k__Bacteria; p__Acidobacteria; c__Acidobacteria-6; o__iii1-15; f__; g__; s__
301	0	0	0	1	0	0	k__Bacteria; p__Planctomycetes; c__Planctomycetia; o__Planctomycetales; f__Planctomycetaceae; g__Planctomyces; s__
302	0	0	0	2	0	0	k__Bacteria; p__Chloroflexi; c__C0119; o__; f__; g__; s__
303	0	0	0	1	0	0	k__Bacteria; p__TM7; c__TM7-1; o__; f__; g__; s__
304	0	0	0	1	0	0	k__Bacteria; p__Proteobacteria; c__Alphaproteobacteria; o__Sphingomonadales; f__Sphingomonadaceae; g__; s__
305	0	0	0	1	0	0	k__Bacteria; p__Chloroflexi; c__C0119; o__; f__; g__; s__
306	0	0	1	20	0	0	k__Bacteria; p__WS3; c__PRR-12; o__; f__; g__; s__
307	3	2	23	29	0	0	k__Bacteria; p__Acidobacteria; c__Acidobacteria-6; o__CCU21; f__; g__; s__
308	0	0	0	1	0	0	k__Bacteria; p__Bacteroidetes; c__Cytophagia; o__Cytophagales; f__Cytophagaceae; g__; s__
309	0	0	0	29	0	0	k__Bacteria; p__Proteobacteria; c__Deltaproteobacteria; o__Syntrophobacterales; f__Syntrophobacteraceae; g__; s__
310	0	0	0	1	0	0	k__Bacteria; p__Acidobacteria; c__Acidobacteria-6; o__CCU21; f__; g__; s__
311	0	0	0	1	0	0	k__Bacteria; p__OD1; c__SM2F11; o__; f__; g__; s__
312	0	0	0	1	0	0	k__Bacteria; p__Acidobacteria; c__Acidobacteria-6; o__iii1-15; f__; g__; s__
313	0	0	0	1	0	0	k__Bacteria; p__Proteobacteria; c__Deltaproteobacteria; o__Spirobacillales; f__; g__; s__
314	0	0	0	1	0	0	k__Bacteria; p__Proteobacteria; c__Deltaproteobacteria; o__Spirobacillales; f__; g__; s__
315	0	0	0	3	0	0	k__Bacteria; p__Acidobacteria; c__Acidobacteria-6; o__iii1-15; f__; g__; s__
316	0	0	0	1	0	0	k__Bacteria; p__Verrucomicrobia; c__Opitutae; o__Opitutales; f__Opitutaceae; g__; s__
317	3	3	3	36	0	0	k__Bacteria; p__Acidobacteria; c__Acidobacteria-6; o__iii1-15; f__; g__; s__
318	0	0	0	1	0	0	k__Bacteria; p__Acidobacteria; c__Solibacteres; o__Solibacterales; f__; g__; s__
319	0	0	0	1	0	0	k__Bacteria; p__Actinobacteria; c__Thermoleophilia; o__Gaiellales; f__Gaiellaceae; g__; s__
320	0	0	0	1	0	0	k__Bacteria; p__Planctomycetes; c__Planctomycetia; o__Planctomycetales; f__Planctomycetaceae; g__Planctomyces; s__
321	0	0	0	1	0	0	k__Bacteria; p__Proteobacteria; c__Deltaproteobacteria; o__Syntrophobacterales; f__Syntrophobacteraceae; g__; s__
322	0	0	0	0	51	16	k__Bacteria; p__Proteobacteria; c__Alphaproteobacteria; o__Rickettsiales; f__mitochondria; g__Pleurozia; s__purpurea
323	0	0	0	0	0	380	k__Bacteria; p__Proteobacteria; c__Betaproteobacteria; o__Burkholderiales; f__Oxalobacteraceae; g__Herbaspirillum; s__
324	0	0	4	1	27473	9442	k__Bacteria; p__Proteobacteria; c__Gammaproteobacteria; o__Xanthomonadales; f__Xanthomonadaceae; g__Luteibacter; s__rhizovicinus
325	0	0	0	0	0	3	k__Bacteria; p__Proteobacteria; c__Alphaproteobacteria; o__Rickettsiales; f__mitochondria; g__Pleurozia; s__purpurea
326	0	0	0	0	0	2	k__Bacteria; p__Proteobacteria; c__Alphaproteobacteria; o__Rickettsiales; f__mitochondria; g__Pleurozia; s__purpurea
327	0	0	0	0	0	4	k__Bacteria; p__Proteobacteria; c__Alphaproteobacteria; o__Rickettsiales; f__mitochondria; g__Pleurozia; s__purpurea
328	0	0	0	0	0	1	k__Bacteria; p__Proteobacteria; c__Alphaproteobacteria; o__Rickettsiales; f__mitochondria; g__Pleurozia; s__purpurea
329	0	0	0	0	0	1	k__Bacteria; p__Proteobacteria; c__Alphaproteobacteria; o__Rickettsiales; f__mitochondria; g__Pleurozia; s__purpurea
330	0	0	0	0	12	3	k__Bacteria; p__Proteobacteria; c__Alphaproteobacteria; o__Rickettsiales; f__mitochondria; g__Pleurozia; s__purpurea
331	0	0	0	0	0	6	k__Bacteria; p__Proteobacteria; c__Alphaproteobacteria; o__Rickettsiales; f__mitochondria; g__Pleurozia; s__purpurea
332	0	0	0	0	0	1	k__Bacteria; p__Proteobacteria; c__Betaproteobacteria; o__Burkholderiales; f__Burkholderiaceae; g__Burkholderia; s__gladioli
333	0	0	0	0	0	1	k__Bacteria; p__Proteobacteria; c__Alphaproteobacteria; o__Rickettsiales; f__mitochondria; g__Pleurozia; s__purpurea
334	0	0	0	0	0	2	k__Bacteria; p__Proteobacteria; c__Betaproteobacteria; o__Burkholderiales; f__Oxalobacteraceae; g__Janthinobacterium; s__lividum
335	0	0	0	0	0	2	k__Bacteria; p__Proteobacteria; c__Alphaproteobacteria; o__Rickettsiales; f__mitochondria; g__Pleurozia; s__purpurea
336	0	0	0	0	0	5	k__Bacteria; p__Proteobacteria; c__Alphaproteobacteria; o__Rickettsiales; f__mitochondria; g__Pleurozia; s__purpurea
337	0	0	0	0	1	1	k__Bacteria; p__Proteobacteria; c__Alphaproteobacteria; o__Rickettsiales; f__mitochondria; g__Pleurozia; s__purpurea
338	0	0	0	0	0	1	k__Bacteria; p__Proteobacteria; c__Alphaproteobacteria; o__Rickettsiales; f__mitochondria; g__Pleurozia; s__purpurea
339	0	0	0	0	0	2	k__Bacteria; p__Proteobacteria; c__Alphaproteobacteria; o__Rickettsiales; f__mitochondria; g__Pleurozia; s__purpurea
340	0	0	0	0	0	1	k__Bacteria; p__Proteobacteria; c__Alphaproteobacteria; o__Rickettsiales; f__mitochondria; g__Pleurozia; s__purpurea
341	0	0	0	0	0	1	k__Bacteria; p__Proteobacteria; c__Alphaproteobacteria; o__Rickettsiales; f__mitochondria; g__Pleurozia; s__purpurea
342	0	0	0	0	0	1	k__Bacteria; p__Proteobacteria; c__Alphaproteobacteria; o__Rickettsiales; f__mitochondria; g__Pleurozia; s__purpurea
343	0	0	0	0	0	2	k__Bacteria; p__Proteobacteria; c__Alphaproteobacteria; o__Rickettsiales; f__mitochondria; g__Pleurozia; s__purpurea
344	0	0	0	0	0	3	k__Bacteria; p__Proteobacteria; c__Alphaproteobacteria; o__Rickettsiales; f__mitochondria; g__Pleurozia; s__purpurea
345	0	0	0	0	0	3	k__Bacteria; p__Proteobacteria; c__Alphaproteobacteria; o__Rickettsiales; f__mitochondria; g__Pleurozia; s__purpurea
346	0	0	0	0	0	1	k__Bacteria; p__Proteobacteria; c__Alphaproteobacteria; o__Rickettsiales; f__mitochondria; g__Pleurozia; s__purpurea
347	0	0	0	0	0	1	k__Bacteria; p__Proteobacteria; c__Alphaproteobacteria; o__Rickettsiales; f__mitochondria; g__Pleurozia; s__purpurea
348	0	0	0	0	0	1	k__Bacteria; p__Proteobacteria; c__Betaproteobacteria; o__Burkholderiales; f__Oxalobacteraceae; g__Cupriavidus; s__
349	1	0	0	0	1	11264	k__Bacteria; p__Proteobacteria; c__Betaproteobacteria; o__Burkholderiales; f__Oxalobacteraceae; g__Herbaspirillum; s__
350	0	0	0	0	0	76	k__Bacteria; p__Cyanobacteria; c__Chloroplast; o__Streptophyta; f__; g__; s__
351	0	0	0	0	4	1	k__Bacteria; p__Proteobacteria; c__Alphaproteobacteria; o__Rickettsiales; f__mitochondria; g__Pleurozia; s__purpurea
352	0	0	0	0	0	1	k__Bacteria; p__Proteobacteria; c__Alphaproteobacteria; o__Rickettsiales; f__mitochondria; g__Pleurozia; s__purpurea
353	0	0	0	0	1	1	k__Bacteria; p__Proteobacteria; c__Alphaproteobacteria; o__Rickettsiales; f__mitochondria; g__Pleurozia; s__purpurea
354	0	0	0	0	0	1	k__Bacteria; p__Proteobacteria; c__Alphaproteobacteria; o__Rickettsiales; f__mitochondria; g__Pleurozia; s__purpurea
355	0	0	0	0	1	0	k__Bacteria; p__Proteobacteria; c__Alphaproteobacteria; o__Rickettsiales; f__mitochondria; g__Pleurozia; s__purpurea
356	0	0	0	0	10	0	k__Bacteria; p__Proteobacteria; c__Alphaproteobacteria; o__Rickettsiales; f__mitochondria; g__Pleurozia; s__purpurea
357	0	0	0	0	7	0	k__Bacteria; p__Proteobacteria; c__Alphaproteobacteria; o__Rickettsiales; f__mitochondria; g__Pleurozia; s__purpurea
358	0	0	0	0	1	0	k__Bacteria; p__Proteobacteria; c__Alphaproteobacteria; o__Rickettsiales; f__mitochondria; g__Pleurozia; s__purpurea
359	0	0	0	0	3	0	k__Bacteria; p__Proteobacteria; c__Alphaproteobacteria; o__Rickettsiales; f__mitochondria; g__Pleurozia; s__purpurea
360	0	0	0	0	3	0	k__Bacteria; p__Proteobacteria; c__Alphaproteobacteria; o__Rickettsiales; f__mitochondria; g__Pleurozia; s__purpurea
361	0	0	0	0	2	0	k__Bacteria; p__Firmicutes; c__Bacilli; o__Bacillales; f__Paenibacillaceae; g__Paenibacillus; s__chondroitinus
362	0	0	0	0	1	0	k__Bacteria; p__Firmicutes; c__Bacilli; o__Bacillales; f__Paenibacillaceae; g__Paenibacillus; s__chondroitinus
363	0	0	0	0	1	0	k__Bacteria; p__Proteobacteria; c__Alphaproteobacteria; o__Rickettsiales; f__mitochondria; g__Pleurozia; s__purpurea
364	0	0	0	0	1	0	k__Bacteria; p__Proteobacteria; c__Alphaproteobacteria; o__Rickettsiales; f__mitochondria; g__Pleurozia; s__purpurea
365	0	0	0	0	2	0	k__Bacteria; p__Proteobacteria; c__Gammaproteobacteria; o__Xanthomonadales; f__Xanthomonadaceae; g__Luteibacter; s__rhizovicinus
366	0	0	0	0	4	0	k__Bacteria; p__Proteobacteria; c__Gammaproteobacteria; o__Xanthomonadales; f__Xanthomonadaceae; g__Luteibacter; s__rhizovicinus
367	0	0	0	0	1	0	k__Bacteria; p__Proteobacteria; c__Alphaproteobacteria; o__Rickettsiales; f__mitochondria; g__Pleurozia; s__purpurea
368	0	0	0	0	1	0	k__Bacteria; p__Proteobacteria; c__Gammaproteobacteria; o__Xanthomonadales; f__Xanthomonadaceae; g__Luteibacter; s__rhizovicinus
369	0	0	0	0	1	0	k__Bacteria; p__Proteobacteria; c__Alphaproteobacteria; o__Rickettsiales; f__mitochondria; g__Pleurozia; s__purpurea
370	0	0	0	0	1	0	k__Bacteria; p__Proteobacteria; c__Alphaproteobacteria; o__Rickettsiales; f__mitochondria; g__Pleurozia; s__purpurea
371	0	0	0	0	1	0	k__Bacteria; p__Firmicutes; c__Bacilli; o__Bacillales; f__Paenibacillaceae; g__Paenibacillus; s__chondroitinus
372	0	0	0	0	1	0	k__Bacteria; p__Proteobacteria; c__Alphaproteobacteria; o__Rickettsiales; f__mitochondria; g__Treubia; s__lacunosa
373	0	0	0	0	1	0	k__Bacteria; p__Proteobacteria; c__Alphaproteobacteria; o__Rickettsiales; f__mitochondria; g__Pleurozia; s__purpurea
374	0	0	0	0	1	0	k__Bacteria; p__Proteobacteria; c__Alphaproteobacteria; o__Rickettsiales; f__mitochondria; g__Pleurozia; s__purpurea
375	0	0	0	0	1	0	k__Bacteria; p__Proteobacteria; c__Alphaproteobacteria; o__Rickettsiales; f__mitochondria; g__Pleurozia; s__purpurea
376	0	0	0	0	1	0	k__Bacteria; p__Proteobacteria; c__Alphaproteobacteria; o__Rickettsiales; f__mitochondria; g__Pleurozia; s__purpurea
377	0	0	0	0	1	0	k__Bacteria; p__Proteobacteria; c__Alphaproteobacteria; o__Rickettsiales; f__mitochondria; g__Pleurozia; s__purpurea
378	0	0	0	0	1	0	k__Bacteria; p__Proteobacteria; c__Alphaproteobacteria; o__Rickettsiales; f__mitochondria; g__Pleurozia; s__purpurea
379	0	0	0	0	1	0	k__Bacteria; p__Proteobacteria; c__Alphaproteobacteria; o__Rickettsiales; f__mitochondria; g__Pleurozia; s__purpurea
380	0	0	0	0	1	0	k__Bacteria; p__Proteobacteria; c__Alphaproteobacteria; o__Rickettsiales; f__mitochondria; g__Pleurozia; s__purpurea
381	0	0	0	0	1	0	k__Bacteria; p__Proteobacteria; c__Alphaproteobacteria; o__Rickettsiales; f__mitochondria; g__Pleurozia; s__purpurea
382	0	0	0	0	1	0	k__Bacteria; p__Proteobacteria; c__Alphaproteobacteria; o__Rickettsiales; f__mitochondria; g__Pleurozia; s__purpurea
383	0	0	0	0	1	0	k__Bacteria; p__Proteobacteria; c__Alphaproteobacteria; o__Rickettsiales; f__mitochondria; g__Pleurozia; s__purpurea
384	0	0	0	0	1	0	k__Bacteria; p__Proteobacteria; c__Alphaproteobacteria; o__Rickettsiales; f__mitochondria; g__Pleurozia; s__purpurea
385	0	0	0	0	1	0	k__Bacteria; p__Proteobacteria; c__Alphaproteobacteria; o__Rickettsiales; f__mitochondria; g__Pleurozia; s__purpurea
386	0	0	0	0	1	0	k__Bacteria; p__Proteobacteria; c__Alphaproteobacteria; o__Rickettsiales; f__mitochondria; g__Pleurozia; s__purpurea
387	7	0	3	0	0	0	k__Bacteria; p__Proteobacteria; c__Deltaproteobacteria; o__NB1-j; f__; g__; s__
388	4	0	3	1	0	0	k__Bacteria; p__Planctomycetes; c__vadinHA49; o__p04_C01; f__; g__; s__
389	9	0	26	2	0	0	k__Bacteria; p__Proteobacteria; c__Deltaproteobacteria; o__Syntrophobacterales; f__Syntrophobacteraceae; g__; s__
390	767	0	32	0	0	0	k__Bacteria; p__Proteobacteria; c__Deltaproteobacteria; o__Myxococcales; f__; g__; s__
391	4	0	0	0	0	0	k__Bacteria; p__Chlamydiae; c__Chlamydiia; o__Chlamydiales; f__Rhabdochlamydiaceae; g__Candidatus Rhabdochlamydia; s__
392	1	0	0	0	0	0	k__Bacteria; p__TM7; c__TM7-3; o__EW055; f__; g__; s__
393	6	0	0	0	0	0	k__Bacteria; p__Chlamydiae; c__Chlamydiia; o__Chlamydiales; f__Rhabdochlamydiaceae; g__Candidatus Rhabdochlamydia; s__
394	1	0	0	0	0	0	k__Bacteria; p__Proteobacteria; c__Alphaproteobacteria; o__Rhizobiales; f__; g__; s__
395	16	0	0	0	0	0	k__Bacteria; p__Gemmatimonadetes; c__Gemm-3; o__; f__; g__; s__
396	1	0	2	0	0	0	k__Bacteria; p__Planctomycetes; c__vadinHA49; o__p04_C01; f__; g__; s__
397	3	0	0	0	0	0	k__Bacteria; p__Proteobacteria; c__Deltaproteobacteria; o__NB1-j; f__; g__; s__
398	1	0	0	0	0	0	k__Bacteria; p__BHI80-139; c__; o__; f__; g__; s__
399	12	0	0	5	0	0	k__Bacteria; p__BHI80-139; c__; o__; f__; g__; s__
400	25	1	37	31	0	0	k__Bacteria; p__Acidobacteria; c__Acidobacteria-6; o__iii1-15; f__; g__; s__
401	6	0	4	1	0	0	k__Bacteria; p__Acidobacteria; c__Acidobacteria-6; o__iii1-15; f__RB40; g__; s__
402	1	0	0	0	0	0	k__Bacteria; p__Acidobacteria; c__[Chloracidobacteria]; o__RB41; f__; g__; s__
403	3	0	0	0	0	0	k__Bacteria; p__Verrucomicrobia; c__[Spartobacteria]; o__[Chthoniobacterales]; f__[Chthoniobacteraceae]; g__OR-59; s__
404	10	0	1	0	0	0	k__Bacteria; p__Proteobacteria; c__Deltaproteobacteria; o__Myxococcales; f__; g__; s__
405	1	0	0	0	0	0	k__Bacteria; p__Acidobacteria; c__RB25; o__; f__; g__; s__
406	5	0	0	0	0	0	k__Bacteria; p__Planctomycetes; c__vadinHA49; o__p04_C01; f__; g__; s__
407	5	0	0	1	0	0	k__Bacteria; p__Planctomycetes; c__vadinHA49; o__p04_C01; f__; g__; s__
408	9	0	0	0	0	0	k__Bacteria; p__Planctomycetes; c__vadinHA49; o__p04_C01; f__; g__; s__
409	1	0	0	0	0	0	k__Bacteria; p__Planctomycetes; c__vadinHA49; o__p04_C01; f__; g__; s__
410	1	0	1	0	0	0	k__Bacteria; p__Acidobacteria; c__Acidobacteria-6; o__iii1-15; f__; g__; s__
411	9	0	0	0	0	0	k__Bacteria; p__Proteobacteria; c__Deltaproteobacteria; o__Spirobacillales; f__; g__; s__
412	2	0	2	0	0	0	k__Bacteria; p__Gemmatimonadetes; c__Gemm-5; o__; f__; g__; s__
413	1	0	0	0	0	0	k__Bacteria; p__BHI80-139; c__; o__; f__; g__; s__
414	63	0	1	0	0	0	k__Bacteria; p__Proteobacteria; c__Deltaproteobacteria; o__Myxococcales; f__; g__; s__
415	9	0	3	0	0	0	k__Bacteria; p__Acidobacteria; c__Acidobacteria-6; o__iii1-15; f__RB40; g__; s__
416	1	0	0	0	0	0	k__Bacteria; p__OP3; c__koll11; o__; f__; g__; s__
417	1	0	0	0	0	0	k__Bacteria; p__Actinobacteria; c__Actinobacteria; o__Actinomycetales; f__Micromonosporaceae; g__Pilimelia; s__
418	17	0	8	1	0	0	k__Bacteria; p__Planctomycetes; c__vadinHA49; o__p04_C01; f__; g__; s__
419	1	0	0	2	0	0	k__Bacteria; p__Acidobacteria; c__Acidobacteria-6; o__iii1-15; f__; g__; s__
420	2	0	1	0	0	0	k__Bacteria; p__Proteobacteria; c__Deltaproteobacteria; o__Myxococcales; f__; g__; s__
421	2	0	3	0	0	0	k__Bacteria; p__Acidobacteria; c__Acidobacteria-6; o__iii1-15; f__; g__; s__
422	1	0	0	0	0	0	k__Bacteria; p__Proteobacteria; c__Deltaproteobacteria; o__Myxococcales; f__; g__; s__
423	1	0	0	0	0	0	k__Bacteria; p__Cyanobacteria; c__Oscillatoriophycideae; o__Oscillatoriales; f__Phormidiaceae; g__Phormidium; s__animale
424	2	0	3	0	0	0	k__Bacteria; p__BRC1; c__NPL-UPA2; o__; f__; g__; s__
425	1	0	0	0	0	0	k__Bacteria; p__Planctomycetes; c__vadinHA49; o__p04_C01; f__; g__; s__
426	11	0	15	8	0	0	k__Bacteria; p__Acidobacteria; c__Acidobacteria-6; o__iii1-15; f__; g__; s__
427	11	5	11	28	0	0	k__Bacteria; p__Acidobacteria; c__Acidobacteria-6; o__CCU21; f__; g__; s__
428	1	0	0	0	0	0	k__Bacteria; p__Bacteroidetes; c__[Saprospirae]; o__[Saprospirales]; f__Saprospiraceae; g__; s__
429	2	0	0	0	0	0	k__Bacteria; p__Gemmatimonadetes; c__Gemm-2; o__; f__; g__; s__
430	1	0	1	0	0	0	k__Bacteria; p__Planctomycetes; c__vadinHA49; o__PeHg47; f__; g__; s__
431	1	0	0	0	0	0	k__Bacteria; p__Planctomycetes; c__vadinHA49; o__PeHg47; f__; g__; s__
432	2	0	1	0	0	0	k__Bacteria; p__Acidobacteria; c__Acidobacteria-6; o__iii1-15; f__; g__; s__
433	1	0	0	0	0	0	k__Bacteria; p__Planctomycetes; c__vadinHA49; o__PeHg47; f__; g__; s__
434	3	0	0	0	0	0	k__Bacteria; p__OP3; c__PBS-25; o__; f__; g__; s__
435	182	1	11	0	0	0	k__Bacteria; p__Proteobacteria; c__Deltaproteobacteria; o__Myxococcales; f__; g__; s__
436	2	0	0	0	0	0	k__Bacteria; p__Proteobacteria; c__Deltaproteobacteria; o__Myxococcales; f__; g__; s__
437	1	0	0	0	0	0	k__Bacteria; p__Planctomycetes; c__vadinHA49; o__p04_C01; f__; g__; s__
438	1	0	0	0	0	0	k__Bacteria; p__Proteobacteria; c__Deltaproteobacteria; o__; f__; g__; s__
439	19	0	14	10	0	0	k__Bacteria; p__Acidobacteria; c__RB25; o__; f__; g__; s__
440	1	0	1	0	0	0	k__Bacteria; p__Proteobacteria; c__Deltaproteobacteria; o__Spirobacillales; f__; g__; s__
441	1	0	0	0	0	0	k__Bacteria; p__OP3; c__koll11; o__; f__; g__; s__
442	1	0	0	0	0	0	k__Bacteria; p__Acidobacteria; c__Acidobacteria-6; o__CCU21; f__; g__; s__
443	1	0	0	0	0	0	k__Bacteria; p__Acidobacteria; c__Acidobacteria-6; o__iii1-15; f__RB40; g__; s__
444	1	0	0	0	0	0	k__Bacteria; p__Bacteroidetes; c__Cytophagia; o__Cytophagales; f__Cytophagaceae; g__; s__
445	1	0	0	0	0	0	k__Bacteria; p__Verrucomicrobia; c__Opitutae; o__Opitutales; f__Opitutaceae; g__; s__
446	8	0	13	0	0	0	k__Bacteria; p__Chlamydiae; c__Chlamydiia; o__Chlamydiales; f__Rhabdochlamydiaceae; g__Candidatus Rhabdochlamydia; s__
447	1	0	0	0	0	0	k__Bacteria; p__Proteobacteria; c__Deltaproteobacteria; o__Bdellovibrionales; f__Bacteriovoracaceae; g__; s__
448	2	0	0	0	0	0	k__Bacteria; p__Proteobacteria; c__Deltaproteobacteria; o__Myxococcales; f__; g__; s__
449	1	0	0	0	0	0	No blast hit
450	1	0	0	0	0	0	k__Bacteria; p__Bacteroidetes; c__Cytophagia; o__Cytophagales; f__Cytophagaceae; g__; s__
451	1	0	0	0	0	0	k__Bacteria; p__Armatimonadetes; c__[Fimbriimonadia]; o__[Fimbriimonadales]; f__[Fimbriimonadaceae]; g__; s__
452	1	0	0	0	0	0	k__Bacteria; p__Planctomycetes; c__vadinHA49; o__PeHg47; f__; g__; s__
453	3	0	0	0	0	0	k__Bacteria; p__GN04; c__MSB-5A5; o__; f__; g__; s__
454	1	0	0	0	0	0	k__Bacteria; p__TM7; c__TM7-1; o__; f__; g__; s__
455	1	0	0	0	0	0	k__Bacteria; p__Planctomycetes; c__vadinHA49; o__PeHg47; f__; g__; s__
456	6	0	0	0	0	0	k__Bacteria; p__Nitrospirae; c__Nitrospira; o__Nitrospirales; f__[Thermodesulfovibrionaceae]; g__GOUTA19; s__
457	1	0	0	0	0	0	k__Bacteria; p__TM7; c__TM7-3; o__EW055; f__; g__; s__
458	107	10	2	7	0	0	k__Bacteria; p__Proteobacteria; c__Betaproteobacteria; o__Burkholderiales; f__Comamonadaceae; g__; s__
459	4	0	1	0	0	0	k__Bacteria; p__Planctomycetes; c__vadinHA49; o__p04_C01; f__; g__; s__
460	16	0	39	24	0	0	k__Bacteria; p__Acidobacteria; c__Acidobacteria-6; o__iii1-15; f__; g__; s__
461	16	0	3	0	0	0	k__Bacteria; p__Proteobacteria; c__Deltaproteobacteria; o__NB1-j; f__; g__; s__
462	1	0	4	0	0	0	k__Bacteria; p__Firmicutes; c__Clostridia; o__Clostridiales; f__Clostridiaceae; g__; s__
463	57	96	175	272	0	0	k__Bacteria; p__Acidobacteria; c__Acidobacteria-6; o__iii1-15; f__; g__; s__
464	3	0	0	0	0	0	k__Bacteria; p__Proteobacteria; c__Deltaproteobacteria; o__Bdellovibrionales; f__Bacteriovoracaceae; g__; s__
465	1	0	0	0	0	0	k__Bacteria; p__Proteobacteria; c__Alphaproteobacteria; o__; f__; g__; s__
466	4	0	0	0	0	0	k__Bacteria; p__Chlamydiae; c__Chlamydiia; o__Chlamydiales; f__Rhabdochlamydiaceae; g__Candidatus Rhabdochlamydia; s__
467	95	1	0	1	0	0	k__Bacteria; p__Proteobacteria; c__Deltaproteobacteria; o__Spirobacillales; f__; g__; s__
468	1	0	0	0	0	0	k__Bacteria; p__Proteobacteria; c__Gammaproteobacteria; o__Xanthomonadales; f__Sinobacteraceae; g__; s__
469	3	0	6	0	0	0	k__Bacteria; p__Planctomycetes; c__vadinHA49; o__p04_C01; f__; g__; s__
470	2	0	0	0	0	0	k__Bacteria; p__Planctomycetes; c__vadinHA49; o__p04_C01; f__; g__; s__
471	1	0	0	0	0	0	k__Bacteria; p__Acidobacteria; c__Acidobacteria-6; o__iii1-15; f__RB40; g__; s__
472	1	0	0	0	0	0	k__Bacteria; p__Proteobacteria; c__Betaproteobacteria; o__; f__; g__; s__
473	5	0	7	0	0	0	k__Bacteria; p__WS3; c__PRR-12; o__; f__; g__; s__
474	2	0	0	2	0	0	k__Bacteria; p__Planctomycetes; c__vadinHA49; o__p04_C01; f__; g__; s__
475	2	0	2	0	0	0	k__Bacteria; p__GN04; c__MSB-5A5; o__; f__; g__; s__
476	2	0	0	0	0	0	k__Bacteria; p__Acidobacteria; c__Acidobacteria-6; o__iii1-15; f__RB40; g__; s__
477	2	0	0	0	0	0	k__Bacteria; p__Proteobacteria; c__Deltaproteobacteria; o__Spirobacillales; f__; g__; s__
478	1	0	0	0	0	0	k__Bacteria; p__Acidobacteria; c__Acidobacteria-6; o__iii1-15; f__RB40; g__; s__
479	2	0	2	0	0	0	k__Bacteria; p__Planctomycetes; c__vadinHA49; o__p04_C01; f__; g__; s__
480	7	0	1	8	0	0	k__Bacteria; p__BHI80-139; c__; o__; f__; g__; s__
481	22	0	1	0	0	0	k__Bacteria; p__Proteobacteria; c__Deltaproteobacteria; o__Myxococcales; f__; g__; s__
482	1	0	0	0	0	0	k__Bacteria; p__Acidobacteria; c__Acidobacteria-6; o__CCU21; f__; g__; s__
483	1	0	0	0	0	0	k__Bacteria; p__Acidobacteria; c__Acidobacteria-6; o__iii1-15; f__; g__; s__
484	1	0	0	0	0	0	k__Bacteria; p__Proteobacteria; c__Deltaproteobacteria; o__Myxococcales; f__; g__; s__
485	3	0	0	0	0	0	k__Bacteria; p__Planctomycetes; c__vadinHA49; o__p04_C01; f__; g__; s__
486	1	0	0	0	0	0	k__Bacteria; p__Acidobacteria; c__Acidobacteria-6; o__iii1-15; f__mb2424; g__; s__
487	1	0	0	0	0	0	k__Bacteria; p__Acidobacteria; c__Acidobacteria-6; o__iii1-15; f__RB40; g__; s__
488	1	0	0	0	0	0	k__Bacteria; p__Actinobacteria; c__Acidimicrobiia; o__Acidimicrobiales; f__Iamiaceae; g__Iamia; s__
489	1	0	0	0	0	0	k__Bacteria; p__Acidobacteria; c__Acidobacteria-6; o__iii1-15; f__; g__; s__
490	3	0	0	0	0	0	k__Bacteria; p__Acidobacteria; c__Acidobacteria-6; o__CCU21; f__; g__; s__
491	14	2	0	0	0	0	k__Bacteria; p__Proteobacteria; c__Deltaproteobacteria; o__Spirobacillales; f__; g__; s__
492	1	0	0	0	0	0	k__Bacteria; p__Planctomycetes; c__vadinHA49; o__p04_C01; f__; g__; s__
493	2	0	1	0	0	0	k__Bacteria; p__Proteobacteria; c__Deltaproteobacteria; o__NB1-j; f__; g__; s__
494	2	0	2	0	0	0	k__Bacteria; p__Acidobacteria; c__; o__; f__; g__; s__
495	2	0	0	0	0	0	k__Bacteria; p__Proteobacteria; c__Deltaproteobacteria; o__Myxococcales; f__; g__; s__
496	2	0	1	1	0	0	k__Bacteria; p__Gemmatimonadetes; c__Gemm-2; o__; f__; g__; s__
497	1	0	0	0	0	0	k__Bacteria; p__Bacteroidetes; c__[Saprospirae]; o__[Saprospirales]; f__Chitinophagaceae; g__; s__
498	1	0	0	0	0	0	k__Bacteria; p__Planctomycetes; c__vadinHA49; o__p04_C01; f__; g__; s__
499	13	0	22	0	0	0	k__Bacteria; p__WS3; c__PRR-12; o__Sediment-1; f__; g__; s__
500	8	0	3	0	0	0	k__Bacteria; p__Acidobacteria; c__Acidobacteria-6; o__iii1-15; f__; g__; s__
501	6	0	1	0	0	0	k__Bacteria; p__GN04; c__MSB-5A5; o__; f__; g__; s__
502	10	0	7	0	0	0	k__Bacteria; p__Proteobacteria; c__Deltaproteobacteria; o__Syntrophobacterales; f__Syntrophobacteraceae; g__; s__
503	4	0	1	3	0	0	k__Bacteria; p__Gemmatimonadetes; c__Gemm-2; o__; f__; g__; s__
504	2	0	0	0	0	0	k__Bacteria; p__Proteobacteria; c__Alphaproteobacteria; o__Rickettsiales; f__Pelagibacteraceae; g__; s__
505	2	0	0	0	0	0	k__Bacteria; p__Gemmatimonadetes; c__Gemm-2; o__; f__; g__; s__
506	1	0	0	0	0	0	k__Bacteria; p__; c__; o__; f__; g__; s__
507	2	0	0	0	0	0	k__Bacteria; p__Proteobacteria; c__Gammaproteobacteria; o__Xanthomonadales; f__Sinobacteraceae; g__Steroidobacter; s__
508	112	65	18	21	0	0	k__Bacteria; p__Acidobacteria; c__Acidobacteria-6; o__iii1-15; f__mb2424; g__; s__
509	1	0	0	4	0	0	k__Bacteria; p__Acidobacteria; c__Acidobacteria-6; o__iii1-15; f__RB40; g__; s__
510	1	0	0	0	0	0	k__Bacteria; p__Proteobacteria; c__Gammaproteobacteria; o__Legionellales; f__; g__; s__
511	1	0	0	0	0	0	k__Bacteria; p__Proteobacteria; c__Alphaproteobacteria; o__; f__; g__; s__
512	37	0	10	0	0	0	k__Bacteria; p__Chlamydiae; c__Chlamydiia; o__Chlamydiales; f__; g__; s__
513	1	0	0	0	0	0	k__Bacteria; p__Acidobacteria; c__Acidobacteria-6; o__iii1-15; f__; g__; s__
514	4	0	0	0	0	0	k__Bacteria; p__Proteobacteria; c__Deltaproteobacteria; o__GMD14H09; f__; g__; s__
515	1	0	0	0	0	0	k__Bacteria; p__Planctomycetes; c__vadinHA49; o__p04_C01; f__; g__; s__
516	2	0	1	0	0	0	k__Bacteria; p__Planctomycetes; c__vadinHA49; o__p04_C01; f__; g__; s__
517	1	0	0	0	0	0	k__Bacteria; p__Acidobacteria; c__Acidobacteria-6; o__iii1-15; f__RB40; g__; s__
518	1	0	0	0	0	0	k__Bacteria; p__Proteobacteria; c__Alphaproteobacteria; o__; f__; g__; s__
519	33	43	2	43	0	0	k__Bacteria; p__Acidobacteria; c__Acidobacteria-6; o__iii1-15; f__; g__; s__
520	1	0	0	0	0	0	k__Bacteria; p__Proteobacteria; c__Gammaproteobacteria; o__Chromatiales; f__Chromatiaceae; g__Allochromatium; s__vinosum
521	1	0	0	0	0	0	k__Bacteria; p__Chlamydiae; c__Chlamydiia; o__Chlamydiales; f__Rhabdochlamydiaceae; g__Candidatus Rhabdochlamydia; s__
522	8	0	7	5	0	0	k__Bacteria; p__Proteobacteria; c__Deltaproteobacteria; o__Syntrophobacterales; f__Syntrophobacteraceae; g__; s__
523	1	0	0	0	0	0	k__Bacteria; p__Proteobacteria; c__Deltaproteobacteria; o__Myxococcales; f__; g__; s__
524	1	0	0	0	0	0	k__Bacteria; p__Proteobacteria; c__Deltaproteobacteria; o__FAC87; f__; g__; s__
525	1	0	0	0	0	0	k__Bacteria; p__Acidobacteria; c__Acidobacteria-6; o__BPC015; f__; g__; s__
526	104	0	1	0	0	0	k__Bacteria; p__Chlamydiae; c__Chlamydiia; o__Chlamydiales; f__; g__; s__
527	1	0	0	0	0	0	k__Bacteria; p__Firmicutes; c__Clostridia; o__Clostridiales; f__Clostridiaceae; g__; s__
528	3	0	0	0	0	0	k__Bacteria; p__Planctomycetes; c__vadinHA49; o__p04_C01; f__; g__; s__
529	1	0	5	0	0	0	k__Bacteria; p__Chlamydiae; c__Chlamydiia; o__Chlamydiales; f__; g__; s__
530	23	0	13	0	0	0	k__Bacteria; p__Gemmatimonadetes; c__Gemm-2; o__; f__; g__; s__
531	16	6	10	89	0	0	k__Bacteria; p__Acidobacteria; c__Acidobacteria-6; o__iii1-15; f__mb2424; g__; s__
532	5	0	0	0	0	0	k__Bacteria; p__Proteobacteria; c__Gammaproteobacteria; o__Chromatiales; f__Chromatiaceae; g__; s__
533	1	0	0	0	0	0	k__Bacteria; p__Proteobacteria; c__Deltaproteobacteria; o__Syntrophobacterales; f__Syntrophobacteraceae; g__; s__
534	8	0	6	2	0	0	k__Bacteria; p__Planctomycetes; c__vadinHA49; o__p04_C01; f__; g__; s__
535	1	0	0	0	0	0	k__Bacteria; p__Gemmatimonadetes; c__Gemm-2; o__; f__; g__; s__
536	4	0	0	0	0	0	k__Bacteria; p__Proteobacteria; c__Deltaproteobacteria; o__MIZ46; f__; g__; s__
537	1	0	0	0	0	0	k__Bacteria; p__Proteobacteria; c__Deltaproteobacteria; o__Spirobacillales; f__; g__; s__
538	1	45	0	3	0	0	k__Bacteria; p__Proteobacteria; c__Deltaproteobacteria; o__Spirobacillales; f__; g__; s__
539	1	0	0	0	0	0	k__Bacteria; p__Chlamydiae; c__Chlamydiia; o__Chlamydiales; f__; g__; s__
540	2	0	0	0	0	0	k__Bacteria; p__Proteobacteria; c__Deltaproteobacteria; o__MIZ46; f__; g__; s__
541	3	0	25	8	0	0	k__Bacteria; p__Acidobacteria; c__Acidobacteria-6; o__iii1-15; f__; g__; s__
542	3	0	0	0	0	0	k__Bacteria; p__Proteobacteria; c__Deltaproteobacteria; o__Spirobacillales; f__; g__; s__
543	63	4	28	6	0	0	k__Bacteria; p__Acidobacteria; c__Acidobacteria-6; o__iii1-15; f__RB40; g__; s__
544	1	0	0	0	0	0	k__Bacteria; p__Chlamydiae; c__Chlamydiia; o__Chlamydiales; f__Parachlamydiaceae; g__Candidatus Protochlamydia; s__
545	1	0	0	0	0	0	k__Bacteria; p__Proteobacteria; c__Deltaproteobacteria; o__Myxococcales; f__; g__; s__
546	1	0	0	0	0	0	k__Bacteria; p__Acidobacteria; c__Acidobacteria-6; o__iii1-15; f__RB40; g__; s__
547	1	0	0	0	0	0	k__Bacteria; p__Proteobacteria; c__Deltaproteobacteria; o__Myxococcales; f__; g__; s__
548	1	0	12	1	0	0	k__Bacteria; p__Proteobacteria; c__Gammaproteobacteria; o__Legionellales; f__; g__; s__
549	4	0	3	0	0	0	k__Bacteria; p__OP3; c__PBS-25; o__; f__; g__; s__
550	1	0	0	0	0	0	k__Bacteria; p__Proteobacteria; c__Deltaproteobacteria; o__; f__; g__; s__
551	4	0	0	0	0	0	k__Bacteria; p__Chlamydiae; c__Chlamydiia; o__Chlamydiales; f__Rhabdochlamydiaceae; g__Candidatus Rhabdochlamydia; s__
552	5	0	0	0	0	0	k__Bacteria; p__Proteobacteria; c__Gammaproteobacteria; o__Pseudomonadales; f__Moraxellaceae; g__; s__
553	9	0	3	0	0	0	k__Bacteria; p__Acidobacteria; c__Acidobacteria-6; o__iii1-15; f__RB40; g__; s__
554	1	0	0	0	0	0	k__Bacteria; p__Verrucomicrobia; c__Opitutae; o__Opitutales; f__Opitutaceae; g__Opitutus; s__
555	2	0	5	1	0	0	k__Bacteria; p__Gemmatimonadetes; c__Gemm-2; o__; f__; g__; s__
556	1	0	0	0	0	0	k__Bacteria; p__Proteobacteria; c__Deltaproteobacteria; o__Spirobacillales; f__; g__; s__
557	1	0	0	0	0	0	k__Bacteria; p__Gemmatimonadetes; c__Gemm-3; o__; f__; g__; s__
558	1	0	0	0	0	0	k__Bacteria; p__Acidobacteria; c__Acidobacteria-6; o__iii1-15; f__RB40; g__; s__
559	14	0	0	0	0	0	k__Bacteria; p__Acidobacteria; c__Acidobacteria-6; o__iii1-15; f__RB40; g__; s__
560	1	0	0	0	0	0	k__Bacteria; p__Proteobacteria; c__Alphaproteobacteria; o__Rhodospirillales; f__Rhodospirillaceae; g__; s__
561	1	0	9	0	0	0	k__Bacteria; p__Chlamydiae; c__Chlamydiia; o__Chlamydiales; f__Rhabdochlamydiaceae; g__Candidatus Rhabdochlamydia; s__
562	18	24	0	1	0	0	k__Bacteria; p__Acidobacteria; c__Acidobacteria-6; o__iii1-15; f__RB40; g__; s__
563	1	0	0	1	0	0	k__Bacteria; p__Bacteroidetes; c__[Saprospirae]; o__[Saprospirales]; f__Chitinophagaceae; g__; s__
564	1	0	0	0	0	0	k__Bacteria; p__Acidobacteria; c__Acidobacteria-6; o__iii1-15; f__RB40; g__; s__
565	1	0	0	0	0	0	k__Bacteria; p__Planctomycetes; c__vadinHA49; o__p04_C01; f__; g__; s__
566	14	2	2	0	0	0	k__Bacteria; p__Verrucomicrobia; c__Verrucomicrobiae; o__Verrucomicrobiales; f__Verrucomicrobiaceae; g__; s__
567	3	0	0	0	0	0	k__Bacteria; p__Planctomycetes; c__vadinHA49; o__p04_C01; f__; g__; s__
568	1	0	0	0	0	0	k__Bacteria; p__Proteobacteria; c__Gammaproteobacteria; o__Legionellales; f__Coxiellaceae; g__; s__
569	49	1	99	76	0	0	k__Bacteria; p__Proteobacteria; c__Deltaproteobacteria; o__Myxococcales; f__; g__; s__
570	119	4	0	3	0	0	k__Bacteria; p__Proteobacteria; c__Deltaproteobacteria; o__Myxococcales; f__; g__; s__
571	1	0	1	0	0	0	k__Bacteria; p__Proteobacteria; c__Deltaproteobacteria; o__; f__; g__; s__
572	1	0	0	0	0	0	k__Bacteria; p__Gemmatimonadetes; c__Gemm-1; o__; f__; g__; s__
573	1	0	1	0	0	0	k__Bacteria; p__Proteobacteria; c__Deltaproteobacteria; o__Desulfobacterales; f__Desulfobacteraceae; g__Desulfococcus; s__
574	1	0	0	0	0	0	k__Bacteria; p__Nitrospirae; c__Nitrospira; o__Nitrospirales; f__[Thermodesulfovibrionaceae]; g__GOUTA19; s__
575	24	15	90	58	0	0	k__Bacteria; p__Acidobacteria; c__Acidobacteria-6; o__iii1-15; f__; g__; s__
576	2	0	0	0	0	0	k__Bacteria; p__Proteobacteria; c__Deltaproteobacteria; o__Spirobacillales; f__; g__; s__
577	1	0	3	0	0	0	k__Bacteria; p__BHI80-139; c__; o__; f__; g__; s__
578	2	0	1	0	0	0	k__Bacteria; p__Acidobacteria; c__Acidobacteria-6; o__iii1-15; f__; g__; s__
579	9	0	3	0	0	0	k__Bacteria; p__FCPU426; c__; o__; f__; g__; s__
580	1	0	1	0	0	0	k__Bacteria; p__Proteobacteria; c__Deltaproteobacteria; o__Myxococcales; f__; g__; s__
581	1	0	0	0	0	0	k__Bacteria; p__BRC1; c__PRR-11; o__; f__; g__; s__
582	24	0	28	0	0	0	k__Bacteria; p__WS3; c__PRR-12; o__Sediment-1; f__; g__; s__
583	2	0	0	7	0	0	k__Bacteria; p__Planctomycetes; c__vadinHA49; o__p04_C01; f__; g__; s__
584	1	0	0	0	0	0	k__Bacteria; p__Proteobacteria; c__Alphaproteobacteria; o__Rickettsiales; f__mitochondria; g__Diplazium; s__pycnocarpon
585	1	0	0	0	0	0	k__Bacteria; p__OD1; c__ABY1; o__; f__; g__; s__
586	1	0	3	2	0	0	k__Bacteria; p__Gemmatimonadetes; c__Gemm-3; o__; f__; g__; s__
587	1	2	9	100	0	0	k__Bacteria; p__Acidobacteria; c__Acidobacteria-6; o__iii1-15; f__; g__; s__
588	14	2	3	2	0	0	k__Bacteria; p__Proteobacteria; c__Gammaproteobacteria; o__Legionellales; f__Coxiellaceae; g__; s__
589	1	0	0	0	0	0	k__Bacteria; p__Acidobacteria; c__Acidobacteria-6; o__iii1-15; f__; g__; s__
590	1	0	0	0	0	0	k__Bacteria; p__Acidobacteria; c__Acidobacteria-6; o__CCU21; f__; g__; s__
591	10	0	0	12	0	0	k__Bacteria; p__Chlamydiae; c__Chlamydiia; o__Chlamydiales; f__Rhabdochlamydiaceae; g__Candidatus Rhabdochlamydia; s__
592	6	0	3	2	0	0	k__Bacteria; p__Proteobacteria; c__Deltaproteobacteria; o__Syntrophobacterales; f__Syntrophobacteraceae; g__; s__
593	1	0	0	0	0	0	k__Bacteria; p__Proteobacteria; c__Deltaproteobacteria; o__; f__; g__; s__
594	2	0	3	0	0	0	k__Bacteria; p__Proteobacteria; c__Deltaproteobacteria; o__Desulfuromonadales; f__Pelobacteraceae; g__Pelobacter; s__carbinolicus
595	1	0	0	0	0	0	k__Bacteria; p__Planctomycetes; c__vadinHA49; o__p04_C01; f__; g__; s__
596	1	0	0	0	0	0	k__Bacteria; p__Acidobacteria; c__Acidobacteria-6; o__iii1-15; f__RB40; g__; s__
597	1	0	0	0	0	0	k__Bacteria; p__Acidobacteria; c__Acidobacteria-6; o__iii1-15; f__RB40; g__; s__
598	2	0	2	1	0	0	k__Bacteria; p__Acidobacteria; c__Acidobacteria-6; o__iii1-15; f__RB40; g__; s__
599	1	0	0	0	0	0	k__Bacteria; p__Acidobacteria; c__Acidobacteria-6; o__iii1-15; f__RB40; g__; s__
600	4	0	5	3	0	0	k__Bacteria; p__Proteobacteria; c__Deltaproteobacteria; o__Syntrophobacterales; f__Syntrophobacteraceae; g__; s__
601	2	0	2	0	0	0	k__Bacteria; p__Planctomycetes; c__vadinHA49; o__p04_C01; f__; g__; s__
602	1	0	0	0	0	0	k__Bacteria; p__Nitrospirae; c__Nitrospira; o__Nitrospirales; f__0319-6A21; g__; s__
603	1	0	0	0	0	0	k__Bacteria; p__Proteobacteria; c__Deltaproteobacteria; o__Myxococcales; f__; g__; s__
604	30	0	111	9	0	0	k__Bacteria; p__Proteobacteria; c__Deltaproteobacteria; o__Myxococcales; f__; g__; s__
605	1	0	0	0	0	0	k__Bacteria; p__Proteobacteria; c__Alphaproteobacteria; o__; f__; g__; s__
606	1	0	0	0	0	0	k__Bacteria; p__Acidobacteria; c__Acidobacteria-6; o__iii1-15; f__RB40; g__; s__
607	1	0	5	0	0	0	k__Bacteria; p__Bacteroidetes; c__[Saprospirae]; o__[Saprospirales]; f__Chitinophagaceae; g__; s__
608	1	0	0	0	0	0	k__Bacteria; p__Acidobacteria; c__Acidobacteria-6; o__iii1-15; f__; g__; s__
609	1	0	0	0	0	0	k__Bacteria; p__Gemmatimonadetes; c__Gemm-1; o__; f__; g__; s__
610	1	0	0	0	0	0	k__Bacteria; p__Proteobacteria; c__Gammaproteobacteria; o__Chromatiales; f__Chromatiaceae; g__Allochromatium; s__vinosum
611	1	0	0	0	0	0	k__Bacteria; p__Chlamydiae; c__Chlamydiia; o__Chlamydiales; f__Chlamydiaceae; g__; s__
612	77	23	369	382	0	0	k__Bacteria; p__Proteobacteria; c__Deltaproteobacteria; o__Syntrophobacterales; f__Syntrophobacteraceae; g__; s__
613	1	0	0	0	0	0	k__Bacteria; p__Planctomycetes; c__vadinHA49; o__p04_C01; f__; g__; s__
614	1	0	0	0	0	0	k__Bacteria; p__Proteobacteria; c__Alphaproteobacteria; o__Rhizobiales; f__; g__; s__
615	2	1	0	0	0	0	k__Bacteria; p__Planctomycetes; c__vadinHA49; o__p04_C01; f__; g__; s__
616	1	0	0	0	0	0	k__Bacteria; p__Gemmatimonadetes; c__Gemm-2; o__; f__; g__; s__
617	1	0	0	0	0	0	k__Bacteria; p__Actinobacteria; c__Acidimicrobiia; o__Acidimicrobiales; f__; g__; s__
618	1	0	4	0	0	0	k__Bacteria; p__Verrucomicrobia; c__[Spartobacteria]; o__[Chthoniobacterales]; f__[Chthoniobacteraceae]; g__OR-59; s__
619	2	0	0	0	0	0	k__Bacteria; p__Acidobacteria; c__Acidobacteria-6; o__iii1-15; f__RB40; g__; s__
620	2	0	0	0	0	0	k__Bacteria; p__Acidobacteria; c__Acidobacteria-6; o__iii1-15; f__RB40; g__; s__
621	1	0	2	0	0	0	k__Bacteria; p__Acidobacteria; c__; o__; f__; g__; s__
622	108	0	0	0	0	0	k__Bacteria; p__Chlamydiae; c__Chlamydiia; o__Chlamydiales; f__Rhabdochlamydiaceae; g__Candidatus Rhabdochlamydia; s__
623	1	0	0	0	0	0	k__Bacteria; p__Proteobacteria; c__Deltaproteobacteria; o__Bdellovibrionales; f__Bdellovibrionaceae; g__Bdellovibrio; s__
624	2	0	0	0	0	0	k__Bacteria; p__Acidobacteria; c__Acidobacteria-6; o__iii1-15; f__; g__; s__
625	1	0	0	0	0	0	k__Bacteria; p__Proteobacteria; c__Betaproteobacteria; o__Procabacteriales; f__Procabacteriaceae; g__; s__
626	1	0	0	0	0	0	k__Bacteria; p__; c__; o__; f__; g__; s__
627	1	0	0	0	0	0	k__Bacteria; p__Chlamydiae; c__Chlamydiia; o__Chlamydiales; f__Chlamydiaceae; g__; s__
628	1	0	0	0	0	0	k__Bacteria; p__Proteobacteria; c__Alphaproteobacteria; o__Rickettsiales; f__mitochondria; g__Diplazium; s__pycnocarpon
629	1	0	0	0	0	0	k__Bacteria; p__Acidobacteria; c__Acidobacteria-6; o__iii1-15; f__RB40; g__; s__
630	1	0	0	0	0	0	k__Bacteria; p__Proteobacteria; c__Deltaproteobacteria; o__Myxococcales; f__; g__; s__
631	1	0	0	0	0	0	k__Bacteria; p__Acidobacteria; c__Acidobacteria-6; o__iii1-15; f__; g__; s__
632	1	0	0	0	0	0	k__Bacteria; p__Acidobacteria; c__Acidobacteria-6; o__iii1-15; f__RB40; g__; s__
633	3	0	0	0	0	0	k__Bacteria; p__FCPU426; c__; o__; f__; g__; s__
634	3	0	19	18	0	0	k__Bacteria; p__Acidobacteria; c__Acidobacteria-6; o__iii1-15; f__; g__; s__
635	2	0	0	0	0	0	k__Bacteria; p__Acidobacteria; c__Acidobacteria-6; o__iii1-15; f__RB40; g__; s__
636	1	0	0	0	0	0	k__Bacteria; p__Planctomycetes; c__vadinHA49; o__p04_C01; f__; g__; s__
637	1	0	0	0	0	0	k__Bacteria; p__OP3; c__koll11; o__GIF10; f__; g__; s__
638	3	0	0	0	0	0	k__Bacteria; p__Proteobacteria; c__Deltaproteobacteria; o__Spirobacillales; f__; g__; s__
639	1	0	0	0	0	0	k__Bacteria; p__Planctomycetes; c__vadinHA49; o__p04_C01; f__; g__; s__
640	2	0	0	9	0	0	k__Bacteria; p__Proteobacteria; c__Deltaproteobacteria; o__Myxococcales; f__; g__; s__
641	2	0	2	0	0	0	k__Bacteria; p__Planctomycetes; c__vadinHA49; o__p04_C01; f__; g__; s__
642	1	0	0	0	0	0	k__Bacteria; p__Firmicutes; c__Clostridia; o__Clostridiales; f__Clostridiaceae; g__; s__
643	17	0	0	0	0	0	k__Bacteria; p__Proteobacteria; c__Deltaproteobacteria; o__Myxococcales; f__; g__; s__
644	130	50	22	6	0	0	k__Bacteria; p__Verrucomicrobia; c__Opitutae; o__Opitutales; f__Opitutaceae; g__; s__
645	1	0	0	0	0	0	k__Bacteria; p__Verrucomicrobia; c__[Pedosphaerae]; o__[Pedosphaerales]; f__auto67_4W; g__; s__
646	1	0	0	0	0	0	k__Bacteria; p__Acidobacteria; c__Acidobacteria-6; o__iii1-15; f__RB40; g__; s__
647	1	0	0	0	0	0	k__Bacteria; p__Proteobacteria; c__Betaproteobacteria; o__A21b; f__EB1003; g__; s__
648	28	0	1	0	0	0	k__Bacteria; p__Proteobacteria; c__Deltaproteobacteria; o__Myxococcales; f__; g__; s__
649	12	5	7	15	0	0	k__Bacteria; p__Acidobacteria; c__Acidobacteria-6; o__iii1-15; f__RB40; g__; s__
650	1	0	14	1	0	0	k__Bacteria; p__Planctomycetes; c__vadinHA49; o__p04_C01; f__; g__; s__
651	1	0	0	0	0	0	k__Bacteria; p__Planctomycetes; c__vadinHA49; o__p04_C01; f__; g__; s__
652	2	2	0	0	0	0	k__Bacteria; p__Acidobacteria; c__Acidobacteria-6; o__iii1-15; f__RB40; g__; s__
653	1	0	0	0	0	0	k__Bacteria; p__Chlorobi; c__BSV26; o__PK329; f__; g__; s__
654	1	0	0	0	0	0	k__Bacteria; p__BHI80-139; c__; o__; f__; g__; s__
655	1	0	0	0	0	0	k__Bacteria; p__Planctomycetes; c__vadinHA49; o__p04_C01; f__; g__; s__
656	1	0	0	0	0	0	k__Bacteria; p__Acidobacteria; c__Acidobacteria-6; o__iii1-15; f__RB40; g__; s__
657	5	0	0	0	0	0	k__Bacteria; p__Proteobacteria; c__Deltaproteobacteria; o__Spirobacillales; f__; g__; s__
658	1	0	0	0	0	0	k__Bacteria; p__Planctomycetes; c__vadinHA49; o__p04_C01; f__; g__; s__
659	1	0	0	0	0	0	k__Bacteria; p__Proteobacteria; c__Betaproteobacteria; o__Burkholderiales; f__Comamonadaceae; g__; s__
660	1	0	0	0	0	0	k__Bacteria; p__Acidobacteria; c__Acidobacteria-6; o__iii1-15; f__; g__; s__
661	1	0	0	0	0	0	k__Bacteria; p__Proteobacteria; c__Alphaproteobacteria; o__; f__; g__; s__
662	3	0	0	0	0	0	k__Bacteria; p__OP3; c__PBS-25; o__; f__; g__; s__
663	1	0	0	0	0	0	k__Bacteria; p__WS3; c__PRR-12; o__; f__; g__; s__
664	92	203	4	6	0	0	k__Bacteria; p__Proteobacteria; c__Betaproteobacteria; o__Burkholderiales; f__Comamonadaceae; g__Methylibium; s__
665	3	0	0	0	0	0	k__Bacteria; p__Acidobacteria; c__Acidobacteria-6; o__iii1-15; f__RB40; g__; s__
666	2	0	0	0	0	0	k__Bacteria; p__Planctomycetes; c__vadinHA49; o__p04_C01; f__; g__; s__
667	2	0	0	0	0	0	k__Bacteria; p__Proteobacteria; c__Deltaproteobacteria; o__Syntrophobacterales; f__Syntrophobacteraceae; g__; s__
668	1	0	0	0	0	0	k__Bacteria; p__Proteobacteria; c__Alphaproteobacteria; o__; f__; g__; s__
669	1	0	0	0	0	0	k__Bacteria; p__Actinobacteria; c__Actinobacteria; o__Actinomycetales; f__Pseudonocardiaceae; g__Pseudonocardia; s__
670	6	0	0	0	0	0	k__Bacteria; p__Proteobacteria; c__Deltaproteobacteria; o__Spirobacillales; f__; g__; s__
671	1	0	0	0	0	0	k__Bacteria; p__Proteobacteria; c__Deltaproteobacteria; o__Syntrophobacterales; f__Syntrophobacteraceae; g__; s__
672	1	0	0	0	0	0	k__Bacteria; p__Proteobacteria; c__Deltaproteobacteria; o__Syntrophobacterales; f__Syntrophobacteraceae; g__; s__
673	1	0	0	0	0	0	k__Bacteria; p__Acidobacteria; c__Acidobacteria-6; o__iii1-15; f__RB40; g__; s__
674	1	0	0	0	0	0	k__Bacteria; p__Proteobacteria; c__Deltaproteobacteria; o__Syntrophobacterales; f__Syntrophobacteraceae; g__; s__
675	4	0	3	0	0	0	k__Bacteria; p__Planctomycetes; c__OM190; o__CL500-15; f__; g__; s__
676	1	0	0	0	0	0	k__Bacteria; p__Gemmatimonadetes; c__Gemm-2; o__; f__; g__; s__
677	1	0	0	0	0	0	k__Bacteria; p__Proteobacteria; c__Deltaproteobacteria; o__Myxococcales; f__Polyangiaceae; g__Chondromyces; s__
678	1	0	0	1	0	0	k__Bacteria; p__Planctomycetes; c__vadinHA49; o__p04_C01; f__; g__; s__
679	2	0	0	0	0	0	k__Bacteria; p__FCPU426; c__; o__; f__; g__; s__
680	1	0	0	0	0	0	k__Bacteria; p__Proteobacteria; c__Deltaproteobacteria; o__Myxococcales; f__Cystobacterineae; g__; s__
681	1	0	0	0	0	0	k__Bacteria; p__Planctomycetes; c__vadinHA49; o__PeHg47; f__; g__; s__
682	1	0	0	0	0	0	k__Bacteria; p__Proteobacteria; c__Gammaproteobacteria; o__Legionellales; f__Coxiellaceae; g__; s__
683	1	0	0	0	0	0	k__Bacteria; p__Proteobacteria; c__Deltaproteobacteria; o__Spirobacillales; f__; g__; s__
684	1	0	0	0	0	0	k__Bacteria; p__WS3; c__PRR-12; o__Sediment-1; f__; g__; s__
685	1	0	1	0	0	0	k__Bacteria; p__Firmicutes; c__Clostridia; o__Clostridiales; f__Clostridiaceae; g__; s__
686	10	0	9	0	0	0	k__Bacteria; p__Verrucomicrobia; c__[Pedosphaerae]; o__[Pedosphaerales]; f__R4-41B; g__; s__
687	1	0	0	0	0	0	k__Bacteria; p__Acidobacteria; c__Acidobacteria-6; o__iii1-15; f__RB40; g__; s__
688	1	0	0	0	0	0	k__Bacteria; p__Proteobacteria; c__Deltaproteobacteria; o__MIZ46; f__; g__; s__
689	1	0	0	0	0	0	k__Bacteria; p__Planctomycetes; c__vadinHA49; o__p04_C01; f__; g__; s__
690	1	0	0	0	0	0	k__Bacteria; p__Gemmatimonadetes; c__Gemm-2; o__; f__; g__; s__
691	3	0	0	0	0	0	k__Bacteria; p__Proteobacteria; c__Deltaproteobacteria; o__MIZ46; f__; g__; s__
692	2	0	3	0	0	0	k__Bacteria; p__Chlamydiae; c__Chlamydiia; o__Chlamydiales; f__Rhabdochlamydiaceae; g__Candidatus Rhabdochlamydia; s__
693	1	0	0	0	0	0	k__Bacteria; p__Acidobacteria; c__Acidobacteria-6; o__iii1-15; f__; g__; s__
694	1	0	2	0	0	0	k__Bacteria; p__GN04; c__MSB-5A5; o__; f__; g__; s__
695	1	0	2	0	0	0	k__Bacteria; p__Proteobacteria; c__Deltaproteobacteria; o__Syntrophobacterales; f__Syntrophobacteraceae; g__; s__
696	1	0	0	0	0	0	k__Bacteria; p__Proteobacteria; c__Deltaproteobacteria; o__MIZ46; f__; g__; s__
697	2	0	2	0	0	0	k__Bacteria; p__OP3; c__koll11; o__; f__; g__; s__
698	1	0	0	0	0	0	k__Bacteria; p__Planctomycetes; c__Phycisphaerae; o__WD2101; f__; g__; s__
699	1	0	0	0	0	0	k__Bacteria; p__Acidobacteria; c__Acidobacteria-6; o__iii1-15; f__RB40; g__; s__
700	1	0	0	0	0	0	k__Bacteria; p__Planctomycetes; c__vadinHA49; o__p04_C01; f__; g__; s__
701	1	0	0	0	0	0	k__Bacteria; p__Gemmatimonadetes; c__Gemm-1; o__; f__; g__; s__
702	2	0	8	0	0	0	k__Bacteria; p__OP3; c__koll11; o__; f__; g__; s__
703	35	0	98	10	0	0	k__Bacteria; p__Acidobacteria; c__Acidobacteria-6; o__iii1-15; f__RB40; g__; s__
704	1	0	0	0	0	0	k__Bacteria; p__Planctomycetes; c__vadinHA49; o__p04_C01; f__; g__; s__
705	8	17	4	19	0	0	k__Bacteria; p__Acidobacteria; c__Acidobacteria-6; o__iii1-15; f__; g__; s__
706	1	0	2	0	0	0	k__Bacteria; p__Acidobacteria; c__Acidobacteria-6; o__iii1-15; f__; g__; s__
707	2	0	0	0	0	0	k__Bacteria; p__Proteobacteria; c__Deltaproteobacteria; o__Myxococcales; f__; g__; s__
708	1	0	0	0	0	0	k__Bacteria; p__Acidobacteria; c__Acidobacteria-6; o__iii1-15; f__RB40; g__; s__
709	1	0	0	0	0	0	k__Bacteria; p__Planctomycetes; c__Phycisphaerae; o__WD2101; f__; g__; s__
710	1	0	0	0	0	0	k__Bacteria; p__Firmicutes; c__Clostridia; o__Clostridiales; f__[Mogibacteriaceae]; g__; s__
711	4	0	5	2	0	0	k__Bacteria; p__Proteobacteria; c__Deltaproteobacteria; o__NB1-j; f__; g__; s__
712	1	0	0	0	0	0	k__Bacteria; p__Acidobacteria; c__Acidobacteria-6; o__iii1-15; f__RB40; g__; s__
713	437	0	387	0	0	0	k__Bacteria; p__Acidobacteria; c__RB25; o__; f__; g__; s__
714	1	0	0	0	0	0	k__Bacteria; p__Proteobacteria; c__Deltaproteobacteria; o__Myxococcales; f__; g__; s__
715	1	0	0	0	0	0	k__Bacteria; p__Gemmatimonadetes; c__Gemm-3; o__; f__; g__; s__
716	2	0	0	0	0	0	k__Bacteria; p__Planctomycetes; c__vadinHA49; o__p04_C01; f__; g__; s__
717	1	0	0	0	0	0	k__Bacteria; p__Acidobacteria; c__Acidobacteria-6; o__iii1-15; f__RB40; g__; s__
718	25	0	23	0	0	1	k__Bacteria; p__Nitrospirae; c__Nitrospira; o__Nitrospirales; f__; g__; s__
719	1	0	0	0	0	0	k__Bacteria; p__Gemmatimonadetes; c__Gemm-2; o__; f__; g__; s__
720	52	1	0	1	0	0	k__Bacteria; p__Verrucomicrobia; c__Verrucomicrobiae; o__Verrucomicrobiales; f__Verrucomicrobiaceae; g__Prosthecobacter; s__debontii
721	1	0	0	0	0	0	k__Bacteria; p__Chlamydiae; c__Chlamydiia; o__Chlamydiales; f__Rhabdochlamydiaceae; g__Candidatus Rhabdochlamydia; s__
722	1	0	3	0	0	0	k__Bacteria; p__WS3; c__PRR-12; o__; f__; g__; s__
723	1	0	0	0	0	0	k__Bacteria; p__Cyanobacteria; c__Oscillatoriophycideae; o__Oscillatoriales; f__Phormidiaceae; g__Phormidium; s__
724	1	0	0	0	0	0	k__Bacteria; p__Acidobacteria; c__Acidobacteria-6; o__iii1-15; f__RB40; g__; s__
725	1	0	0	0	0	0	k__Bacteria; p__Acidobacteria; c__Acidobacteria-6; o__iii1-15; f__RB40; g__; s__
726	1	0	0	0	0	0	k__Bacteria; p__Acidobacteria; c__Acidobacteria-6; o__iii1-15; f__RB40; g__; s__
727	1	0	0	0	0	0	k__Bacteria; p__Acidobacteria; c__Acidobacteria-6; o__iii1-15; f__RB40; g__; s__
728	68	0	0	0	0	0	k__Bacteria; p__Chlamydiae; c__Chlamydiia; o__Chlamydiales; f__Parachlamydiaceae; g__; s__
729	17	0	53	10	0	0	k__Bacteria; p__Acidobacteria; c__Acidobacteria-6; o__iii1-15; f__; g__; s__
730	1	0	0	0	0	0	k__Bacteria; p__Chlamydiae; c__Chlamydiia; o__Chlamydiales; f__Rhabdochlamydiaceae; g__Candidatus Rhabdochlamydia; s__
731	2	0	0	0	0	0	k__Bacteria; p__Acidobacteria; c__Acidobacteria-6; o__iii1-15; f__RB40; g__; s__
732	1	0	0	0	0	0	k__Bacteria; p__Verrucomicrobia; c__Opitutae; o__Opitutales; f__Opitutaceae; g__Opitutus; s__
733	1	0	0	0	0	0	k__Bacteria; p__Planctomycetes; c__vadinHA49; o__p04_C01; f__; g__; s__
734	1	0	0	0	0	0	k__Bacteria; p__Planctomycetes; c__Planctomycetia; o__Gemmatales; f__Gemmataceae; g__; s__
735	25	0	13	0	0	0	k__Bacteria; p__WS3; c__PRR-12; o__LD1-PA13; f__; g__; s__
736	2	0	2	0	0	0	k__Bacteria; p__Acidobacteria; c__Acidobacteria-6; o__CCU21; f__; g__; s__
737	1	0	0	0	0	0	k__Bacteria; p__BRC1; c__PRR-11; o__; f__; g__; s__
738	34	45	82	151	0	0	k__Bacteria; p__Acidobacteria; c__Acidobacteria-6; o__iii1-15; f__mb2424; g__; s__
739	1	0	0	0	0	0	k__Bacteria; p__Planctomycetes; c__vadinHA49; o__p04_C01; f__; g__; s__
740	1	0	0	0	0	0	k__Bacteria; p__Proteobacteria; c__Betaproteobacteria; o__; f__; g__; s__
741	1	0	0	0	0	0	k__Bacteria; p__Proteobacteria; c__Alphaproteobacteria; o__Rickettsiales; f__mitochondria; g__Pleurozia; s__purpurea
742	2	0	1	0	0	0	k__Bacteria; p__Acidobacteria; c__Acidobacteria-6; o__iii1-15; f__RB40; g__; s__
743	39	32	156	184	0	0	k__Bacteria; p__Acidobacteria; c__Acidobacteria-6; o__iii1-15; f__; g__; s__
744	1	0	0	0	0	0	k__Bacteria; p__Bacteroidetes; c__[Saprospirae]; o__[Saprospirales]; f__Chitinophagaceae; g__; s__
745	1	0	0	0	0	0	k__Bacteria; p__Acidobacteria; c__Acidobacteria-6; o__iii1-15; f__; g__; s__
746	1	0	0	0	0	0	k__Bacteria; p__Proteobacteria; c__Alphaproteobacteria; o__Sphingomonadales; f__; g__; s__
747	1	0	0	0	0	0	k__Bacteria; p__Actinobacteria; c__Actinobacteria; o__Actinomycetales; f__; g__; s__
748	1	0	0	0	0	0	k__Bacteria; p__Planctomycetes; c__vadinHA49; o__p04_C01; f__; g__; s__
749	5	0	19	25	0	0	k__Bacteria; p__Proteobacteria; c__Deltaproteobacteria; o__Syntrophobacterales; f__Syntrophobacteraceae; g__; s__
750	2	0	27	3	0	0	k__Bacteria; p__Acidobacteria; c__Acidobacteria-6; o__CCU21; f__; g__; s__
751	1	0	0	0	0	0	k__Bacteria; p__Planctomycetes; c__vadinHA49; o__p04_C01; f__; g__; s__
752	1	0	0	0	0	0	k__Bacteria; p__BRC1; c__NPL-UPA2; o__; f__; g__; s__
753	8	0	3	0	0	0	k__Bacteria; p__Acidobacteria; c__Acidobacteria-6; o__iii1-15; f__RB40; g__; s__
754	44	9	1	0	0	0	k__Bacteria; p__Verrucomicrobia; c__[Methylacidiphilae]; o__Methylacidiphilales; f__LD19; g__; s__
755	2	0	0	0	0	0	k__Bacteria; p__Chlamydiae; c__Chlamydiia; o__Chlamydiales; f__Rhabdochlamydiaceae; g__Candidatus Rhabdochlamydia; s__
756	2	0	0	0	0	0	k__Bacteria; p__Proteobacteria; c__Deltaproteobacteria; o__Syntrophobacterales; f__Syntrophobacteraceae; g__; s__
757	3	4	2	10	0	0	k__Bacteria; p__Acidobacteria; c__Acidobacteria-6; o__iii1-15; f__; g__; s__
758	2	0	0	0	0	0	k__Bacteria; p__Gemmatimonadetes; c__Gemm-2; o__; f__; g__; s__
759	2	0	0	0	0	0	k__Bacteria; p__Proteobacteria; c__Deltaproteobacteria; o__Spirobacillales; f__; g__; s__
760	2	0	0	0	0	0	k__Bacteria; p__Acidobacteria; c__Acidobacteria-6; o__iii1-15; f__; g__; s__
761	1	0	0	0	0	0	k__Bacteria; p__Acidobacteria; c__Acidobacteria-6; o__iii1-15; f__; g__; s__
762	1	0	0	0	0	0	k__Bacteria; p__Planctomycetes; c__vadinHA49; o__p04_C01; f__; g__; s__
763	1	0	0	0	0	0	k__Bacteria; p__Planctomycetes; c__vadinHA49; o__p04_C01; f__; g__; s__
764	2	0	2	1	0	0	k__Bacteria; p__Acidobacteria; c__Acidobacteria-6; o__iii1-15; f__; g__; s__
765	1	0	0	0	0	0	k__Bacteria; p__BHI80-139; c__; o__; f__; g__; s__
766	1	0	0	0	0	0	k__Bacteria; p__OD1; c__Mb-NB09; o__; f__; g__; s__
767	1	0	0	0	0	0	k__Bacteria; p__Acidobacteria; c__Acidobacteria-6; o__iii1-15; f__RB40; g__; s__
768	3	0	0	0	0	0	k__Bacteria; p__Proteobacteria; c__Deltaproteobacteria; o__MIZ46; f__; g__; s__
769	2	0	0	1	0	0	k__Bacteria; p__Acidobacteria; c__Acidobacteria-6; o__iii1-15; f__; g__; s__
770	1	0	0	0	0	0	k__Bacteria; p__Proteobacteria; c__Gammaproteobacteria; o__Thiotrichales; f__Piscirickettsiaceae; g__; s__
771	1	0	0	0	0	0	k__Bacteria; p__Proteobacteria; c__Deltaproteobacteria; o__Myxococcales; f__; g__; s__
772	1	0	0	0	0	0	k__Bacteria; p__Proteobacteria; c__Deltaproteobacteria; o__Spirobacillales; f__; g__; s__
773	2	0	0	0	0	0	k__Bacteria; p__Acidobacteria; c__Acidobacteria-6; o__iii1-15; f__RB40; g__; s__
774	1	0	1	0	0	0	k__Bacteria; p__Proteobacteria; c__Deltaproteobacteria; o__Syntrophobacterales; f__Syntrophobacteraceae; g__; s__
775	1	0	0	0	0	0	k__Bacteria; p__Proteobacteria; c__Alphaproteobacteria; o__Rhizobiales; f__; g__; s__
776	1	0	0	0	0	0	k__Bacteria; p__Acidobacteria; c__Acidobacteria-6; o__iii1-15; f__RB40; g__; s__
777	1	0	2	0	0	0	k__Bacteria; p__Gemmatimonadetes; c__Gemm-2; o__; f__; g__; s__
778	44	1	4	4	0	0	k__Bacteria; p__Proteobacteria; c__Deltaproteobacteria; o__Spirobacillales; f__; g__; s__
779	1	0	0	0	0	0	k__Bacteria; p__Proteobacteria; c__Deltaproteobacteria; o__Spirobacillales; f__; g__; s__
780	1	0	0	0	0	0	k__Bacteria; p__Verrucomicrobia; c__Verruco-5; o__LD1-PB3; f__; g__; s__
781	1	0	0	0	0	0	k__Bacteria; p__Proteobacteria; c__Deltaproteobacteria; o__MIZ46; f__; g__; s__
782	1	0	0	0	0	0	k__Bacteria; p__Chlamydiae; c__Chlamydiia; o__Chlamydiales; f__Chlamydiaceae; g__; s__
783	2	0	0	1	0	0	k__Bacteria; p__Acidobacteria; c__Acidobacteria-6; o__iii1-15; f__; g__; s__
784	1	0	0	0	0	0	k__Bacteria; p__Acidobacteria; c__Acidobacteria-6; o__iii1-15; f__mb2424; g__; s__
785	1	0	0	0	0	0	k__Bacteria; p__Planctomycetes; c__vadinHA49; o__p04_C01; f__; g__; s__
786	1	0	0	0	0	0	k__Bacteria; p__Proteobacteria; c__Gammaproteobacteria; o__Xanthomonadales; f__Xanthomonadaceae; g__; s__
787	1	0	0	0	0	0	k__Bacteria; p__Proteobacteria; c__Deltaproteobacteria; o__NB1-j; f__; g__; s__
788	1	0	0	0	0	0	k__Bacteria; p__Acidobacteria; c__RB25; o__; f__; g__; s__
789	13	3	44	39	0	0	k__Bacteria; p__Acidobacteria; c__Acidobacteria-6; o__iii1-15; f__RB40; g__; s__
790	2	0	0	0	0	0	k__Bacteria; p__Acidobacteria; c__Acidobacteria-6; o__iii1-15; f__; g__; s__
791	1	0	0	0	0	0	k__Bacteria; p__Proteobacteria; c__Gammaproteobacteria; o__Xanthomonadales; f__Sinobacteraceae; g__Steroidobacter; s__
792	12	0	7	0	0	0	k__Bacteria; p__Acidobacteria; c__Acidobacteria-6; o__iii1-15; f__RB40; g__; s__
793	1	0	0	0	0	0	k__Bacteria; p__Planctomycetes; c__vadinHA49; o__p04_C01; f__; g__; s__
794	1	0	0	0	0	0	k__Bacteria; p__Acidobacteria; c__Acidobacteria-6; o__iii1-15; f__RB40; g__; s__
795	24	0	16	3	0	0	k__Bacteria; p__Acidobacteria; c__Acidobacteria-6; o__CCU21; f__; g__; s__
796	1	0	0	0	0	0	k__Bacteria; p__Proteobacteria; c__Betaproteobacteria; o__IS-44; f__; g__; s__
797	2	0	21	1	0	0	k__Bacteria; p__; c__; o__; f__; g__; s__
798	1	0	0	0	0	0	k__Bacteria; p__Acidobacteria; c__Acidobacteria-6; o__iii1-15; f__RB40; g__; s__
799	669	37	11	19	0	0	k__Bacteria; p__Proteobacteria; c__Deltaproteobacteria; o__Myxococcales; f__; g__; s__
800	1	0	0	0	0	0	k__Bacteria; p__Fibrobacteres; c__Fibrobacteria; o__258ds10; f__; g__; s__
801	1	0	0	0	0	0	k__Bacteria; p__Planctomycetes; c__vadinHA49; o__PeHg47; f__; g__; s__
802	15	117	0	0	0	0	k__Bacteria; p__Acidobacteria; c__Acidobacteria-6; o__iii1-15; f__RB40; g__; s__
803	3	0	3	8	0	0	k__Bacteria; p__Proteobacteria; c__Deltaproteobacteria; o__Syntrophobacterales; f__Syntrophobacteraceae; g__; s__
804	5	0	0	0	0	0	k__Bacteria; p__Chlamydiae; c__Chlamydiia; o__Chlamydiales; f__Rhabdochlamydiaceae; g__Candidatus Rhabdochlamydia; s__
805	1	0	0	0	0	0	k__Bacteria; p__Acidobacteria; c__Acidobacteria-6; o__iii1-15; f__RB40; g__; s__
806	1	0	0	0	0	0	k__Bacteria; p__Gemmatimonadetes; c__Gemm-2; o__; f__; g__; s__
807	1	0	0	0	0	0	k__Bacteria; p__Acidobacteria; c__Acidobacteria-6; o__iii1-15; f__; g__; s__
808	1	0	0	0	0	0	k__Bacteria; p__Proteobacteria; c__Alphaproteobacteria; o__Rickettsiales; f__mitochondria; g__Pleurozia; s__purpurea
809	1	0	0	0	0	0	k__Bacteria; p__Proteobacteria; c__Deltaproteobacteria; o__Myxococcales; f__; g__; s__
810	1	0	0	1	0	0	k__Bacteria; p__Proteobacteria; c__Deltaproteobacteria; o__Syntrophobacterales; f__Syntrophobacteraceae; g__; s__
811	1	0	0	0	0	0	k__Bacteria; p__Planctomycetes; c__vadinHA49; o__PeHg47; f__; g__; s__
812	1	0	1	0	0	0	k__Bacteria; p__Acidobacteria; c__Acidobacteria-6; o__iii1-15; f__RB40; g__; s__
813	34	3	65	34	0	0	k__Bacteria; p__Proteobacteria; c__Deltaproteobacteria; o__[Entotheonellales]; f__[Entotheonellaceae]; g__; s__
814	1	0	0	1	0	0	k__Bacteria; p__Acidobacteria; c__Acidobacteria-6; o__iii1-15; f__RB40; g__; s__
815	1	0	0	0	0	0	k__Bacteria; p__Acidobacteria; c__Acidobacteria-6; o__iii1-15; f__RB40; g__; s__
816	1	0	0	0	0	0	k__Bacteria; p__Acidobacteria; c__Acidobacteria-6; o__iii1-15; f__; g__; s__
817	2	0	0	0	0	0	k__Bacteria; p__Proteobacteria; c__Alphaproteobacteria; o__; f__; g__; s__
818	9	0	3	5	0	0	k__Bacteria; p__Acidobacteria; c__Acidobacteria-6; o__iii1-15; f__RB40; g__; s__
819	1	0	0	0	0	0	k__Bacteria; p__Acidobacteria; c__[Chloracidobacteria]; o__RB41; f__Ellin6075; g__; s__
820	1	0	0	0	0	0	k__Bacteria; p__Proteobacteria; c__Deltaproteobacteria; o__Desulfobacterales; f__Desulfobacteraceae; g__Desulfococcus; s__
821	1	0	0	0	0	0	k__Bacteria; p__Acidobacteria; c__Acidobacteria-6; o__iii1-15; f__RB40; g__; s__
822	1	0	0	0	0	0	k__Bacteria; p__Proteobacteria; c__Deltaproteobacteria; o__MIZ46; f__; g__; s__
823	1	0	0	0	0	0	k__Bacteria; p__Acidobacteria; c__Acidobacteria-6; o__iii1-15; f__RB40; g__; s__
824	1	0	0	0	0	0	k__Bacteria; p__Acidobacteria; c__Acidobacteria-6; o__iii1-15; f__; g__; s__
825	37	11	2	6	0	0	k__Bacteria; p__Verrucomicrobia; c__Opitutae; o__Opitutales; f__Opitutaceae; g__Opitutus; s__
826	1	0	0	0	0	0	k__Bacteria; p__Planctomycetes; c__vadinHA49; o__PeHg47; f__; g__; s__
827	9	0	4	6	0	0	k__Bacteria; p__Acidobacteria; c__Acidobacteria-6; o__iii1-15; f__; g__; s__
828	1	0	0	0	0	0	k__Bacteria; p__Planctomycetes; c__vadinHA49; o__p04_C01; f__; g__; s__
829	1	0	0	0	0	0	k__Bacteria; p__Acidobacteria; c__Acidobacteria-6; o__iii1-15; f__RB40; g__; s__
830	3	0	0	0	0	0	k__Bacteria; p__Chlamydiae; c__Chlamydiia; o__Chlamydiales; f__; g__; s__
831	1	0	0	0	0	0	k__Bacteria; p__Chlamydiae; c__Chlamydiia; o__Chlamydiales; f__Rhabdochlamydiaceae; g__Candidatus Rhabdochlamydia; s__
832	1	0	0	0	0	0	k__Bacteria; p__Proteobacteria; c__Gammaproteobacteria; o__Xanthomonadales; f__Xanthomonadaceae; g__; s__
833	1	0	0	0	0	0	k__Bacteria; p__Proteobacteria; c__Deltaproteobacteria; o__Myxococcales; f__; g__; s__
834	1	0	0	0	0	0	k__Bacteria; p__Proteobacteria; c__Deltaproteobacteria; o__Myxococcales; f__; g__; s__
835	1	0	0	0	0	0	k__Bacteria; p__Acidobacteria; c__Acidobacteria-6; o__iii1-15; f__; g__; s__
836	1	0	6	0	0	0	k__Bacteria; p__Firmicutes; c__Clostridia; o__Clostridiales; f__Clostridiaceae; g__; s__
837	1	0	0	0	0	0	k__Bacteria; p__Planctomycetes; c__vadinHA49; o__PeHg47; f__; g__; s__
838	1	0	0	0	0	0	k__Bacteria; p__Proteobacteria; c__Deltaproteobacteria; o__NB1-j; f__; g__; s__
839	1	0	1	0	0	0	k__Bacteria; p__OP3; c__PBS-25; o__; f__; g__; s__
840	1	0	0	0	0	0	k__Bacteria; p__Planctomycetes; c__vadinHA49; o__p04_C01; f__; g__; s__
841	4	0	3	17	0	0	k__Bacteria; p__Planctomycetes; c__OM190; o__CL500-15; f__; g__; s__
842	1	0	0	0	0	0	k__Bacteria; p__Acidobacteria; c__Acidobacteria-6; o__iii1-15; f__RB40; g__; s__
843	1	0	0	0	0	0	k__Bacteria; p__Cyanobacteria; c__Chloroplast; o__Streptophyta; f__; g__; s__
844	1	0	0	0	0	0	k__Bacteria; p__Planctomycetes; c__vadinHA49; o__p04_C01; f__; g__; s__
845	2	0	0	0	0	0	k__Bacteria; p__Planctomycetes; c__vadinHA49; o__p04_C01; f__; g__; s__
846	1	0	1	0	0	0	k__Bacteria; p__Acidobacteria; c__Acidobacteria-6; o__iii1-15; f__; g__; s__
847	25	26	11	48	0	0	k__Bacteria; p__Proteobacteria; c__Betaproteobacteria; o__Burkholderiales; f__Comamonadaceae; g__Xenophilus; s__aerolatus
848	1	0	0	0	0	0	k__Bacteria; p__Proteobacteria; c__Betaproteobacteria; o__Burkholderiales; f__Comamonadaceae; g__Rubrivivax; s__
849	3	0	0	0	0	0	k__Bacteria; p__Acidobacteria; c__Acidobacteria-6; o__iii1-15; f__mb2424; g__; s__
850	1	0	1	0	0	0	k__Bacteria; p__OP3; c__koll11; o__; f__; g__; s__
851	1	0	0	0	0	0	k__Bacteria; p__Proteobacteria; c__Alphaproteobacteria; o__Rickettsiales; f__mitochondria; g__Diplazium; s__pycnocarpon
852	1	0	0	0	0	0	k__Bacteria; p__Acidobacteria; c__Acidobacteria-6; o__iii1-15; f__RB40; g__; s__
853	1	0	0	0	0	0	k__Bacteria; p__Acidobacteria; c__Acidobacteria-6; o__iii1-15; f__RB40; g__; s__
854	1	0	0	0	0	0	k__Bacteria; p__Planctomycetes; c__vadinHA49; o__p04_C01; f__; g__; s__
855	1	0	0	0	0	0	k__Bacteria; p__Proteobacteria; c__Deltaproteobacteria; o__Myxococcales; f__; g__; s__
856	1	0	0	0	0	0	k__Bacteria; p__Proteobacteria; c__Deltaproteobacteria; o__NB1-j; f__; g__; s__
857	11	4	2	5	0	0	k__Bacteria; p__Proteobacteria; c__Deltaproteobacteria; o__Myxococcales; f__0319-6G20; g__; s__
858	1	0	0	0	0	0	k__Bacteria; p__OP3; c__koll11; o__; f__; g__; s__
859	3	0	0	0	0	0	k__Bacteria; p__Proteobacteria; c__Deltaproteobacteria; o__; f__; g__; s__
860	1	0	0	0	0	0	k__Bacteria; p__Proteobacteria; c__Deltaproteobacteria; o__MIZ46; f__; g__; s__
861	1	0	0	0	0	0	k__Bacteria; p__Planctomycetes; c__vadinHA49; o__PeHg47; f__; g__; s__
862	10	0	0	0	0	0	k__Bacteria; p__Proteobacteria; c__Deltaproteobacteria; o__Myxococcales; f__; g__; s__
863	1	0	0	0	0	0	k__Bacteria; p__Planctomycetes; c__vadinHA49; o__PeHg47; f__; g__; s__
864	1	0	0	0	0	0	k__Bacteria; p__Proteobacteria; c__Alphaproteobacteria; o__Rickettsiales; f__mitochondria; g__Treubia; s__lacunosa
865	5	0	0	0	0	0	k__Bacteria; p__Proteobacteria; c__Deltaproteobacteria; o__Syntrophobacterales; f__Syntrophobacteraceae; g__; s__
866	1	0	0	0	0	0	k__Bacteria; p__Acidobacteria; c__Acidobacteria-6; o__iii1-15; f__; g__; s__
867	1	0	0	0	0	0	k__Bacteria; p__Chlamydiae; c__Chlamydiia; o__Chlamydiales; f__Rhabdochlamydiaceae; g__Candidatus Rhabdochlamydia; s__
868	1	0	0	0	0	0	k__Bacteria; p__Chlamydiae; c__Chlamydiia; o__Chlamydiales; f__Chlamydiaceae; g__; s__
869	1	0	0	0	0	0	k__Bacteria; p__Proteobacteria; c__Deltaproteobacteria; o__Syntrophobacterales; f__Syntrophobacteraceae; g__; s__
870	1	0	0	0	0	0	k__Bacteria; p__Gemmatimonadetes; c__Gemm-2; o__; f__; g__; s__
871	1	0	0	0	0	0	k__Bacteria; p__Acidobacteria; c__Acidobacteria-6; o__iii1-15; f__RB40; g__; s__
872	636	113	131	4	0	0	k__Bacteria; p__Proteobacteria; c__Gammaproteobacteria; o__Xanthomonadales; f__Sinobacteraceae; g__; s__
873	1	0	0	0	0	0	k__Bacteria; p__Proteobacteria; c__Deltaproteobacteria; o__MBNT15; f__; g__; s__
874	1	0	0	0	0	0	k__Bacteria; p__Acidobacteria; c__Acidobacteria-6; o__iii1-15; f__RB40; g__; s__
875	1	0	0	0	0	0	k__Bacteria; p__Acidobacteria; c__Acidobacteria-6; o__iii1-15; f__RB40; g__; s__
876	1	0	0	0	0	0	k__Bacteria; p__Proteobacteria; c__Alphaproteobacteria; o__Rickettsiales; f__mitochondria; g__Pleurozia; s__purpurea
877	1	0	0	0	0	0	k__Bacteria; p__BHI80-139; c__; o__; f__; g__; s__
878	6	0	0	0	0	0	k__Bacteria; p__Acidobacteria; c__Acidobacteria-6; o__iii1-15; f__RB40; g__; s__
879	1	0	0	0	0	0	k__Bacteria; p__Proteobacteria; c__Alphaproteobacteria; o__Rickettsiales; f__mitochondria; g__Pleurozia; s__purpurea
880	3	0	0	0	0	0	k__Bacteria; p__Acidobacteria; c__Acidobacteria-6; o__iii1-15; f__RB40; g__; s__
881	1	0	0	0	0	0	k__Bacteria; p__Planctomycetes; c__vadinHA49; o__p04_C01; f__; g__; s__
882	2	0	2	0	0	0	k__Bacteria; p__OP3; c__PBS-25; o__; f__; g__; s__
883	1	0	0	0	0	0	k__Bacteria; p__Proteobacteria; c__Deltaproteobacteria; o__Myxococcales; f__OM27; g__; s__
884	1	0	0	0	0	0	k__Bacteria; p__Proteobacteria; c__Deltaproteobacteria; o__NB1-j; f__; g__; s__
885	1	0	0	0	0	0	k__Bacteria; p__; c__; o__; f__; g__; s__
886	14	0	15	6	0	0	k__Bacteria; p__Acidobacteria; c__Acidobacteria-6; o__iii1-15; f__; g__; s__
887	1	0	0	0	0	0	k__Bacteria; p__Gemmatimonadetes; c__Gemm-2; o__; f__; g__; s__
888	1	1	0	0	0	0	k__Bacteria; p__Planctomycetes; c__vadinHA49; o__p04_C01; f__; g__; s__
889	1	0	0	2	0	0	k__Bacteria; p__Proteobacteria; c__Deltaproteobacteria; o__Myxococcales; f__; g__; s__
890	1	1	0	0	0	0	k__Bacteria; p__Acidobacteria; c__Acidobacteria-6; o__iii1-15; f__RB40; g__; s__
891	1	0	0	0	0	0	k__Bacteria; p__Verrucomicrobia; c__[Pedosphaerae]; o__[Pedosphaerales]; f__; g__; s__
892	43	65	28	12	0	0	k__Bacteria; p__Proteobacteria; c__Deltaproteobacteria; o__Myxococcales; f__; g__; s__
893	2	0	5	13	0	0	k__Bacteria; p__Acidobacteria; c__Acidobacteria-6; o__iii1-15; f__; g__; s__
894	1	0	0	0	0	0	k__Bacteria; p__BHI80-139; c__; o__; f__; g__; s__
895	1	0	0	0	0	0	k__Bacteria; p__Actinobacteria; c__Acidimicrobiia; o__Acidimicrobiales; f__; g__; s__
896	1	0	0	0	0	0	k__Bacteria; p__Planctomycetes; c__vadinHA49; o__p04_C01; f__; g__; s__
897	1	0	0	0	0	0	k__Bacteria; p__Planctomycetes; c__vadinHA49; o__p04_C01; f__; g__; s__
898	1	0	0	0	0	0	k__Bacteria; p__Planctomycetes; c__vadinHA49; o__p04_C01; f__; g__; s__
899	1	0	0	0	0	0	k__Bacteria; p__Proteobacteria; c__Deltaproteobacteria; o__MIZ46; f__; g__; s__
900	1	1	0	0	0	0	k__Bacteria; p__Acidobacteria; c__Acidobacteria-6; o__iii1-15; f__RB40; g__; s__
901	1	0	0	0	0	0	k__Bacteria; p__Acidobacteria; c__Acidobacteria-6; o__iii1-15; f__RB40; g__; s__
902	1	0	0	0	0	0	k__Bacteria; p__BHI80-139; c__; o__; f__; g__; s__
903	1	0	0	0	0	0	k__Bacteria; p__Planctomycetes; c__vadinHA49; o__p04_C01; f__; g__; s__
904	1	0	0	0	0	0	k__Bacteria; p__Gemmatimonadetes; c__Gemm-2; o__; f__; g__; s__
905	1	0	0	0	0	0	k__Bacteria; p__Planctomycetes; c__vadinHA49; o__p04_C01; f__; g__; s__
906	1	0	0	0	0	0	k__Bacteria; p__Proteobacteria; c__Betaproteobacteria; o__Burkholderiales; f__Comamonadaceae; g__; s__
907	66	0	15	0	0	0	k__Bacteria; p__Proteobacteria; c__Deltaproteobacteria; o__NB1-j; f__MND4; g__; s__
908	5	0	1	0	0	0	k__Bacteria; p__Proteobacteria; c__Deltaproteobacteria; o__Spirobacillales; f__; g__; s__
909	0	13	0	0	0	0	k__Bacteria; p__Chlamydiae; c__Chlamydiia; o__Chlamydiales; f__Rhabdochlamydiaceae; g__Candidatus Rhabdochlamydia; s__
910	4	3	7	1	0	0	k__Bacteria; p__Proteobacteria; c__Deltaproteobacteria; o__Syntrophobacterales; f__Syntrophobacteraceae; g__; s__
911	0	10	2	0	0	0	k__Bacteria; p__Proteobacteria; c__Deltaproteobacteria; o__Myxococcales; f__; g__; s__
912	0	19	0	0	0	0	k__Bacteria; p__Proteobacteria; c__Deltaproteobacteria; o__Spirobacillales; f__; g__; s__
913	0	1	0	0	0	0	k__Bacteria; p__Planctomycetes; c__vadinHA49; o__p04_C01; f__; g__; s__
914	0	2	0	0	0	0	k__Bacteria; p__Planctomycetes; c__vadinHA49; o__p04_C01; f__; g__; s__
915	16	262	18	32	0	0	k__Bacteria; p__TM6; c__SJA-4; o__; f__; g__; s__
916	0	1	0	2	0	0	k__Bacteria; p__Acidobacteria; c__Acidobacteria-6; o__iii1-15; f__; g__; s__
917	0	5	0	2	0	0	k__Bacteria; p__Proteobacteria; c__Deltaproteobacteria; o__MIZ46; f__; g__; s__
918	2	73	0	2	0	0	k__Bacteria; p__Verrucomicrobia; c__[Methylacidiphilae]; o__Methylacidiphilales; f__LD19; g__; s__
919	0	1	0	0	0	0	k__Bacteria; p__Acidobacteria; c__Acidobacteria-6; o__iii1-15; f__mb2424; g__; s__
920	0	3	0	0	0	0	k__Bacteria; p__Planctomycetes; c__vadinHA49; o__p04_C01; f__; g__; s__
921	7	19	30	40	0	0	k__Bacteria; p__Acidobacteria; c__Acidobacteria-6; o__iii1-15; f__mb2424; g__; s__
922	0	1	0	0	0	0	k__Bacteria; p__Acidobacteria; c__Acidobacteria-6; o__iii1-15; f__RB40; g__; s__
923	0	2	0	0	0	0	k__Bacteria; p__Bacteroidetes; c__Cytophagia; o__Cytophagales; f__Cytophagaceae; g__Leadbetterella; s__
924	7	14	1	17	0	0	k__Bacteria; p__Acidobacteria; c__Acidobacteria-6; o__CCU21; f__; g__; s__
925	0	2	0	0	0	0	k__Bacteria; p__Planctomycetes; c__vadinHA49; o__p04_C01; f__; g__; s__
926	7	1	5	17	0	0	k__Bacteria; p__Proteobacteria; c__Deltaproteobacteria; o__Myxococcales; f__; g__; s__
927	0	3	0	0	0	0	k__Bacteria; p__Gemmatimonadetes; c__Gemm-3; o__; f__; g__; s__
928	0	1	0	0	0	0	k__Bacteria; p__Proteobacteria; c__Alphaproteobacteria; o__Rickettsiales; f__mitochondria; g__Diplazium; s__pycnocarpon
929	0	1	0	0	0	0	k__Bacteria; p__Acidobacteria; c__Acidobacteria-6; o__iii1-15; f__RB40; g__; s__
930	516	239	545	423	0	0	k__Bacteria; p__Proteobacteria; c__Gammaproteobacteria; o__Xanthomonadales; f__Sinobacteraceae; g__; s__
931	0	79	0	7	0	0	k__Bacteria; p__Proteobacteria; c__Gammaproteobacteria; o__Legionellales; f__Legionellaceae; g__Legionella; s__
932	8	18	3	20	0	0	k__Bacteria; p__Acidobacteria; c__Acidobacteria-6; o__CCU21; f__; g__; s__
933	0	1	0	0	0	0	k__Bacteria; p__Proteobacteria; c__Deltaproteobacteria; o__Spirobacillales; f__; g__; s__
934	0	9	0	0	0	0	k__Bacteria; p__Proteobacteria; c__Deltaproteobacteria; o__Spirobacillales; f__; g__; s__
935	0	1	0	4	0	0	k__Bacteria; p__Acidobacteria; c__Acidobacteria-6; o__CCU21; f__; g__; s__
936	0	3	0	0	0	0	k__Bacteria; p__Proteobacteria; c__Gammaproteobacteria; o__Legionellales; f__Coxiellaceae; g__Aquicella; s__
937	0	211	0	1	0	0	k__Bacteria; p__Proteobacteria; c__Deltaproteobacteria; o__; f__; g__; s__
938	0	1	0	0	0	0	k__Bacteria; p__Actinobacteria; c__Acidimicrobiia; o__Acidimicrobiales; f__; g__; s__
939	0	7	0	0	0	0	k__Bacteria; p__Chlamydiae; c__Chlamydiia; o__Chlamydiales; f__Rhabdochlamydiaceae; g__Candidatus Rhabdochlamydia; s__
940	0	1	0	0	0	0	k__Bacteria; p__Proteobacteria; c__Deltaproteobacteria; o__Myxococcales; f__Cystobacterineae; g__; s__
941	3	46	15	8	0	0	k__Bacteria; p__Proteobacteria; c__Deltaproteobacteria; o__Spirobacillales; f__; g__; s__
942	0	2	0	1	0	0	k__Bacteria; p__Acidobacteria; c__Acidobacteria-6; o__iii1-15; f__RB40; g__; s__
943	0	1	0	0	0	0	k__Bacteria; p__Proteobacteria; c__Deltaproteobacteria; o__; f__; g__; s__
944	6	458	0	38	0	0	k__Bacteria; p__Proteobacteria; c__Betaproteobacteria; o__Rhodocyclales; f__Rhodocyclaceae; g__Georgfuchsia; s__toluolica
945	7	11	2	0	0	0	k__Bacteria; p__Proteobacteria; c__Gammaproteobacteria; o__Xanthomonadales; f__Xanthomonadaceae; g__; s__
946	0	5	0	0	0	0	k__Bacteria; p__Proteobacteria; c__Deltaproteobacteria; o__MIZ46; f__; g__; s__
947	0	3	0	0	0	0	k__Bacteria; p__Chlamydiae; c__Chlamydiia; o__Chlamydiales; f__Rhabdochlamydiaceae; g__Candidatus Rhabdochlamydia; s__
948	16	22	3	9	0	0	k__Bacteria; p__Proteobacteria; c__Betaproteobacteria; o__MND1; f__; g__; s__
949	0	2	0	0	0	0	k__Bacteria; p__Proteobacteria; c__Deltaproteobacteria; o__Bdellovibrionales; f__Bacteriovoracaceae; g__; s__
950	0	3	0	0	0	0	k__Bacteria; p__Acidobacteria; c__Acidobacteria-6; o__iii1-15; f__RB40; g__; s__
951	1	2	0	2	0	0	k__Bacteria; p__Acidobacteria; c__Acidobacteria-6; o__iii1-15; f__RB40; g__; s__
952	0	1	0	0	0	0	k__Bacteria; p__Proteobacteria; c__Deltaproteobacteria; o__Spirobacillales; f__; g__; s__
953	0	1	0	0	0	0	k__Bacteria; p__Bacteroidetes; c__Cytophagia; o__Cytophagales; f__Cytophagaceae; g__Leadbetterella; s__
954	0	1	0	0	0	0	k__Bacteria; p__Proteobacteria; c__Deltaproteobacteria; o__Myxococcales; f__Nannocystaceae; g__Plesiocystis; s__
955	1	20	4	3	0	0	k__Bacteria; p__Acidobacteria; c__Acidobacteria-6; o__iii1-15; f__mb2424; g__; s__
956	0	2	0	0	0	0	k__Bacteria; p__Proteobacteria; c__Deltaproteobacteria; o__Bdellovibrionales; f__Bacteriovoracaceae; g__; s__
957	0	1	0	0	0	0	k__Bacteria; p__Proteobacteria; c__Alphaproteobacteria; o__Rhizobiales; f__; g__; s__
958	0	25	0	0	0	0	k__Bacteria; p__Proteobacteria; c__Deltaproteobacteria; o__Spirobacillales; f__; g__; s__
959	0	1	0	0	0	0	k__Bacteria; p__Verrucomicrobia; c__Verrucomicrobiae; o__Verrucomicrobiales; f__Verrucomicrobiaceae; g__; s__
960	0	39	0	0	0	0	k__Bacteria; p__Proteobacteria; c__Deltaproteobacteria; o__Spirobacillales; f__; g__; s__
961	0	1	0	0	0	0	k__Bacteria; p__Proteobacteria; c__Deltaproteobacteria; o__Bdellovibrionales; f__Bacteriovoracaceae; g__; s__
962	0	3	0	0	0	0	k__Bacteria; p__Acidobacteria; c__Acidobacteria-6; o__iii1-15; f__RB40; g__; s__
963	0	3	0	18	0	0	k__Bacteria; p__Proteobacteria; c__Deltaproteobacteria; o__; f__; g__; s__
964	0	1	0	0	0	0	k__Bacteria; p__Proteobacteria; c__Deltaproteobacteria; o__; f__; g__; s__
965	0	1	0	2	0	0	k__Bacteria; p__Proteobacteria; c__Deltaproteobacteria; o__FAC87; f__; g__; s__
966	3	39	1	0	0	0	k__Bacteria; p__Proteobacteria; c__Deltaproteobacteria; o__; f__; g__; s__
967	0	1	0	0	0	0	k__Bacteria; p__Acidobacteria; c__Acidobacteria-6; o__iii1-15; f__RB40; g__; s__
968	0	1	0	0	0	0	k__Bacteria; p__Acidobacteria; c__Acidobacteria-6; o__iii1-15; f__mb2424; g__; s__
969	0	10	0	0	0	0	k__Bacteria; p__Acidobacteria; c__Acidobacteria-6; o__iii1-15; f__; g__; s__
970	0	2	0	0	0	0	k__Bacteria; p__Chlamydiae; c__Chlamydiia; o__Chlamydiales; f__Rhabdochlamydiaceae; g__Candidatus Rhabdochlamydia; s__
971	0	3	0	0	0	0	k__Bacteria; p__Proteobacteria; c__Deltaproteobacteria; o__MIZ46; f__; g__; s__
972	0	2	0	0	0	0	k__Bacteria; p__Acidobacteria; c__Acidobacteria-6; o__iii1-15; f__RB40; g__; s__
973	1	15	0	0	0	0	k__Bacteria; p__Proteobacteria; c__Deltaproteobacteria; o__FAC87; f__; g__; s__
974	0	1	0	0	0	0	k__Bacteria; p__Acidobacteria; c__Acidobacteria-6; o__iii1-15; f__; g__; s__
975	0	2	0	0	0	0	k__Bacteria; p__Verrucomicrobia; c__[Methylacidiphilae]; o__Methylacidiphilales; f__LD19; g__; s__
976	0	1	0	0	0	0	k__Bacteria; p__Acidobacteria; c__Acidobacteria-6; o__iii1-15; f__RB40; g__; s__
977	0	1	0	0	0	0	k__Bacteria; p__Planctomycetes; c__vadinHA49; o__p04_C01; f__; g__; s__
978	1	24	3	0	0	0	k__Bacteria; p__Proteobacteria; c__Deltaproteobacteria; o__Syntrophobacterales; f__Syntrophobacteraceae; g__; s__
979	0	1	0	0	0	0	k__Bacteria; p__Chlamydiae; c__Chlamydiia; o__Chlamydiales; f__Rhabdochlamydiaceae; g__Candidatus Rhabdochlamydia; s__
980	7	34	0	10	0	0	k__Bacteria; p__Proteobacteria; c__Deltaproteobacteria; o__MIZ46; f__; g__; s__
981	0	2	0	0	0	0	k__Bacteria; p__Bacteroidetes; c__Cytophagia; o__Cytophagales; f__Cytophagaceae; g__Leadbetterella; s__
982	0	1	0	0	0	0	k__Bacteria; p__Proteobacteria; c__Gammaproteobacteria; o__Xanthomonadales; f__Xanthomonadaceae; g__Xanthomonas; s__
983	0	6	3	26	0	0	k__Bacteria; p__Acidobacteria; c__Acidobacteria-6; o__iii1-15; f__; g__; s__
984	11	5	7	57	0	0	k__Bacteria; p__Acidobacteria; c__Acidobacteria-6; o__iii1-15; f__; g__; s__
985	0	6	0	2	0	0	k__Bacteria; p__Proteobacteria; c__Gammaproteobacteria; o__Legionellales; f__Legionellaceae; g__; s__
986	0	1	0	0	0	0	k__Bacteria; p__Acidobacteria; c__Acidobacteria-6; o__iii1-15; f__; g__; s__
987	0	1	0	0	0	0	k__Bacteria; p__Acidobacteria; c__Acidobacteria-6; o__iii1-15; f__RB40; g__; s__
988	0	10	0	2	0	0	k__Bacteria; p__Proteobacteria; c__Deltaproteobacteria; o__Myxococcales; f__; g__; s__
989	0	1	0	0	0	0	k__Bacteria; p__Firmicutes; c__Clostridia; o__Clostridiales; f__[Mogibacteriaceae]; g__; s__
990	0	32	0	0	0	0	k__Bacteria; p__Verrucomicrobia; c__[Methylacidiphilae]; o__Methylacidiphilales; f__; g__; s__
991	2	23	0	42	0	0	k__Bacteria; p__Proteobacteria; c__Betaproteobacteria; o__Burkholderiales; f__Oxalobacteraceae; g__; s__
992	0	1	0	0	0	0	k__Bacteria; p__Acidobacteria; c__Acidobacteria-6; o__iii1-15; f__RB40; g__; s__
993	0	3	0	0	0	0	k__Bacteria; p__Chlamydiae; c__Chlamydiia; o__Chlamydiales; f__Rhabdochlamydiaceae; g__Candidatus Rhabdochlamydia; s__
994	0	1	0	0	0	0	k__Bacteria; p__Proteobacteria; c__Alphaproteobacteria; o__Rickettsiales; f__mitochondria; g__Diplazium; s__pycnocarpon
995	0	1	0	0	0	0	k__Bacteria; p__TM7; c__TM7-3; o__EW055; f__; g__; s__
996	2	2	0	3	0	0	k__Bacteria; p__Proteobacteria; c__Gammaproteobacteria; o__Xanthomonadales; f__Sinobacteraceae; g__; s__
997	0	4	7	33	0	0	k__Bacteria; p__Acidobacteria; c__Acidobacteria-6; o__iii1-15; f__; g__; s__
998	0	11	0	3	0	0	k__Bacteria; p__Proteobacteria; c__Deltaproteobacteria; o__Spirobacillales; f__; g__; s__
999	0	19	0	0	0	0	k__Bacteria; p__Proteobacteria; c__Deltaproteobacteria; o__Spirobacillales; f__; g__; s__
1000	145	172	46	660	0	0	k__Bacteria; p__Proteobacteria; c__Betaproteobacteria; o__; f__; g__; s__
1001	0	1	0	0	0	0	k__Bacteria; p__Acidobacteria; c__Acidobacteria-6; o__iii1-15; f__RB40; g__; s__
1002	0	1	0	0	0	0	k__Bacteria; p__Acidobacteria; c__Acidobacteria-6; o__iii1-15; f__RB40; g__; s__
1003	0	6	0	0	0	0	k__Bacteria; p__Proteobacteria; c__Deltaproteobacteria; o__; f__; g__; s__
1004	0	10	0	0	0	0	k__Bacteria; p__Proteobacteria; c__Deltaproteobacteria; o__Spirobacillales; f__; g__; s__
1005	1	7	8	13	0	0	k__Bacteria; p__Acidobacteria; c__Acidobacteria-6; o__iii1-15; f__; g__; s__
1006	0	10	0	0	0	0	k__Bacteria; p__Firmicutes; c__Clostridia; o__Clostridiales; f__Ruminococcaceae; g__; s__
1007	2	6	0	0	0	0	k__Bacteria; p__Proteobacteria; c__Deltaproteobacteria; o__MIZ46; f__; g__; s__
1008	1	7	2	2	0	0	k__Bacteria; p__Proteobacteria; c__Deltaproteobacteria; o__Spirobacillales; f__; g__; s__
1009	1	44	0	7	0	0	k__Bacteria; p__Proteobacteria; c__Deltaproteobacteria; o__Myxococcales; f__; g__; s__
1010	5	9	20	125	0	0	k__Bacteria; p__Acidobacteria; c__Acidobacteria-6; o__iii1-15; f__mb2424; g__; s__
1011	0	1	0	0	0	0	k__Bacteria; p__Acidobacteria; c__Acidobacteria-6; o__iii1-15; f__RB40; g__; s__
1012	4	79	0	0	0	0	k__Bacteria; p__Proteobacteria; c__Deltaproteobacteria; o__Myxococcales; f__; g__; s__
1013	14	3	6	35	0	0	k__Bacteria; p__Acidobacteria; c__Acidobacteria-6; o__iii1-15; f__RB40; g__; s__
1014	0	1	0	0	0	0	k__Bacteria; p__Chlamydiae; c__Chlamydiia; o__Chlamydiales; f__; g__; s__
1015	0	2	0	0	0	0	k__Bacteria; p__Acidobacteria; c__Acidobacteria-6; o__iii1-15; f__RB40; g__; s__
1016	0	12	0	1	0	0	k__Bacteria; p__Proteobacteria; c__Deltaproteobacteria; o__Myxococcales; f__Cystobacterineae; g__; s__
1017	0	1	0	0	0	0	k__Bacteria; p__Chlamydiae; c__Chlamydiia; o__Chlamydiales; f__Rhabdochlamydiaceae; g__Candidatus Rhabdochlamydia; s__
1018	0	1	0	0	0	0	k__Bacteria; p__Proteobacteria; c__Deltaproteobacteria; o__Myxococcales; f__Cystobacterineae; g__; s__
1019	0	1	0	0	0	0	k__Bacteria; p__Acidobacteria; c__Acidobacteria-6; o__iii1-15; f__mb2424; g__; s__
1020	0	1	0	0	0	0	k__Bacteria; p__Acidobacteria; c__Acidobacteria-6; o__iii1-15; f__; g__; s__
1021	0	1	0	0	0	0	k__Bacteria; p__Proteobacteria; c__Betaproteobacteria; o__SBla14; f__; g__; s__
1022	0	1	0	0	0	0	k__Bacteria; p__Acidobacteria; c__Acidobacteria-6; o__iii1-15; f__RB40; g__; s__
1023	16	18	0	1	0	0	k__Bacteria; p__Proteobacteria; c__Deltaproteobacteria; o__Myxococcales; f__; g__; s__
1024	1	5	0	0	0	0	k__Bacteria; p__Proteobacteria; c__Betaproteobacteria; o__Burkholderiales; f__Comamonadaceae; g__Variovorax; s__
1025	0	1	0	0	0	0	k__Bacteria; p__Chlamydiae; c__Chlamydiia; o__Chlamydiales; f__Rhabdochlamydiaceae; g__Candidatus Rhabdochlamydia; s__
1026	0	1	0	0	0	0	k__Bacteria; p__Chlamydiae; c__Chlamydiia; o__Chlamydiales; f__Rhabdochlamydiaceae; g__Candidatus Rhabdochlamydia; s__
1027	0	1	0	0	0	0	k__Bacteria; p__Proteobacteria; c__Deltaproteobacteria; o__Myxococcales; f__; g__; s__
1028	0	1	0	0	0	0	k__Bacteria; p__Chlamydiae; c__Chlamydiia; o__Chlamydiales; f__Rhabdochlamydiaceae; g__Candidatus Rhabdochlamydia; s__
1029	0	0	7	0	0	0	k__Bacteria; p__Proteobacteria; c__Deltaproteobacteria; o__Myxococcales; f__; g__; s__
1030	0	0	5	2	0	0	k__Bacteria; p__WS3; c__PRR-12; o__Sediment-1; f__; g__; s__
1031	0	0	15	0	0	0	k__Bacteria; p__Proteobacteria; c__Deltaproteobacteria; o__Syntrophobacterales; f__Syntrophobacteraceae; g__; s__
1032	0	0	1	1	0	0	k__Bacteria; p__Planctomycetes; c__vadinHA49; o__p04_C01; f__; g__; s__
1033	0	0	25	0	0	0	k__Bacteria; p__OP3; c__koll11; o__GIF10; f__kpj58rc; g__; s__
1034	0	0	4	0	0	0	k__Bacteria; p__Chlamydiae; c__Chlamydiia; o__Chlamydiales; f__Rhabdochlamydiaceae; g__Candidatus Rhabdochlamydia; s__
1035	0	0	1	0	0	0	k__Bacteria; p__WS3; c__PRR-12; o__; f__; g__; s__
1036	9	0	29	2	0	0	k__Bacteria; p__Acidobacteria; c__Acidobacteria-6; o__iii1-15; f__RB40; g__; s__
1037	0	0	17	0	0	0	k__Bacteria; p__WS3; c__PRR-12; o__; f__; g__; s__
1038	2	0	12	0	0	0	k__Bacteria; p__Proteobacteria; c__Deltaproteobacteria; o__Myxococcales; f__; g__; s__
1039	0	0	6	0	0	0	k__Bacteria; p__Proteobacteria; c__Deltaproteobacteria; o__Myxococcales; f__; g__; s__
1040	0	0	2	0	0	0	k__Bacteria; p__Proteobacteria; c__; o__; f__; g__; s__
1041	0	0	1	0	0	0	k__Bacteria; p__Acidobacteria; c__Acidobacteria-6; o__iii1-15; f__; g__; s__
1042	0	0	1	0	0	0	k__Bacteria; p__Planctomycetes; c__vadinHA49; o__p04_C01; f__; g__; s__
1043	0	0	4	0	0	0	k__Bacteria; p__Proteobacteria; c__Deltaproteobacteria; o__Spirobacillales; f__; g__; s__
1044	0	0	1	0	0	0	k__Bacteria; p__Acidobacteria; c__Acidobacteria-6; o__iii1-15; f__RB40; g__; s__
1045	0	0	1	0	0	0	k__Bacteria; p__Proteobacteria; c__Betaproteobacteria; o__Burkholderiales; f__Alcaligenaceae; g__; s__
1046	4	2	12	9	0	0	k__Bacteria; p__Acidobacteria; c__Acidobacteria-6; o__iii1-15; f__; g__; s__
1047	0	0	1	0	0	0	k__Bacteria; p__Proteobacteria; c__Deltaproteobacteria; o__Spirobacillales; f__; g__; s__
1048	0	0	1	0	0	0	k__Bacteria; p__Proteobacteria; c__Gammaproteobacteria; o__Legionellales; f__; g__; s__
1049	0	0	4	0	0	0	k__Bacteria; p__Gemmatimonadetes; c__Gemm-5; o__; f__; g__; s__
1050	0	0	1	0	0	0	k__Bacteria; p__TM7; c__TM7-1; o__; f__; g__; s__
1051	0	0	1	5	0	0	k__Bacteria; p__Proteobacteria; c__Deltaproteobacteria; o__Syntrophobacterales; f__Syntrophobacteraceae; g__; s__
1052	2	0	8	0	0	0	k__Bacteria; p__Proteobacteria; c__Deltaproteobacteria; o__Spirobacillales; f__; g__; s__
1053	5	0	21	5	0	0	k__Bacteria; p__Acidobacteria; c__Acidobacteria-6; o__iii1-15; f__mb2424; g__; s__
1054	4	14	21	1	0	0	k__Bacteria; p__Acidobacteria; c__Acidobacteria-6; o__iii1-15; f__; g__; s__
1055	0	0	1	0	0	0	k__Bacteria; p__OP3; c__PBS-25; o__; f__; g__; s__
1056	0	0	1	0	0	0	k__Bacteria; p__Acidobacteria; c__[Chloracidobacteria]; o__; f__; g__; s__
1057	0	0	3	0	0	0	k__Bacteria; p__OP3; c__PBS-25; o__; f__; g__; s__
1058	0	0	4	0	0	0	k__Bacteria; p__Planctomycetes; c__vadinHA49; o__p04_C01; f__; g__; s__
1059	31	0	45	2	0	0	k__Bacteria; p__Proteobacteria; c__Betaproteobacteria; o__; f__; g__; s__
1060	0	0	1	0	0	0	k__Bacteria; p__GN04; c__MSB-5A5; o__; f__; g__; s__
1061	0	0	1	0	0	0	k__Bacteria; p__Planctomycetes; c__vadinHA49; o__p04_C01; f__; g__; s__
1062	0	0	1	0	0	0	k__Bacteria; p__Proteobacteria; c__Alphaproteobacteria; o__Rhizobiales; f__; g__; s__
1063	1	0	10	0	0	0	k__Bacteria; p__Acidobacteria; c__Acidobacteria-6; o__iii1-15; f__; g__; s__
1064	27	1	52	46	0	0	k__Bacteria; p__Acidobacteria; c__Acidobacteria-6; o__iii1-15; f__; g__; s__
1065	0	0	3	0	0	0	k__Bacteria; p__Planctomycetes; c__BD7-11; o__; f__; g__; s__
1066	0	0	3	0	0	0	k__Bacteria; p__BRC1; c__NPL-UPA2; o__; f__; g__; s__
1067	13	0	66	21	0	0	k__Bacteria; p__Proteobacteria; c__Deltaproteobacteria; o__Syntrophobacterales; f__Syntrophobacteraceae; g__; s__
1068	0	0	7	1	0	0	k__Bacteria; p__Acidobacteria; c__Acidobacteria-6; o__iii1-15; f__; g__; s__
1069	0	0	1	0	0	0	k__Bacteria; p__TM7; c__SC3; o__; f__; g__; s__
1070	23	0	264	1	0	0	k__Bacteria; p__Proteobacteria; c__Deltaproteobacteria; o__Syntrophobacterales; f__Syntrophobacteraceae; g__; s__
1071	0	0	1	0	0	0	k__Bacteria; p__Gemmatimonadetes; c__Gemm-2; o__; f__; g__; s__
1072	0	0	2	0	0	0	k__Bacteria; p__Proteobacteria; c__Deltaproteobacteria; o__Syntrophobacterales; f__Syntrophobacteraceae; g__; s__
1073	9	0	2	0	0	0	k__Bacteria; p__Verrucomicrobia; c__Verruco-5; o__LD1-PB3; f__; g__; s__
1074	0	0	13	0	0	0	k__Bacteria; p__Acidobacteria; c__Acidobacteria-6; o__CCU21; f__; g__; s__
1075	0	0	2	0	0	0	k__Bacteria; p__OP3; c__PBS-25; o__; f__; g__; s__
1076	0	0	1	0	0	0	k__Bacteria; p__Acidobacteria; c__Acidobacteria-6; o__iii1-15; f__; g__; s__
1077	0	0	3	0	0	0	k__Bacteria; p__OP3; c__PBS-25; o__; f__; g__; s__
1078	0	0	1	0	0	0	k__Bacteria; p__Proteobacteria; c__Deltaproteobacteria; o__Syntrophobacterales; f__Syntrophobacteraceae; g__; s__
1079	0	0	1	0	0	0	k__Bacteria; p__Acidobacteria; c__Acidobacteria-6; o__CCU21; f__; g__; s__
1080	0	0	1	0	0	0	k__Bacteria; p__Acidobacteria; c__Acidobacteria-6; o__iii1-15; f__; g__; s__
1081	0	0	4	1	0	0	k__Bacteria; p__Gemmatimonadetes; c__Gemm-5; o__; f__; g__; s__
1082	0	0	1	1	0	0	k__Bacteria; p__Acidobacteria; c__Acidobacteria-6; o__iii1-15; f__mb2424; g__; s__
1083	0	0	1	0	0	0	k__Bacteria; p__Proteobacteria; c__Deltaproteobacteria; o__Myxococcales; f__; g__; s__
1084	3	0	12	0	0	0	k__Bacteria; p__Nitrospirae; c__Nitrospira; o__Nitrospirales; f__0319-6A21; g__; s__
1085	0	0	1	0	0	0	k__Bacteria; p__Proteobacteria; c__Deltaproteobacteria; o__Syntrophobacterales; f__Syntrophobacteraceae; g__; s__
1086	0	0	1	0	0	0	k__Bacteria; p__Gemmatimonadetes; c__Gemm-2; o__; f__; g__; s__
1087	0	0	1	0	0	0	k__Bacteria; p__Proteobacteria; c__Deltaproteobacteria; o__Bdellovibrionales; f__Bdellovibrionaceae; g__; s__
1088	34	0	59	0	0	0	k__Bacteria; p__Proteobacteria; c__Deltaproteobacteria; o__NB1-j; f__NB1-i; g__; s__
1089	0	0	1	0	0	0	k__Bacteria; p__Acidobacteria; c__Acidobacteria-6; o__iii1-15; f__; g__; s__
1090	17	0	49	0	0	0	k__Bacteria; p__Proteobacteria; c__Deltaproteobacteria; o__Syntrophobacterales; f__Syntrophobacteraceae; g__; s__
1091	0	0	3	0	0	0	k__Bacteria; p__Planctomycetes; c__vadinHA49; o__p04_C01; f__; g__; s__
1092	0	0	1	0	0	0	k__Bacteria; p__Proteobacteria; c__Deltaproteobacteria; o__Myxococcales; f__Nannocystaceae; g__Plesiocystis; s__
1093	0	0	1	0	0	0	k__Bacteria; p__Gemmatimonadetes; c__Gemm-2; o__; f__; g__; s__
1094	0	0	1	0	0	0	k__Bacteria; p__Proteobacteria; c__Deltaproteobacteria; o__FAC87; f__; g__; s__
1095	0	0	1	0	0	0	k__Bacteria; p__Proteobacteria; c__Gammaproteobacteria; o__Xanthomonadales; f__Sinobacteraceae; g__; s__
1096	0	0	1	0	0	0	k__Bacteria; p__Acidobacteria; c__[Chloracidobacteria]; o__RB41; f__Ellin6075; g__; s__
1097	3	0	3	0	0	0	k__Bacteria; p__Proteobacteria; c__Deltaproteobacteria; o__Desulfuromonadales; f__Geobacteraceae; g__Geobacter; s__
1098	0	0	7	0	0	0	k__Bacteria; p__Acidobacteria; c__Acidobacteria-6; o__iii1-15; f__; g__; s__
1099	0	0	1	0	0	0	k__Bacteria; p__Gemmatimonadetes; c__Gemm-2; o__; f__; g__; s__
1100	0	0	2	0	0	0	k__Bacteria; p__Planctomycetes; c__vadinHA49; o__p04_C01; f__; g__; s__
1101	0	0	4	0	0	0	k__Bacteria; p__OP3; c__koll11; o__; f__; g__; s__
1102	0	0	2	3	0	0	k__Bacteria; p__Proteobacteria; c__Deltaproteobacteria; o__Bdellovibrionales; f__Bdellovibrionaceae; g__Bdellovibrio; s__
1103	11	1	97	84	0	0	k__Bacteria; p__Acidobacteria; c__Acidobacteria-6; o__iii1-15; f__; g__; s__
1104	0	0	1	0	0	0	k__Bacteria; p__WS3; c__PRR-12; o__; f__; g__; s__
1105	0	0	1	0	0	0	k__Bacteria; p__Acidobacteria; c__Acidobacteria-6; o__CCU21; f__; g__; s__
1106	22	0	55	14	0	0	k__Bacteria; p__Proteobacteria; c__Deltaproteobacteria; o__Syntrophobacterales; f__Syntrophobacteraceae; g__; s__
1107	0	0	1	0	0	0	k__Bacteria; p__Armatimonadetes; c__Armatimonadia; o__Armatimonadales; f__Armatimonadaceae; g__; s__
1108	0	0	1	0	0	0	k__Bacteria; p__Proteobacteria; c__Deltaproteobacteria; o__NB1-j; f__; g__; s__
1109	0	0	2	0	0	0	k__Bacteria; p__Proteobacteria; c__Deltaproteobacteria; o__Myxococcales; f__; g__; s__
1110	0	0	2	0	0	0	k__Bacteria; p__BHI80-139; c__; o__; f__; g__; s__
1111	0	0	2	0	0	0	k__Bacteria; p__Planctomycetes; c__vadinHA49; o__p04_C01; f__; g__; s__
1112	0	0	1	0	0	0	k__Bacteria; p__Planctomycetes; c__vadinHA49; o__p04_C01; f__; g__; s__
1113	0	0	1	0	0	0	k__Bacteria; p__Proteobacteria; c__Deltaproteobacteria; o__Syntrophobacterales; f__Syntrophobacteraceae; g__; s__
1114	0	0	1	0	0	0	k__Bacteria; p__WS3; c__PRR-12; o__; f__; g__; s__
1115	0	0	1	0	0	0	k__Bacteria; p__Acidobacteria; c__Acidobacteria-6; o__iii1-15; f__; g__; s__
1116	0	0	1	0	0	0	k__Bacteria; p__Acidobacteria; c__Acidobacteria-6; o__iii1-15; f__; g__; s__
1117	0	0	2	0	0	0	k__Bacteria; p__Gemmatimonadetes; c__Gemm-2; o__; f__; g__; s__
1118	0	0	1	0	0	0	k__Bacteria; p__Proteobacteria; c__Betaproteobacteria; o__; f__; g__; s__
1119	0	0	1	0	0	0	k__Bacteria; p__Proteobacteria; c__Deltaproteobacteria; o__Desulfobacterales; f__Desulfobacteraceae; g__Desulfococcus; s__
1120	0	0	2	0	0	0	k__Bacteria; p__BHI80-139; c__; o__; f__; g__; s__
1121	14	0	61	3	0	0	k__Bacteria; p__WS3; c__PRR-12; o__Sediment-1; f__PRR-10; g__; s__
1122	0	0	2	0	0	0	k__Bacteria; p__Proteobacteria; c__Gammaproteobacteria; o__Chromatiales; f__; g__; s__
1123	0	0	1	0	0	0	k__Bacteria; p__Proteobacteria; c__Alphaproteobacteria; o__; f__; g__; s__
1124	0	0	1	0	0	0	k__Bacteria; p__WS3; c__PRR-12; o__GN03; f__KSB4; g__; s__
1125	0	0	3	0	0	0	k__Bacteria; p__Planctomycetes; c__vadinHA49; o__p04_C01; f__; g__; s__
1126	0	0	1	0	0	0	k__Bacteria; p__OP3; c__koll11; o__; f__; g__; s__
1127	0	0	1	0	0	0	k__Bacteria; p__BRC1; c__NPL-UPA2; o__; f__; g__; s__
1128	0	0	1	0	0	0	k__Bacteria; p__Proteobacteria; c__Gammaproteobacteria; o__Xanthomonadales; f__Sinobacteraceae; g__; s__
1129	0	0	1	0	0	0	k__Bacteria; p__Planctomycetes; c__vadinHA49; o__p04_C01; f__; g__; s__
1130	0	0	1	0	0	0	k__Bacteria; p__Acidobacteria; c__iii1-8; o__SJA-36; f__; g__; s__
1131	0	0	21	0	0	0	k__Bacteria; p__Proteobacteria; c__Gammaproteobacteria; o__Chromatiales; f__Chromatiaceae; g__; s__
1132	0	0	7	0	0	0	k__Bacteria; p__Proteobacteria; c__Deltaproteobacteria; o__Syntrophobacterales; f__Syntrophobacteraceae; g__; s__
1133	10	1	11	3	0	0	k__Bacteria; p__Proteobacteria; c__Deltaproteobacteria; o__Myxococcales; f__; g__; s__
1134	0	0	1	0	0	0	k__Bacteria; p__Proteobacteria; c__Deltaproteobacteria; o__; f__; g__; s__
1135	0	0	3	0	0	0	k__Bacteria; p__Proteobacteria; c__Deltaproteobacteria; o__NKB15; f__; g__; s__
1136	0	0	3	0	0	0	k__Bacteria; p__Planctomycetes; c__Planctomycetia; o__Planctomycetales; f__Planctomycetaceae; g__Planctomyces; s__
1137	0	0	7	0	0	0	k__Bacteria; p__Nitrospirae; c__Nitrospira; o__Nitrospirales; f__0319-6A21; g__; s__
1138	0	0	1	0	0	0	k__Bacteria; p__Proteobacteria; c__Alphaproteobacteria; o__; f__; g__; s__
1139	0	0	1	0	0	0	k__Bacteria; p__Proteobacteria; c__Deltaproteobacteria; o__Myxococcales; f__; g__; s__
1140	0	0	1	0	0	0	k__Bacteria; p__OP3; c__koll11; o__; f__; g__; s__
1141	0	0	1	0	0	0	k__Bacteria; p__Gemmatimonadetes; c__Gemm-5; o__; f__; g__; s__
1142	0	0	1	0	0	0	k__Bacteria; p__Chloroflexi; c__Anaerolineae; o__envOPS12; f__; g__; s__
1143	9	12	5	1	0	0	k__Bacteria; p__Acidobacteria; c__Acidobacteria-6; o__iii1-15; f__mb2424; g__; s__
1144	0	0	2	0	0	0	k__Bacteria; p__Proteobacteria; c__Alphaproteobacteria; o__Rhizobiales; f__Hyphomicrobiaceae; g__Rhodoplanes; s__
1145	0	0	1	0	0	0	k__Bacteria; p__Acidobacteria; c__Acidobacteria-6; o__iii1-15; f__; g__; s__
1146	0	0	5	0	0	0	k__Bacteria; p__Gemmatimonadetes; c__Gemm-2; o__; f__; g__; s__
1147	1	0	13	1	0	0	k__Bacteria; p__Acidobacteria; c__Acidobacteria-6; o__iii1-15; f__RB40; g__; s__
1148	0	0	1	0	0	0	k__Bacteria; p__Bacteroidetes; c__[Saprospirae]; o__[Saprospirales]; f__Saprospiraceae; g__; s__
1149	0	0	1	0	0	0	k__Bacteria; p__Gemmatimonadetes; c__Gemm-1; o__; f__; g__; s__
1150	0	0	1	0	0	0	k__Bacteria; p__Acidobacteria; c__Acidobacteria-6; o__iii1-15; f__RB40; g__; s__
1151	1	0	3	0	0	0	k__Bacteria; p__Acidobacteria; c__Acidobacteria-6; o__CCU21; f__; g__; s__
1152	2	0	1	0	0	0	k__Bacteria; p__Firmicutes; c__Bacilli; o__Bacillales; f__Bacillaceae; g__Bacillus; s__
1153	0	0	1	0	0	0	k__Bacteria; p__WS3; c__PRR-12; o__; f__; g__; s__
1154	2	0	7	0	0	0	k__Bacteria; p__Proteobacteria; c__Deltaproteobacteria; o__; f__; g__; s__
1155	0	0	4	0	0	0	k__Bacteria; p__Proteobacteria; c__Deltaproteobacteria; o__Desulfobacterales; f__Desulfobacteraceae; g__; s__
1156	0	0	1	0	0	0	k__Bacteria; p__Chlamydiae; c__Chlamydiia; o__Chlamydiales; f__Rhabdochlamydiaceae; g__Candidatus Rhabdochlamydia; s__
1157	0	0	2	0	0	0	k__Bacteria; p__Acidobacteria; c__Acidobacteria-6; o__CCU21; f__; g__; s__
1158	0	0	1	0	0	0	k__Bacteria; p__OP3; c__koll11; o__; f__; g__; s__
1159	0	0	4	1	0	0	k__Bacteria; p__NKB19; c__; o__; f__; g__; s__
1160	0	0	1	0	0	0	k__Bacteria; p__Bacteroidetes; c__[Saprospirae]; o__[Saprospirales]; f__Saprospiraceae; g__; s__
1161	1	0	12	0	0	0	k__Bacteria; p__Proteobacteria; c__Deltaproteobacteria; o__Syntrophobacterales; f__Syntrophobacteraceae; g__; s__
1162	0	0	1	0	0	0	k__Bacteria; p__TM7; c__TM7-3; o__; f__; g__; s__
1163	0	0	1	0	0	0	k__Bacteria; p__WS3; c__PRR-12; o__; f__; g__; s__
1164	5	0	7	0	0	0	k__Bacteria; p__Proteobacteria; c__Deltaproteobacteria; o__Desulfuromonadales; f__Geobacteraceae; g__Geobacter; s__
1165	0	0	1	0	0	0	k__Bacteria; p__Proteobacteria; c__Gammaproteobacteria; o__Xanthomonadales; f__Xanthomonadaceae; g__; s__
1166	0	0	1	0	0	0	k__Bacteria; p__Acidobacteria; c__[Chloracidobacteria]; o__RB41; f__Ellin6075; g__; s__
1167	0	0	1	0	0	0	k__Bacteria; p__Proteobacteria; c__Alphaproteobacteria; o__; f__; g__; s__
1168	46	19	35	71	0	0	k__Bacteria; p__Acidobacteria; c__Acidobacteria-6; o__iii1-15; f__; g__; s__
1169	5	19	6	28	0	0	k__Bacteria; p__Acidobacteria; c__Acidobacteria-6; o__iii1-15; f__; g__; s__
1170	0	0	1	0	0	0	k__Bacteria; p__Planctomycetes; c__Planctomycetia; o__Gemmatales; f__Gemmataceae; g__; s__
1171	0	0	1	0	0	0	k__Bacteria; p__Acidobacteria; c__Acidobacteria-6; o__iii1-15; f__; g__; s__
1172	0	0	1	0	0	0	k__Bacteria; p__Acidobacteria; c__[Chloracidobacteria]; o__RB41; f__; g__; s__
1173	0	0	4	0	0	0	k__Bacteria; p__Chlamydiae; c__Chlamydiia; o__Chlamydiales; f__Parachlamydiaceae; g__; s__
1174	0	0	1	0	0	0	k__Bacteria; p__OP3; c__PBS-25; o__; f__; g__; s__
1175	2	0	10	3	0	0	k__Bacteria; p__Acidobacteria; c__Acidobacteria-6; o__iii1-15; f__mb2424; g__; s__
1176	0	0	1	0	0	0	k__Bacteria; p__Acidobacteria; c__[Chloracidobacteria]; o__RB41; f__; g__; s__
1177	3	0	9	6	0	0	k__Bacteria; p__Acidobacteria; c__Acidobacteria-6; o__iii1-15; f__; g__; s__
1178	0	0	5	0	0	0	k__Bacteria; p__OP3; c__koll11; o__; f__; g__; s__
1179	0	0	4	0	0	0	k__Bacteria; p__Gemmatimonadetes; c__Gemm-5; o__; f__; g__; s__
1180	0	0	1	0	0	0	k__Bacteria; p__Proteobacteria; c__Deltaproteobacteria; o__Syntrophobacterales; f__Syntrophaceae; g__; s__
1181	0	0	1	20	0	0	k__Bacteria; p__Acidobacteria; c__iii1-8; o__32-20; f__; g__; s__
1182	0	0	1	0	0	0	k__Bacteria; p__Proteobacteria; c__; o__; f__; g__; s__
1183	0	0	1	0	0	0	k__Bacteria; p__Proteobacteria; c__Deltaproteobacteria; o__Syntrophobacterales; f__Syntrophobacteraceae; g__; s__
1184	0	0	1	0	0	0	k__Bacteria; p__Actinobacteria; c__Acidimicrobiia; o__Acidimicrobiales; f__; g__; s__
1185	0	0	1	1	0	0	k__Bacteria; p__BHI80-139; c__; o__; f__; g__; s__
1186	0	0	2	0	0	0	k__Bacteria; p__Proteobacteria; c__Betaproteobacteria; o__; f__; g__; s__
1187	0	0	1	0	0	0	k__Bacteria; p__Proteobacteria; c__Betaproteobacteria; o__; f__; g__; s__
1188	0	0	1	2	0	0	k__Bacteria; p__Acidobacteria; c__Acidobacteria-6; o__iii1-15; f__; g__; s__
1189	1	0	5	12	0	0	k__Bacteria; p__Acidobacteria; c__; o__; f__; g__; s__
1190	0	0	2	0	0	0	k__Bacteria; p__Gemmatimonadetes; c__Gemm-5; o__; f__; g__; s__
1191	0	0	1	0	0	0	k__Bacteria; p__Proteobacteria; c__Deltaproteobacteria; o__; f__; g__; s__
1192	0	0	6	1	0	0	k__Bacteria; p__Acidobacteria; c__Acidobacteria-6; o__iii1-15; f__; g__; s__
1193	0	0	1	0	0	0	k__Bacteria; p__Acidobacteria; c__S035; o__; f__; g__; s__
1194	0	0	1	0	0	0	k__Bacteria; p__Acidobacteria; c__[Chloracidobacteria]; o__RB41; f__; g__; s__
1195	6	0	22	47	0	0	k__Bacteria; p__Acidobacteria; c__Acidobacteria-6; o__iii1-15; f__mb2424; g__; s__
1196	0	0	2	0	0	0	k__Bacteria; p__Gemmatimonadetes; c__Gemm-2; o__; f__; g__; s__
1197	0	0	1	3	0	0	k__Bacteria; p__Acidobacteria; c__Acidobacteria-6; o__iii1-15; f__; g__; s__
1198	0	0	1	0	0	0	k__Bacteria; p__BHI80-139; c__; o__; f__; g__; s__
1199	0	0	1	0	0	0	k__Bacteria; p__Acidobacteria; c__Acidobacteria-6; o__iii1-15; f__mb2424; g__; s__
1200	0	0	1	0	0	0	k__Bacteria; p__Acidobacteria; c__Acidobacteria-6; o__CCU21; f__; g__; s__
1201	0	0	1	0	0	0	k__Bacteria; p__Gemmatimonadetes; c__Gemm-5; o__; f__; g__; s__
1202	0	0	1	0	0	0	k__Bacteria; p__Proteobacteria; c__Deltaproteobacteria; o__Syntrophobacterales; f__Syntrophobacteraceae; g__; s__
1203	0	0	1	0	0	0	k__Bacteria; p__Proteobacteria; c__Gammaproteobacteria; o__Xanthomonadales; f__Xanthomonadaceae; g__; s__
1204	0	0	1	0	0	0	k__Bacteria; p__; c__; o__; f__; g__; s__
1205	0	0	1	1	0	0	k__Bacteria; p__Acidobacteria; c__Acidobacteria-6; o__CCU21; f__; g__; s__
1206	1	0	2	0	0	0	k__Bacteria; p__Proteobacteria; c__Betaproteobacteria; o__; f__; g__; s__
1207	0	0	3	0	0	0	k__Bacteria; p__Planctomycetes; c__Planctomycetia; o__Gemmatales; f__Gemmataceae; g__; s__
1208	0	0	1	0	0	0	k__Bacteria; p__Planctomycetes; c__vadinHA49; o__p04_C01; f__; g__; s__
1209	0	0	1	0	0	0	k__Bacteria; p__Acidobacteria; c__Acidobacteria-6; o__iii1-15; f__; g__; s__
1210	0	0	1	0	0	0	k__Bacteria; p__Proteobacteria; c__Deltaproteobacteria; o__Spirobacillales; f__; g__; s__
1211	0	0	1	0	0	0	k__Bacteria; p__OP3; c__koll11; o__; f__; g__; s__
1212	0	0	1	0	0	0	k__Bacteria; p__Acidobacteria; c__[Chloracidobacteria]; o__RB41; f__; g__; s__
1213	4	0	7	2	0	0	k__Bacteria; p__Proteobacteria; c__Deltaproteobacteria; o__Syntrophobacterales; f__Syntrophobacteraceae; g__; s__
1214	0	0	4	0	0	0	k__Bacteria; p__Proteobacteria; c__Deltaproteobacteria; o__Spirobacillales; f__; g__; s__
1215	0	0	1	0	0	0	k__Bacteria; p__BHI80-139; c__; o__; f__; g__; s__
1216	0	0	4	0	0	0	k__Bacteria; p__Firmicutes; c__Bacilli; o__Bacillales; f__Bacillaceae; g__Bacillus; s__
1217	0	0	2	0	0	0	k__Bacteria; p__Verrucomicrobia; c__[Pedosphaerae]; o__[Pedosphaerales]; f__; g__; s__
1218	0	0	1	0	0	0	k__Bacteria; p__Bacteroidetes; c__[Saprospirae]; o__[Saprospirales]; f__Chitinophagaceae; g__; s__
1219	0	0	1	0	0	0	k__Bacteria; p__Planctomycetes; c__vadinHA49; o__p04_C01; f__; g__; s__
1220	1	0	41	39	0	0	k__Bacteria; p__Acidobacteria; c__Acidobacteria-6; o__iii1-15; f__; g__; s__
1221	0	0	2	0	0	0	k__Bacteria; p__OP3; c__PBS-25; o__; f__; g__; s__
1222	0	0	2	0	0	0	k__Bacteria; p__Acidobacteria; c__[Chloracidobacteria]; o__RB41; f__; g__; s__
1223	0	0	1	0	0	0	k__Bacteria; p__Proteobacteria; c__Deltaproteobacteria; o__Syntrophobacterales; f__Syntrophobacteraceae; g__; s__
1224	10	0	5	0	0	0	k__Bacteria; p__Proteobacteria; c__Deltaproteobacteria; o__Syntrophobacterales; f__Syntrophobacteraceae; g__; s__
1225	0	0	1	0	0	0	k__Bacteria; p__Acidobacteria; c__[Chloracidobacteria]; o__RB41; f__; g__; s__
1226	0	0	2	0	0	0	k__Bacteria; p__WS3; c__PRR-12; o__; f__; g__; s__
1227	0	0	1	0	0	0	k__Bacteria; p__Chlamydiae; c__Chlamydiia; o__Chlamydiales; f__Rhabdochlamydiaceae; g__Candidatus Rhabdochlamydia; s__
1228	0	0	1	0	0	0	k__Bacteria; p__Proteobacteria; c__Betaproteobacteria; o__; f__; g__; s__
1229	0	0	1	0	0	0	k__Bacteria; p__BHI80-139; c__; o__; f__; g__; s__
1230	0	0	1	0	0	0	k__Bacteria; p__WS3; c__PRR-12; o__; f__; g__; s__
1231	0	0	1	0	0	0	k__Bacteria; p__Acidobacteria; c__Acidobacteria-6; o__iii1-15; f__; g__; s__
1232	0	0	1	0	0	0	k__Bacteria; p__Planctomycetes; c__vadinHA49; o__p04_C01; f__; g__; s__
1233	0	0	1	0	0	0	k__Bacteria; p__Planctomycetes; c__Planctomycetia; o__Gemmatales; f__Gemmataceae; g__; s__
1234	0	0	1	0	0	0	k__Bacteria; p__Gemmatimonadetes; c__Gemmatimonadetes; o__Gemmatimonadales; f__Gemmatimonadaceae; g__Gemmatimonas; s__
1235	0	0	1	0	0	0	k__Bacteria; p__Chlamydiae; c__Chlamydiia; o__Chlamydiales; f__Rhabdochlamydiaceae; g__Candidatus Rhabdochlamydia; s__
1236	0	0	1	0	0	0	k__Bacteria; p__TM7; c__TM7-1; o__; f__; g__; s__
1237	0	0	1	0	0	0	k__Bacteria; p__Acidobacteria; c__Acidobacteria-6; o__iii1-15; f__; g__; s__
1238	0	0	1	0	0	0	k__Bacteria; p__WS3; c__PRR-12; o__; f__; g__; s__
1239	0	0	1	0	0	0	k__Bacteria; p__Proteobacteria; c__Alphaproteobacteria; o__Rhizobiales; f__; g__; s__
1240	0	0	1	0	0	0	k__Bacteria; p__Acidobacteria; c__[Chloracidobacteria]; o__RB41; f__; g__; s__
1241	2	0	2	1	0	0	k__Bacteria; p__Acidobacteria; c__Acidobacteria-6; o__iii1-15; f__; g__; s__
1242	0	0	1	0	0	0	k__Bacteria; p__Bacteroidetes; c__[Saprospirae]; o__[Saprospirales]; f__Chitinophagaceae; g__; s__
1243	0	0	1	0	0	0	k__Bacteria; p__Acidobacteria; c__Acidobacteria-6; o__iii1-15; f__; g__; s__
1244	3	0	23	0	0	0	k__Bacteria; p__Proteobacteria; c__Deltaproteobacteria; o__MIZ46; f__; g__; s__
1245	0	0	1	0	0	0	k__Bacteria; p__OP3; c__PBS-25; o__; f__; g__; s__
1246	0	0	1	0	0	0	k__Bacteria; p__Bacteroidetes; c__Cytophagia; o__Cytophagales; f__Cytophagaceae; g__; s__
1247	2	0	14	1	0	0	k__Bacteria; p__Nitrospirae; c__Nitrospira; o__Nitrospirales; f__0319-6A21; g__; s__
1248	8	6	72	39	0	0	k__Bacteria; p__Proteobacteria; c__Deltaproteobacteria; o__Syntrophobacterales; f__Syntrophobacteraceae; g__; s__
1249	0	0	1	0	0	0	k__Bacteria; p__Acidobacteria; c__Acidobacteria-6; o__iii1-15; f__; g__; s__
1250	16	0	90	0	0	0	k__Bacteria; p__Proteobacteria; c__Deltaproteobacteria; o__Myxococcales; f__; g__; s__
1251	0	0	10	0	0	0	k__Bacteria; p__Firmicutes; c__Clostridia; o__Clostridiales; f__Ruminococcaceae; g__; s__
1252	0	0	1	0	0	0	k__Bacteria; p__Acidobacteria; c__Acidobacteria-6; o__iii1-15; f__; g__; s__
1253	0	0	1	0	0	0	k__Bacteria; p__Acidobacteria; c__Acidobacteria-6; o__iii1-15; f__; g__; s__
1254	2	2	4	4	0	0	k__Bacteria; p__Acidobacteria; c__Acidobacteria-6; o__iii1-15; f__; g__; s__
1255	0	0	1	0	0	0	k__Bacteria; p__WS3; c__PRR-12; o__; f__; g__; s__
1256	20	4	75	9	0	0	k__Bacteria; p__Acidobacteria; c__Acidobacteria-6; o__iii1-15; f__; g__; s__
1257	0	0	1	0	0	0	k__Bacteria; p__TM7; c__TM7-3; o__; f__; g__; s__
1258	0	0	1	0	0	0	k__Bacteria; p__Acidobacteria; c__Acidobacteria-6; o__iii1-15; f__; g__; s__
1259	0	0	1	0	0	0	k__Bacteria; p__Proteobacteria; c__Gammaproteobacteria; o__Legionellales; f__; g__; s__
1260	0	0	1	0	0	0	k__Bacteria; p__Verrucomicrobia; c__[Spartobacteria]; o__[Chthoniobacterales]; f__[Chthoniobacteraceae]; g__OR-59; s__
1261	0	0	1	0	0	0	k__Bacteria; p__WS3; c__PRR-12; o__; f__; g__; s__
1262	0	0	1	0	0	0	k__Bacteria; p__Planctomycetes; c__vadinHA49; o__p04_C01; f__; g__; s__
1263	0	0	1	0	0	0	k__Bacteria; p__Proteobacteria; c__Gammaproteobacteria; o__Xanthomonadales; f__Sinobacteraceae; g__; s__
1264	0	0	1	0	0	0	k__Bacteria; p__Acidobacteria; c__Acidobacteria-6; o__iii1-15; f__mb2424; g__; s__
1265	0	0	5	0	0	0	k__Bacteria; p__Acidobacteria; c__Acidobacteria-6; o__iii1-15; f__; g__; s__
1266	0	0	1	0	0	0	k__Bacteria; p__Verrucomicrobia; c__[Spartobacteria]; o__[Chthoniobacterales]; f__[Chthoniobacteraceae]; g__heteroC45_4W; s__
1267	0	0	1	0	0	0	k__Bacteria; p__TM7; c__TM7-1; o__; f__; g__; s__
1268	0	0	1	0	0	0	k__Bacteria; p__Proteobacteria; c__Deltaproteobacteria; o__Myxococcales; f__; g__; s__
1269	0	0	1	0	0	0	k__Bacteria; p__Proteobacteria; c__Deltaproteobacteria; o__NB1-j; f__; g__; s__
1270	0	0	1	0	0	0	k__Bacteria; p__Acidobacteria; c__[Chloracidobacteria]; o__RB41; f__; g__; s__
1271	0	0	1	0	0	0	k__Bacteria; p__Acidobacteria; c__Acidobacteria-6; o__CCU21; f__; g__; s__
1272	0	0	1	0	0	0	k__Bacteria; p__TM7; c__TM7-1; o__; f__; g__; s__
1273	1	0	13	1	0	0	k__Bacteria; p__Planctomycetes; c__; o__; f__; g__; s__
1274	0	0	1	0	0	0	k__Bacteria; p__Planctomycetes; c__Planctomycetia; o__B97; f__; g__; s__
1275	0	0	1	0	0	0	k__Bacteria; p__Bacteroidetes; c__[Saprospirae]; o__[Saprospirales]; f__Chitinophagaceae; g__; s__
1276	8	0	11	8	0	0	k__Bacteria; p__Acidobacteria; c__Acidobacteria-6; o__iii1-15; f__; g__; s__
1277	0	0	1	0	0	0	k__Bacteria; p__Proteobacteria; c__Deltaproteobacteria; o__; f__; g__; s__
1278	0	0	1	0	0	0	k__Bacteria; p__Firmicutes; c__Bacilli; o__Bacillales; f__Alicyclobacillaceae; g__Alicyclobacillus; s__
1279	0	0	1	0	0	0	k__Bacteria; p__OP3; c__PBS-25; o__; f__; g__; s__
1280	0	0	1	0	0	0	k__Bacteria; p__OP3; c__PBS-25; o__; f__; g__; s__
1281	0	0	1	0	0	0	k__Bacteria; p__Proteobacteria; c__Gammaproteobacteria; o__Xanthomonadales; f__Sinobacteraceae; g__; s__
1282	0	0	1	0	0	0	k__Bacteria; p__Proteobacteria; c__Alphaproteobacteria; o__; f__; g__; s__
1283	0	0	1	0	0	0	k__Bacteria; p__Nitrospirae; c__Nitrospira; o__Nitrospirales; f__0319-6A21; g__; s__
1284	2	0	6	0	0	0	k__Bacteria; p__Gemmatimonadetes; c__Gemm-1; o__; f__; g__; s__
1285	0	0	1	0	0	0	k__Bacteria; p__Proteobacteria; c__Betaproteobacteria; o__MND1; f__; g__; s__
1286	0	0	1	0	0	0	k__Bacteria; p__Proteobacteria; c__Deltaproteobacteria; o__Myxococcales; f__Myxococcaceae; g__Anaeromyxobacter; s__
1287	0	0	1	0	0	0	k__Bacteria; p__WS3; c__PRR-12; o__; f__; g__; s__
1288	0	0	2	0	0	0	k__Bacteria; p__Gemmatimonadetes; c__Gemm-5; o__; f__; g__; s__
1289	0	0	2	0	0	0	k__Bacteria; p__; c__; o__; f__; g__; s__
1290	0	0	1	0	0	0	k__Bacteria; p__Acidobacteria; c__Acidobacteria-6; o__iii1-15; f__; g__; s__
1291	0	0	2	0	0	0	k__Bacteria; p__OP3; c__PBS-25; o__; f__; g__; s__
1292	0	0	1	0	0	0	k__Bacteria; p__Proteobacteria; c__Deltaproteobacteria; o__Syntrophobacterales; f__Syntrophobacteraceae; g__; s__
1293	3	0	2	2	0	0	k__Bacteria; p__Nitrospirae; c__Nitrospira; o__Nitrospirales; f__0319-6A21; g__; s__
1294	0	0	3	0	0	0	k__Bacteria; p__Gemmatimonadetes; c__Gemm-5; o__; f__; g__; s__
1295	0	0	2	0	0	0	k__Bacteria; p__Gemmatimonadetes; c__Gemm-2; o__; f__; g__; s__
1296	0	0	1	0	0	0	k__Bacteria; p__OP3; c__PBS-25; o__; f__; g__; s__
1297	0	0	1	0	0	0	k__Bacteria; p__OP3; c__koll11; o__; f__; g__; s__
1298	0	0	1	0	0	0	k__Bacteria; p__Proteobacteria; c__Alphaproteobacteria; o__; f__; g__; s__
1299	0	0	1	17	0	0	k__Bacteria; p__Proteobacteria; c__Deltaproteobacteria; o__; f__; g__; s__
1300	0	0	1	0	0	0	k__Bacteria; p__Elusimicrobia; c__; o__; f__; g__; s__
1301	0	10	7	7	0	0	k__Bacteria; p__Acidobacteria; c__Acidobacteria-6; o__iii1-15; f__RB40; g__; s__
1302	0	0	1	0	0	0	k__Bacteria; p__WS3; c__PRR-12; o__; f__; g__; s__
1303	0	0	1	0	0	0	k__Bacteria; p__Acidobacteria; c__Acidobacteria-6; o__CCU21; f__; g__; s__
1304	0	0	1	0	0	0	k__Bacteria; p__Planctomycetes; c__vadinHA49; o__p04_C01; f__; g__; s__
1305	0	0	1	0	0	0	k__Bacteria; p__Proteobacteria; c__Gammaproteobacteria; o__Legionellales; f__; g__; s__
1306	0	0	1	0	0	0	k__Bacteria; p__WS3; c__PRR-12; o__; f__; g__; s__
1307	0	0	1	0	0	0	k__Bacteria; p__Actinobacteria; c__Acidimicrobiia; o__Acidimicrobiales; f__C111; g__; s__
1308	0	0	2	0	0	0	k__Bacteria; p__OP3; c__PBS-25; o__; f__; g__; s__
1309	0	0	2	0	0	0	k__Bacteria; p__Gemmatimonadetes; c__Gemm-2; o__; f__; g__; s__
1310	0	0	1	0	0	0	k__Bacteria; p__Gemmatimonadetes; c__Gemm-2; o__; f__; g__; s__
1311	5	0	7	0	0	0	k__Bacteria; p__Acidobacteria; c__Acidobacteria-6; o__iii1-15; f__; g__; s__
1312	0	0	1	0	0	0	k__Bacteria; p__Planctomycetes; c__vadinHA49; o__p04_C01; f__; g__; s__
1313	0	0	1	0	0	0	k__Bacteria; p__Acidobacteria; c__Acidobacteria-6; o__iii1-15; f__; g__; s__
1314	0	0	1	0	0	0	k__Bacteria; p__Proteobacteria; c__Deltaproteobacteria; o__Myxococcales; f__; g__; s__
1315	64	10	132	40	0	0	k__Bacteria; p__Acidobacteria; c__Acidobacteria-6; o__CCU21; f__; g__; s__
1316	0	0	1	0	0	0	k__Bacteria; p__Acidobacteria; c__Acidobacteria-6; o__iii1-15; f__RB40; g__; s__
1317	0	0	1	0	0	0	k__Bacteria; p__OP3; c__PBS-25; o__; f__; g__; s__
1318	0	0	1	0	0	0	k__Bacteria; p__Proteobacteria; c__Gammaproteobacteria; o__Alteromonadales; f__OM60; g__; s__
1319	0	0	1	0	0	0	k__Bacteria; p__Planctomycetes; c__vadinHA49; o__p04_C01; f__; g__; s__
1320	0	0	1	0	0	0	k__Bacteria; p__Acidobacteria; c__Acidobacteria-6; o__CCU21; f__; g__; s__
1321	7	0	11	5	0	0	k__Bacteria; p__Gemmatimonadetes; c__Gemm-2; o__; f__; g__; s__
1322	0	0	2	1	0	0	k__Bacteria; p__BHI80-139; c__; o__; f__; g__; s__
1323	0	0	1	0	0	0	k__Bacteria; p__Proteobacteria; c__Deltaproteobacteria; o__Spirobacillales; f__; g__; s__
1324	0	0	1	0	0	0	k__Bacteria; p__Cyanobacteria; c__Chloroplast; o__Stramenopiles; f__; g__; s__
1325	0	0	1	0	0	0	k__Bacteria; p__Acidobacteria; c__Acidobacteria-6; o__iii1-15; f__mb2424; g__; s__
1326	0	0	2	0	0	0	k__Bacteria; p__Proteobacteria; c__Deltaproteobacteria; o__Spirobacillales; f__; g__; s__
1327	62	2	219	0	0	0	k__Bacteria; p__Proteobacteria; c__Deltaproteobacteria; o__Myxococcales; f__; g__; s__
1328	0	0	1	0	0	0	k__Bacteria; p__Gemmatimonadetes; c__Gemm-5; o__; f__; g__; s__
1329	2	0	32	0	0	0	k__Bacteria; p__Planctomycetes; c__Pla4; o__; f__; g__; s__
1330	0	0	1	0	0	0	k__Bacteria; p__Proteobacteria; c__Alphaproteobacteria; o__; f__; g__; s__
1331	0	0	1	0	0	0	k__Bacteria; p__OP3; c__PBS-25; o__; f__; g__; s__
1332	0	0	1	0	0	0	k__Bacteria; p__Acidobacteria; c__Acidobacteria-6; o__iii1-15; f__; g__; s__
1333	0	0	1	0	0	0	k__Bacteria; p__Proteobacteria; c__Deltaproteobacteria; o__Syntrophobacterales; f__Syntrophobacteraceae; g__; s__
1334	0	0	1	0	0	0	k__Bacteria; p__Verrucomicrobia; c__[Spartobacteria]; o__[Chthoniobacterales]; f__[Chthoniobacteraceae]; g__Chthoniobacter; s__
1335	0	0	3	0	0	0	k__Bacteria; p__Acidobacteria; c__Acidobacteria-6; o__iii1-15; f__; g__; s__
1336	0	0	1	0	0	0	k__Bacteria; p__OP3; c__PBS-25; o__; f__; g__; s__
1337	1	0	1	0	0	0	k__Bacteria; p__Acidobacteria; c__Acidobacteria-6; o__iii1-15; f__; g__; s__
1338	0	0	1	0	0	0	k__Bacteria; p__Gemmatimonadetes; c__Gemm-2; o__; f__; g__; s__
1339	1	0	1	0	0	0	k__Bacteria; p__Proteobacteria; c__Deltaproteobacteria; o__Myxococcales; f__Cystobacterineae; g__; s__
1340	0	0	1	0	0	0	k__Bacteria; p__Proteobacteria; c__Deltaproteobacteria; o__; f__; g__; s__
1341	0	0	1	0	0	0	k__Bacteria; p__Cyanobacteria; c__Nostocophycideae; o__Nostocales; f__Scytonemataceae; g__Scytonema; s__
1342	0	0	1	0	0	0	k__Bacteria; p__Gemmatimonadetes; c__Gemm-2; o__; f__; g__; s__
1343	0	0	1	0	0	0	k__Bacteria; p__; c__; o__; f__; g__; s__
1344	0	0	1	0	0	0	k__Bacteria; p__Gemmatimonadetes; c__Gemm-2; o__; f__; g__; s__
1345	0	0	1	0	0	0	k__Bacteria; p__Verrucomicrobia; c__[Spartobacteria]; o__[Chthoniobacterales]; f__[Chthoniobacteraceae]; g__OR-59; s__
1346	0	0	5	0	0	0	k__Bacteria; p__BHI80-139; c__; o__; f__; g__; s__
1347	0	0	2	0	0	0	k__Bacteria; p__Proteobacteria; c__Alphaproteobacteria; o__Rhodobacterales; f__Hyphomonadaceae; g__Hirschia; s__baltica
1348	0	0	1	0	0	0	k__Bacteria; p__Acidobacteria; c__[Chloracidobacteria]; o__RB41; f__; g__; s__
1349	0	0	3	0	0	0	k__Bacteria; p__Chlamydiae; c__Chlamydiia; o__Chlamydiales; f__Rhabdochlamydiaceae; g__Candidatus Rhabdochlamydia; s__
1350	0	0	2	0	0	0	k__Bacteria; p__Planctomycetes; c__C6; o__Ucm1571; f__; g__; s__
1351	0	0	1	0	0	0	k__Bacteria; p__Planctomycetes; c__vadinHA49; o__p04_C01; f__; g__; s__
1352	0	0	1	0	0	0	k__Bacteria; p__Armatimonadetes; c__[Fimbriimonadia]; o__[Fimbriimonadales]; f__[Fimbriimonadaceae]; g__; s__
1353	0	0	1	0	0	0	k__Bacteria; p__Acidobacteria; c__[Chloracidobacteria]; o__RB41; f__; g__; s__
1354	0	0	1	0	0	0	k__Bacteria; p__WS3; c__PRR-12; o__; f__; g__; s__
1355	0	0	1	0	0	0	k__Bacteria; p__Acidobacteria; c__Acidobacteria-6; o__CCU21; f__; g__; s__
1356	2	0	2	0	0	0	k__Bacteria; p__Proteobacteria; c__Deltaproteobacteria; o__Syntrophobacterales; f__Syntrophobacteraceae; g__; s__
1357	2	0	3	4	0	0	k__Bacteria; p__Proteobacteria; c__Deltaproteobacteria; o__Syntrophobacterales; f__Syntrophobacteraceae; g__; s__
1358	1	3	39	47	0	0	k__Bacteria; p__Acidobacteria; c__Acidobacteria-6; o__iii1-15; f__; g__; s__
1359	0	0	2	0	0	0	k__Bacteria; p__WS3; c__PRR-12; o__; f__; g__; s__
1360	0	0	1	0	0	0	k__Bacteria; p__Acidobacteria; c__[Chloracidobacteria]; o__RB41; f__; g__; s__
1361	0	0	1	0	0	0	k__Bacteria; p__OP3; c__koll11; o__; f__; g__; s__
1362	0	0	1	0	0	0	k__Bacteria; p__Verrucomicrobia; c__; o__; f__; g__; s__
1363	0	0	2	0	0	0	k__Bacteria; p__OP3; c__PBS-25; o__; f__; g__; s__
1364	2	0	6	1	0	0	k__Bacteria; p__Acidobacteria; c__Acidobacteria-6; o__iii1-15; f__; g__; s__
1365	0	0	1	0	0	0	k__Bacteria; p__Proteobacteria; c__Alphaproteobacteria; o__Rhizobiales; f__; g__; s__
1366	0	0	1	0	0	0	k__Bacteria; p__Acidobacteria; c__Acidobacteria-6; o__iii1-15; f__mb2424; g__; s__
1367	0	0	1	0	0	0	k__Bacteria; p__Proteobacteria; c__Alphaproteobacteria; o__; f__; g__; s__
1368	0	0	1	0	0	0	k__Bacteria; p__Acidobacteria; c__Acidobacteria-6; o__CCU21; f__; g__; s__
1369	0	0	3	0	0	0	k__Bacteria; p__OP3; c__PBS-25; o__; f__; g__; s__
1370	0	0	2	0	0	0	k__Bacteria; p__OP3; c__koll11; o__; f__; g__; s__
1371	0	0	1	0	0	0	k__Bacteria; p__WS3; c__PRR-12; o__; f__; g__; s__
1372	15	0	51	24	0	0	k__Bacteria; p__Acidobacteria; c__Acidobacteria-6; o__iii1-15; f__; g__; s__
1373	0	0	1	0	0	0	k__Bacteria; p__Acidobacteria; c__Acidobacteria-6; o__iii1-15; f__; g__; s__
1374	0	0	1	0	0	0	k__Bacteria; p__Proteobacteria; c__Deltaproteobacteria; o__Syntrophobacterales; f__Syntrophobacteraceae; g__; s__
1375	0	0	1	0	0	0	k__Bacteria; p__Proteobacteria; c__Deltaproteobacteria; o__Syntrophobacterales; f__Syntrophobacteraceae; g__; s__
1376	0	0	1	0	0	0	k__Bacteria; p__Acidobacteria; c__Acidobacteria-6; o__iii1-15; f__; g__; s__
1377	0	0	1	0	0	0	k__Bacteria; p__Acidobacteria; c__[Chloracidobacteria]; o__RB41; f__; g__; s__
1378	0	0	1	0	0	0	k__Bacteria; p__Acidobacteria; c__[Chloracidobacteria]; o__RB41; f__; g__; s__
1379	0	0	1	0	0	0	k__Bacteria; p__OP3; c__koll11; o__; f__; g__; s__
1380	0	0	1	0	0	0	k__Bacteria; p__Planctomycetes; c__vadinHA49; o__p04_C01; f__; g__; s__
1381	0	0	1	0	0	0	k__Bacteria; p__Proteobacteria; c__Deltaproteobacteria; o__Syntrophobacterales; f__Syntrophobacteraceae; g__; s__
1382	4	0	16	0	0	0	k__Bacteria; p__Acidobacteria; c__Acidobacteria-6; o__iii1-15; f__RB40; g__; s__
1383	6	0	13	0	0	0	k__Bacteria; p__Proteobacteria; c__Deltaproteobacteria; o__Syntrophobacterales; f__Syntrophobacteraceae; g__; s__
1384	0	0	1	0	0	0	k__Bacteria; p__Proteobacteria; c__Gammaproteobacteria; o__Xanthomonadales; f__Sinobacteraceae; g__; s__
1385	0	0	1	0	0	0	k__Bacteria; p__Acidobacteria; c__[Chloracidobacteria]; o__RB41; f__; g__; s__
1386	0	0	2	0	0	0	k__Bacteria; p__Bacteroidetes; c__Cytophagia; o__Cytophagales; f__; g__; s__
1387	0	0	2	0	0	0	k__Bacteria; p__GN04; c__MSB-5A5; o__; f__; g__; s__
1388	0	0	1	0	0	0	k__Bacteria; p__OP3; c__PBS-25; o__; f__; g__; s__
1389	0	0	1	0	0	0	k__Bacteria; p__Proteobacteria; c__Deltaproteobacteria; o__MIZ46; f__; g__; s__
1390	0	0	1	0	0	0	k__Bacteria; p__Acidobacteria; c__Acidobacteria-6; o__iii1-15; f__; g__; s__
1391	1	0	2	0	0	0	k__Bacteria; p__Planctomycetes; c__; o__; f__; g__; s__
1392	0	0	1	0	0	0	k__Bacteria; p__Planctomycetes; c__vadinHA49; o__p04_C01; f__; g__; s__
1393	0	0	1	0	0	0	k__Bacteria; p__Acidobacteria; c__Acidobacteria-6; o__iii1-15; f__RB40; g__; s__
1394	0	1	4	2	0	0	k__Bacteria; p__Proteobacteria; c__Deltaproteobacteria; o__Syntrophobacterales; f__Syntrophobacteraceae; g__; s__
1395	0	0	1	0	0	0	k__Bacteria; p__Acidobacteria; c__Acidobacteria-6; o__iii1-15; f__; g__; s__
1396	0	0	1	0	0	0	k__Bacteria; p__Actinobacteria; c__Acidimicrobiia; o__Acidimicrobiales; f__; g__; s__
1397	0	0	1	0	0	0	k__Bacteria; p__Acidobacteria; c__Acidobacteria-6; o__iii1-15; f__RB40; g__; s__
1398	0	0	1	0	0	0	k__Bacteria; p__Acidobacteria; c__Acidobacteria-6; o__iii1-15; f__; g__; s__
1399	0	0	1	0	0	0	k__Bacteria; p__Acidobacteria; c__Acidobacteria-6; o__iii1-15; f__; g__; s__
1400	0	0	5	0	0	0	k__Bacteria; p__Proteobacteria; c__Deltaproteobacteria; o__Syntrophobacterales; f__Syntrophobacteraceae; g__; s__
1401	0	0	1	0	0	0	k__Bacteria; p__OP3; c__koll11; o__; f__; g__; s__
1402	0	0	1	0	0	0	k__Bacteria; p__WS3; c__PRR-12; o__; f__; g__; s__
1403	0	0	1	0	0	0	k__Bacteria; p__Firmicutes; c__Bacilli; o__Bacillales; f__Alicyclobacillaceae; g__; s__
1404	0	0	1	0	0	0	k__Bacteria; p__Bacteroidetes; c__[Saprospirae]; o__[Saprospirales]; f__Saprospiraceae; g__; s__
1405	0	0	1	0	0	0	k__Bacteria; p__TM7; c__TM7-1; o__; f__; g__; s__
1406	0	0	2	0	0	0	k__Bacteria; p__OP3; c__PBS-25; o__; f__; g__; s__
1407	0	0	2	0	0	0	k__Bacteria; p__Chlamydiae; c__Chlamydiia; o__Chlamydiales; f__; g__; s__
1408	0	0	1	0	0	0	k__Bacteria; p__OP3; c__PBS-25; o__; f__; g__; s__
1409	59	0	89	41	0	0	k__Bacteria; p__Proteobacteria; c__Deltaproteobacteria; o__Myxococcales; f__; g__; s__
1410	0	0	1	0	0	0	k__Bacteria; p__GN04; c__MSB-5A5; o__; f__; g__; s__
1411	2	0	5	0	0	0	k__Bacteria; p__WS3; c__PRR-12; o__Sediment-1; f__PRR-10; g__; s__
1412	0	0	1	0	0	0	k__Bacteria; p__TM7; c__TM7-3; o__I025; f__; g__; s__
1413	0	0	2	0	0	0	k__Bacteria; p__Acidobacteria; c__Acidobacteria-6; o__iii1-15; f__mb2424; g__; s__
1414	20	0	53	0	0	0	k__Bacteria; p__Nitrospirae; c__Nitrospira; o__Nitrospirales; f__; g__; s__
1415	0	0	1	0	0	0	k__Bacteria; p__Proteobacteria; c__Betaproteobacteria; o__Ellin6067; f__; g__; s__
1416	0	0	1	0	0	0	k__Bacteria; p__GN04; c__MSB-5A5; o__; f__; g__; s__
1417	0	0	2	3	0	0	k__Bacteria; p__Acidobacteria; c__Acidobacteria-6; o__iii1-15; f__; g__; s__
1418	0	0	1	0	0	0	k__Bacteria; p__Proteobacteria; c__Betaproteobacteria; o__Burkholderiales; f__Comamonadaceae; g__Methylibium; s__
1419	0	0	5	1	0	0	k__Bacteria; p__Acidobacteria; c__Acidobacteria-6; o__iii1-15; f__; g__; s__
1420	0	0	1	0	0	0	k__Bacteria; p__Acidobacteria; c__Solibacteres; o__Solibacterales; f__[Bryobacteraceae]; g__Bryobacter; s__
1421	13	0	63	67	0	0	k__Bacteria; p__Proteobacteria; c__Deltaproteobacteria; o__Syntrophobacterales; f__Syntrophobacteraceae; g__; s__
1422	0	0	1	0	0	0	k__Bacteria; p__Planctomycetes; c__vadinHA49; o__p04_C01; f__; g__; s__
1423	0	0	1	0	0	0	k__Bacteria; p__Proteobacteria; c__Betaproteobacteria; o__MND1; f__; g__; s__
1424	0	0	1	0	0	0	k__Bacteria; p__Proteobacteria; c__Alphaproteobacteria; o__; f__; g__; s__
1425	2	0	13	0	0	0	k__Bacteria; p__WS3; c__PRR-12; o__Sediment-1; f__; g__; s__
1426	0	0	1	0	0	0	k__Bacteria; p__Acidobacteria; c__Acidobacteria-6; o__iii1-15; f__; g__; s__
1427	0	0	1	0	0	0	k__Bacteria; p__Proteobacteria; c__Deltaproteobacteria; o__Myxococcales; f__; g__; s__
1428	8	0	26	34	0	0	k__Bacteria; p__Proteobacteria; c__Betaproteobacteria; o__; f__; g__; s__
1429	1	0	1	0	0	0	k__Bacteria; p__Gemmatimonadetes; c__Gemm-2; o__; f__; g__; s__
1430	0	0	1	0	0	0	k__Bacteria; p__Planctomycetes; c__vadinHA49; o__p04_C01; f__; g__; s__
1431	0	0	1	0	0	0	k__Bacteria; p__Bacteroidetes; c__[Saprospirae]; o__[Saprospirales]; f__Saprospiraceae; g__; s__
1432	6	0	23	5	0	0	k__Bacteria; p__Proteobacteria; c__Deltaproteobacteria; o__Syntrophobacterales; f__Syntrophobacteraceae; g__; s__
1433	0	0	1	0	0	0	k__Bacteria; p__Gemmatimonadetes; c__Gemm-2; o__; f__; g__; s__
1434	0	0	1	0	0	0	k__Bacteria; p__Bacteroidetes; c__[Saprospirae]; o__[Saprospirales]; f__Chitinophagaceae; g__; s__
1435	0	0	2	0	0	0	k__Bacteria; p__Proteobacteria; c__Alphaproteobacteria; o__Rhizobiales; f__; g__; s__
1436	0	0	1	0	0	0	k__Bacteria; p__Acidobacteria; c__Acidobacteria-6; o__iii1-15; f__; g__; s__
1437	0	0	1	0	0	0	k__Bacteria; p__Chlamydiae; c__Chlamydiia; o__Chlamydiales; f__Rhabdochlamydiaceae; g__Candidatus Rhabdochlamydia; s__
1438	0	0	2	0	0	0	k__Bacteria; p__Proteobacteria; c__Deltaproteobacteria; o__Syntrophobacterales; f__Syntrophaceae; g__; s__
1439	0	0	1	0	0	0	k__Bacteria; p__Proteobacteria; c__Deltaproteobacteria; o__Myxococcales; f__Cystobacterineae; g__; s__
1440	0	0	1	0	0	0	k__Bacteria; p__Proteobacteria; c__Betaproteobacteria; o__; f__; g__; s__
1441	0	0	1	0	0	0	k__Bacteria; p__Gemmatimonadetes; c__Gemm-2; o__; f__; g__; s__
1442	0	0	1	0	0	0	k__Bacteria; p__Proteobacteria; c__Deltaproteobacteria; o__Syntrophobacterales; f__Syntrophobacteraceae; g__; s__
1443	5	0	58	5	0	0	k__Bacteria; p__Acidobacteria; c__Acidobacteria-6; o__iii1-15; f__; g__; s__
1444	0	0	1	0	0	0	k__Bacteria; p__Proteobacteria; c__Deltaproteobacteria; o__Myxococcales; f__; g__; s__
1445	0	0	1	0	0	0	k__Bacteria; p__BHI80-139; c__; o__; f__; g__; s__
1446	0	0	1	0	0	0	k__Bacteria; p__Acidobacteria; c__Acidobacteria-6; o__iii1-15; f__; g__; s__
1447	0	0	1	0	0	0	k__Bacteria; p__Gemmatimonadetes; c__Gemm-5; o__; f__; g__; s__
1448	3	0	18	14	0	0	k__Bacteria; p__Acidobacteria; c__RB25; o__; f__; g__; s__
1449	0	0	1	0	0	0	k__Bacteria; p__Chlamydiae; c__Chlamydiia; o__Chlamydiales; f__Rhabdochlamydiaceae; g__Candidatus Rhabdochlamydia; s__
1450	0	0	1	0	0	0	k__Bacteria; p__Acidobacteria; c__Acidobacteria-6; o__iii1-15; f__RB40; g__; s__
1451	0	0	1	0	0	0	k__Bacteria; p__Acidobacteria; c__Acidobacteria-6; o__iii1-15; f__; g__; s__
1452	0	0	1	0	0	0	k__Bacteria; p__Planctomycetes; c__vadinHA49; o__p04_C01; f__; g__; s__
1453	0	0	1	0	0	0	k__Bacteria; p__Acidobacteria; c__Acidobacteria-6; o__iii1-15; f__; g__; s__
1454	0	0	1	0	0	0	k__Bacteria; p__Acidobacteria; c__Acidobacteria-6; o__iii1-15; f__; g__; s__
1455	1	0	1	56	0	0	k__Bacteria; p__Acidobacteria; c__Acidobacteria-6; o__iii1-15; f__; g__; s__
1456	0	0	1	0	0	0	k__Bacteria; p__Acidobacteria; c__Acidobacteria-6; o__iii1-15; f__; g__; s__
1457	0	0	1	0	0	0	k__Bacteria; p__Acidobacteria; c__Acidobacteria-6; o__CCU21; f__; g__; s__
1458	2	2	9	2	0	0	k__Bacteria; p__Acidobacteria; c__Acidobacteria-6; o__iii1-15; f__; g__; s__
1459	0	0	1	0	0	0	k__Bacteria; p__Chlamydiae; c__Chlamydiia; o__Chlamydiales; f__Rhabdochlamydiaceae; g__Candidatus Rhabdochlamydia; s__
1460	0	0	1	0	0	0	k__Bacteria; p__Actinobacteria; c__Acidimicrobiia; o__Acidimicrobiales; f__EB1017; g__; s__
1461	0	0	2	0	0	0	k__Bacteria; p__TM7; c__TM7-1; o__; f__; g__; s__
1462	0	0	1	0	0	0	k__Bacteria; p__Nitrospirae; c__Nitrospira; o__Nitrospirales; f__0319-6A21; g__; s__
1463	0	0	2	0	0	0	k__Bacteria; p__Chlamydiae; c__Chlamydiia; o__Chlamydiales; f__; g__; s__
1464	0	0	10	0	0	0	k__Bacteria; p__Proteobacteria; c__Deltaproteobacteria; o__Myxococcales; f__; g__; s__
1465	0	0	1	0	0	0	k__Bacteria; p__BRC1; c__NPL-UPA2; o__; f__; g__; s__
1466	0	0	1	0	0	0	k__Bacteria; p__Proteobacteria; c__Alphaproteobacteria; o__Rhizobiales; f__Hyphomicrobiaceae; g__Rhodoplanes; s__elegans
1467	0	0	1	0	0	0	k__Bacteria; p__Acidobacteria; c__Acidobacteria-6; o__CCU21; f__; g__; s__
1468	0	0	1	0	0	0	k__Bacteria; p__Proteobacteria; c__Deltaproteobacteria; o__Spirobacillales; f__; g__; s__
1469	0	0	4	0	0	0	k__Bacteria; p__Acidobacteria; c__Acidobacteria-6; o__iii1-15; f__; g__; s__
1470	0	0	1	0	0	0	k__Bacteria; p__LD1; c__; o__; f__; g__; s__
1471	0	0	1	0	0	0	k__Bacteria; p__Acidobacteria; c__[Chloracidobacteria]; o__RB41; f__; g__; s__
1472	7	2	4	4	1	0	k__Bacteria; p__Firmicutes; c__Bacilli; o__Bacillales; f__Bacillaceae; g__Bacillus; s__cereus
1473	0	0	1	0	0	0	k__Bacteria; p__Firmicutes; c__Bacilli; o__Bacillales; f__Bacillaceae; g__Anoxybacillus; s__kestanbolensis
1474	1	0	2	1	0	0	k__Bacteria; p__Acidobacteria; c__Acidobacteria-6; o__iii1-15; f__; g__; s__
1475	0	0	1	0	0	0	k__Bacteria; p__Proteobacteria; c__Deltaproteobacteria; o__Syntrophobacterales; f__Syntrophobacteraceae; g__; s__
1476	0	0	1	0	0	0	k__Bacteria; p__Acidobacteria; c__Acidobacteria-6; o__iii1-15; f__; g__; s__
1477	0	0	1	0	0	0	k__Bacteria; p__Acidobacteria; c__Acidobacteria-6; o__CCU21; f__; g__; s__
1478	0	0	1	0	0	0	k__Bacteria; p__Proteobacteria; c__Gammaproteobacteria; o__Chromatiales; f__Chromatiaceae; g__; s__
1479	0	0	1	0	0	0	k__Bacteria; p__Acidobacteria; c__Acidobacteria-6; o__iii1-15; f__; g__; s__
1480	0	0	1	0	0	0	k__Bacteria; p__Gemmatimonadetes; c__Gemm-2; o__; f__; g__; s__
1481	0	0	3	0	0	0	k__Bacteria; p__Gemmatimonadetes; c__Gemm-5; o__; f__; g__; s__
1482	1	0	2	1	0	0	k__Bacteria; p__Acidobacteria; c__Acidobacteria-6; o__iii1-15; f__; g__; s__
1483	0	0	1	0	0	0	k__Bacteria; p__Chlamydiae; c__Chlamydiia; o__Chlamydiales; f__Chlamydiaceae; g__; s__
1484	0	0	1	0	0	0	k__Bacteria; p__Gemmatimonadetes; c__Gemm-5; o__; f__; g__; s__
1485	0	0	1	0	0	0	k__Bacteria; p__Planctomycetes; c__vadinHA49; o__p04_C01; f__; g__; s__
1486	0	0	1	0	0	0	k__Bacteria; p__OP3; c__PBS-25; o__; f__; g__; s__
1487	0	0	1	0	0	0	k__Bacteria; p__Acidobacteria; c__Acidobacteria-6; o__CCU21; f__; g__; s__
1488	0	0	1	0	0	0	k__Bacteria; p__Proteobacteria; c__Deltaproteobacteria; o__Syntrophobacterales; f__Syntrophobacteraceae; g__; s__
1489	0	0	1	0	0	0	k__Bacteria; p__Acidobacteria; c__Acidobacteria-6; o__iii1-15; f__; g__; s__
1490	7	0	11	0	0	0	k__Bacteria; p__Acidobacteria; c__Acidobacteria-6; o__iii1-15; f__RB40; g__; s__
1491	0	0	1	0	0	0	k__Bacteria; p__Actinobacteria; c__Actinobacteria; o__Actinomycetales; f__Nocardioidaceae; g__; s__
1492	0	0	1	0	0	0	k__Bacteria; p__Acidobacteria; c__Acidobacteria-6; o__iii1-15; f__; g__; s__
1493	0	0	1	0	0	0	k__Bacteria; p__Firmicutes; c__Clostridia; o__MBA08; f__; g__; s__
1494	0	0	2	0	0	0	k__Bacteria; p__Acidobacteria; c__Acidobacteria-6; o__CCU21; f__; g__; s__
1495	0	0	6	1	0	0	k__Bacteria; p__Proteobacteria; c__Gammaproteobacteria; o__Xanthomonadales; f__Xanthomonadaceae; g__; s__
1496	0	0	1	0	0	0	k__Bacteria; p__Acidobacteria; c__Acidobacteria-6; o__iii1-15; f__RB40; g__; s__
1497	0	0	1	0	0	0	k__Bacteria; p__Acidobacteria; c__[Chloracidobacteria]; o__RB41; f__; g__; s__
1498	0	0	1	0	0	0	k__Bacteria; p__Acidobacteria; c__Acidobacteria-6; o__iii1-15; f__; g__; s__
1499	0	0	1	0	0	0	k__Bacteria; p__Proteobacteria; c__Deltaproteobacteria; o__Desulfobacterales; f__Desulfobacteraceae; g__; s__
1500	0	0	1	0	0	0	k__Bacteria; p__Chlamydiae; c__Chlamydiia; o__Chlamydiales; f__; g__; s__
1501	0	0	1	0	0	0	k__Bacteria; p__WS3; c__PRR-12; o__Sediment-1; f__; g__; s__
1502	0	0	1	0	0	0	k__Bacteria; p__Verrucomicrobia; c__[Spartobacteria]; o__[Chthoniobacterales]; f__[Chthoniobacteraceae]; g__; s__
1503	0	0	1	0	0	0	k__Bacteria; p__Gemmatimonadetes; c__Gemm-2; o__; f__; g__; s__
1504	0	0	1	0	0	0	k__Bacteria; p__Acidobacteria; c__Acidobacteria-6; o__iii1-15; f__; g__; s__
1505	0	0	1	0	0	0	k__Bacteria; p__WS3; c__PRR-12; o__; f__; g__; s__
1506	0	0	1	0	0	0	k__Bacteria; p__Proteobacteria; c__Deltaproteobacteria; o__; f__; g__; s__
1507	0	0	1	0	0	0	k__Bacteria; p__Acidobacteria; c__Acidobacteria-6; o__iii1-15; f__; g__; s__
1508	0	0	1	0	0	0	k__Bacteria; p__WS3; c__PRR-12; o__Sediment-1; f__; g__; s__
1509	0	0	1	0	0	0	k__Bacteria; p__Planctomycetes; c__vadinHA49; o__p04_C01; f__; g__; s__
1510	0	2	3	0	0	0	k__Bacteria; p__Acidobacteria; c__Acidobacteria-6; o__iii1-15; f__; g__; s__
1511	2	0	5	5	0	0	k__Bacteria; p__Acidobacteria; c__Acidobacteria-6; o__iii1-15; f__; g__; s__
1512	0	0	1	0	0	0	k__Bacteria; p__Acidobacteria; c__Acidobacteria-6; o__CCU21; f__; g__; s__
1513	9	0	6	3	0	0	k__Bacteria; p__Acidobacteria; c__RB25; o__; f__; g__; s__
1514	0	0	1	0	0	0	k__Bacteria; p__Planctomycetes; c__Pla4; o__; f__; g__; s__
1515	0	0	1	0	0	0	k__Bacteria; p__Proteobacteria; c__Deltaproteobacteria; o__Syntrophobacterales; f__Syntrophobacteraceae; g__; s__
1516	0	0	1	0	0	0	k__Bacteria; p__Acidobacteria; c__Acidobacteria-6; o__iii1-15; f__; g__; s__
1517	0	0	2	0	0	0	k__Bacteria; p__Chloroflexi; c__C0119; o__; f__; g__; s__
1518	0	0	1	0	0	0	k__Bacteria; p__Proteobacteria; c__Gammaproteobacteria; o__Xanthomonadales; f__Sinobacteraceae; g__; s__
1519	0	0	1	0	0	0	k__Bacteria; p__Gemmatimonadetes; c__Gemm-5; o__; f__; g__; s__
1520	0	0	1	0	0	0	k__Bacteria; p__Gemmatimonadetes; c__Gemm-5; o__; f__; g__; s__
1521	0	0	9	0	0	0	k__Bacteria; p__Proteobacteria; c__Deltaproteobacteria; o__Spirobacillales; f__; g__; s__
1522	0	0	1	0	0	0	k__Bacteria; p__Proteobacteria; c__Deltaproteobacteria; o__Myxococcales; f__; g__; s__
1523	0	0	1	0	0	0	k__Bacteria; p__BHI80-139; c__; o__; f__; g__; s__
1524	0	0	1	0	0	0	k__Bacteria; p__Proteobacteria; c__Gammaproteobacteria; o__Legionellales; f__; g__; s__
1525	0	1	4	4	0	0	k__Bacteria; p__Acidobacteria; c__Acidobacteria-6; o__iii1-15; f__mb2424; g__; s__
1526	0	0	3	0	0	0	k__Bacteria; p__Gemmatimonadetes; c__Gemm-2; o__; f__; g__; s__
1527	0	0	3	0	0	0	k__Bacteria; p__OP3; c__koll11; o__; f__; g__; s__
1528	0	0	1	0	0	0	k__Bacteria; p__Acidobacteria; c__RB25; o__; f__; g__; s__
1529	0	0	1	0	0	0	k__Bacteria; p__Proteobacteria; c__Deltaproteobacteria; o__Syntrophobacterales; f__Syntrophobacteraceae; g__; s__
1530	0	0	1	0	0	0	k__Bacteria; p__Bacteroidetes; c__[Saprospirae]; o__[Saprospirales]; f__Chitinophagaceae; g__; s__
1531	0	0	2	0	0	0	k__Bacteria; p__Planctomycetes; c__vadinHA49; o__p04_C01; f__; g__; s__
1532	3	0	25	0	0	0	k__Bacteria; p__Proteobacteria; c__Gammaproteobacteria; o__Legionellales; f__Coxiellaceae; g__; s__
1533	0	0	1	0	0	0	k__Bacteria; p__GN04; c__MSB-5A5; o__; f__; g__; s__
1534	0	0	1	0	0	0	k__Bacteria; p__Proteobacteria; c__Deltaproteobacteria; o__Syntrophobacterales; f__Syntrophobacteraceae; g__; s__
1535	28	1	26	1	0	0	k__Bacteria; p__Proteobacteria; c__Deltaproteobacteria; o__Syntrophobacterales; f__Syntrophobacteraceae; g__; s__
1536	0	0	1	0	0	0	k__Bacteria; p__Proteobacteria; c__Alphaproteobacteria; o__; f__; g__; s__
1537	0	0	1	0	0	0	k__Bacteria; p__Gemmatimonadetes; c__Gemm-2; o__; f__; g__; s__
1538	0	0	2	0	0	0	k__Bacteria; p__Chlamydiae; c__Chlamydiia; o__Chlamydiales; f__Rhabdochlamydiaceae; g__Candidatus Rhabdochlamydia; s__
1539	4	0	50	1	0	0	k__Bacteria; p__TM6; c__SJA-4; o__; f__; g__; s__
1540	0	0	1	0	0	0	k__Bacteria; p__WS3; c__PRR-12; o__; f__; g__; s__
1541	0	0	1	0	0	0	k__Bacteria; p__Proteobacteria; c__Alphaproteobacteria; o__Rhizobiales; f__Hyphomicrobiaceae; g__Rhodoplanes; s__
1542	0	0	1	0	0	0	k__Bacteria; p__Bacteroidetes; c__Cytophagia; o__Cytophagales; f__Cytophagaceae; g__; s__
1543	0	0	1	0	0	0	k__Bacteria; p__Bacteroidetes; c__[Saprospirae]; o__[Saprospirales]; f__Chitinophagaceae; g__Flavisolibacter; s__
1544	22	0	12	32	0	0	k__Bacteria; p__Proteobacteria; c__Deltaproteobacteria; o__Syntrophobacterales; f__Syntrophobacteraceae; g__; s__
1545	0	0	1	0	0	0	k__Bacteria; p__WS3; c__PRR-12; o__; f__; g__; s__
1546	0	0	1	0	0	0	k__Bacteria; p__Acidobacteria; c__[Chloracidobacteria]; o__RB41; f__Ellin6075; g__; s__
1547	8	0	14	0	0	0	k__Bacteria; p__WS3; c__PRR-12; o__Sediment-1; f__PRR-10; g__; s__
1548	0	0	1	0	0	0	k__Bacteria; p__Proteobacteria; c__Alphaproteobacteria; o__; f__; g__; s__
1549	0	0	1	0	0	0	k__Bacteria; p__Acidobacteria; c__iii1-8; o__32-20; f__; g__; s__
1550	0	0	1	0	0	0	k__Bacteria; p__Proteobacteria; c__Deltaproteobacteria; o__Myxococcales; f__Cystobacterineae; g__; s__
1551	0	0	1	0	0	0	k__Bacteria; p__Nitrospirae; c__Nitrospira; o__Nitrospirales; f__Nitrospiraceae; g__Nitrospira; s__
1552	12	0	110	2	0	0	k__Bacteria; p__Acidobacteria; c__Acidobacteria-6; o__iii1-15; f__; g__; s__
1553	0	0	1	0	0	0	k__Bacteria; p__Acidobacteria; c__Acidobacteria-6; o__iii1-15; f__; g__; s__
1554	0	0	1	0	0	0	k__Bacteria; p__Acidobacteria; c__[Chloracidobacteria]; o__RB41; f__; g__; s__
1555	0	0	1	0	0	0	k__Bacteria; p__Proteobacteria; c__TA18; o__PHOS-HD29; f__; g__; s__
1556	0	0	1	0	0	0	k__Bacteria; p__Nitrospirae; c__Nitrospira; o__Nitrospirales; f__; g__; s__
1557	0	0	1	0	0	0	k__Bacteria; p__Proteobacteria; c__Betaproteobacteria; o__Burkholderiales; f__Alcaligenaceae; g__; s__
1558	0	0	1	0	0	0	k__Bacteria; p__Proteobacteria; c__Alphaproteobacteria; o__; f__; g__; s__
1559	1	0	6	0	0	0	k__Bacteria; p__Proteobacteria; c__Gammaproteobacteria; o__Legionellales; f__; g__; s__
1560	0	0	1	0	0	0	No blast hit
1561	0	0	1	0	0	0	k__Bacteria; p__BHI80-139; c__; o__; f__; g__; s__
1562	0	0	1	0	0	0	k__Bacteria; p__Proteobacteria; c__Alphaproteobacteria; o__Rhizobiales; f__; g__; s__
1563	0	0	1	0	0	0	k__Bacteria; p__TM7; c__TM7-1; o__; f__; g__; s__
1564	0	0	1	0	0	0	k__Bacteria; p__Proteobacteria; c__Alphaproteobacteria; o__Rhodobacterales; f__Hyphomonadaceae; g__; s__
1565	0	0	1	0	0	0	k__Bacteria; p__Acidobacteria; c__Acidobacteria-6; o__iii1-15; f__; g__; s__
1566	0	0	1	0	0	0	k__Bacteria; p__Proteobacteria; c__Deltaproteobacteria; o__[Entotheonellales]; f__[Entotheonellaceae]; g__; s__
1567	0	0	2	0	0	0	k__Bacteria; p__Nitrospirae; c__Nitrospira; o__Nitrospirales; f__0319-6A21; g__; s__
1568	0	0	1	0	0	0	k__Bacteria; p__Proteobacteria; c__Deltaproteobacteria; o__Syntrophobacterales; f__Syntrophobacteraceae; g__; s__
1569	0	0	1	0	0	0	k__Bacteria; p__Gemmatimonadetes; c__Gemm-2; o__; f__; g__; s__
1570	0	0	1	7	0	0	k__Bacteria; p__Chlamydiae; c__Chlamydiia; o__Chlamydiales; f__Rhabdochlamydiaceae; g__Candidatus Rhabdochlamydia; s__
1571	0	0	1	0	0	0	k__Bacteria; p__Gemmatimonadetes; c__Gemm-5; o__; f__; g__; s__
1572	0	0	2	0	0	0	k__Bacteria; p__Proteobacteria; c__Gammaproteobacteria; o__Legionellales; f__; g__; s__
1573	0	0	1	0	0	0	k__Bacteria; p__SBR1093; c__; o__; f__; g__; s__
1574	0	0	1	0	0	0	k__Bacteria; p__Chlamydiae; c__Chlamydiia; o__Chlamydiales; f__Rhabdochlamydiaceae; g__Candidatus Rhabdochlamydia; s__
1575	0	0	1	0	0	0	k__Bacteria; p__Proteobacteria; c__Betaproteobacteria; o__IS-44; f__; g__; s__
1576	0	0	1	0	0	0	k__Bacteria; p__Proteobacteria; c__Deltaproteobacteria; o__Syntrophobacterales; f__Syntrophobacteraceae; g__; s__
1577	0	0	1	0	0	0	k__Bacteria; p__Bacteroidetes; c__[Saprospirae]; o__[Saprospirales]; f__Saprospiraceae; g__; s__
1578	16	0	24	0	0	0	k__Bacteria; p__Proteobacteria; c__Deltaproteobacteria; o__NB1-j; f__MND4; g__; s__
1579	0	0	2	0	0	0	k__Bacteria; p__OP3; c__koll11; o__; f__; g__; s__
1580	0	0	1	0	0	0	k__Bacteria; p__Proteobacteria; c__Deltaproteobacteria; o__Myxococcales; f__; g__; s__
1581	0	0	1	0	0	0	k__Bacteria; p__Acidobacteria; c__Acidobacteria-6; o__CCU21; f__; g__; s__
1582	0	0	1	0	0	0	k__Bacteria; p__TM7; c__TM7-1; o__; f__; g__; s__
1583	0	0	1	0	0	0	k__Bacteria; p__Chlamydiae; c__Chlamydiia; o__Chlamydiales; f__Rhabdochlamydiaceae; g__Candidatus Rhabdochlamydia; s__
1584	0	0	1	0	0	0	k__Bacteria; p__Planctomycetes; c__vadinHA49; o__p04_C01; f__; g__; s__
1585	1	0	3	0	0	0	k__Bacteria; p__Proteobacteria; c__Deltaproteobacteria; o__Syntrophobacterales; f__Syntrophobacteraceae; g__; s__
1586	0	0	1	0	0	0	k__Bacteria; p__Proteobacteria; c__Deltaproteobacteria; o__MIZ46; f__; g__; s__
1587	0	0	1	0	0	0	k__Bacteria; p__BHI80-139; c__; o__; f__; g__; s__
1588	22	0	34	9	0	0	k__Bacteria; p__Acidobacteria; c__Acidobacteria-6; o__iii1-15; f__; g__; s__
1589	0	0	1	0	0	0	k__Bacteria; p__Acidobacteria; c__RB25; o__; f__; g__; s__
1590	0	0	1	0	0	0	k__Bacteria; p__Acidobacteria; c__Acidobacteria-6; o__iii1-15; f__; g__; s__
1591	0	0	3	0	0	0	k__Bacteria; p__Proteobacteria; c__Deltaproteobacteria; o__Myxococcales; f__; g__; s__
1592	14	0	7	13	0	0	k__Bacteria; p__Proteobacteria; c__Deltaproteobacteria; o__Syntrophobacterales; f__Syntrophobacteraceae; g__; s__
1593	0	0	2	0	0	0	k__Bacteria; p__Proteobacteria; c__Deltaproteobacteria; o__Bdellovibrionales; f__Bacteriovoracaceae; g__; s__
1594	0	0	1	0	0	0	k__Bacteria; p__Acidobacteria; c__Acidobacteria-6; o__iii1-15; f__RB40; g__; s__
1595	8	0	24	7	0	0	k__Bacteria; p__WS3; c__PRR-12; o__Sediment-1; f__PRR-10; g__; s__
1596	0	0	1	0	0	0	k__Bacteria; p__Proteobacteria; c__Deltaproteobacteria; o__Syntrophobacterales; f__Syntrophaceae; g__; s__
1597	0	0	1	0	0	0	k__Bacteria; p__Proteobacteria; c__Deltaproteobacteria; o__FAC87; f__; g__; s__
1598	0	0	1	0	0	0	k__Bacteria; p__Bacteroidetes; c__Flavobacteriia; o__Flavobacteriales; f__Cryomorphaceae; g__; s__
1599	0	0	1	0	0	0	k__Bacteria; p__Chlamydiae; c__Chlamydiia; o__Chlamydiales; f__; g__; s__
1600	0	0	1	0	0	0	k__Bacteria; p__Proteobacteria; c__Deltaproteobacteria; o__Myxococcales; f__; g__; s__
1601	0	0	2	0	0	0	k__Bacteria; p__Acidobacteria; c__Acidobacteria-6; o__iii1-15; f__; g__; s__
1602	0	0	2	0	0	0	k__Bacteria; p__Acidobacteria; c__Acidobacteria-6; o__CCU21; f__; g__; s__
1603	0	0	1	0	0	0	k__Bacteria; p__Acidobacteria; c__Acidobacteria-6; o__iii1-15; f__; g__; s__
1604	0	0	3	0	0	0	k__Bacteria; p__Proteobacteria; c__Deltaproteobacteria; o__FAC87; f__; g__; s__
1605	0	0	1	0	0	0	k__Bacteria; p__Proteobacteria; c__Betaproteobacteria; o__Ellin6067; f__; g__; s__
1606	0	0	1	0	0	0	k__Bacteria; p__Proteobacteria; c__Deltaproteobacteria; o__[Entotheonellales]; f__; g__; s__
1607	0	0	1	0	0	0	k__Bacteria; p__Proteobacteria; c__; o__; f__; g__; s__
1608	1	0	8	0	0	0	k__Bacteria; p__Proteobacteria; c__Deltaproteobacteria; o__Syntrophobacterales; f__Syntrophobacteraceae; g__; s__
1609	0	0	1	0	0	0	k__Bacteria; p__Actinobacteria; c__Thermoleophilia; o__Solirubrobacterales; f__; g__; s__
1610	0	0	1	0	0	0	k__Bacteria; p__Proteobacteria; c__Deltaproteobacteria; o__[Entotheonellales]; f__[Entotheonellaceae]; g__; s__
1611	0	0	2	0	0	0	k__Bacteria; p__Proteobacteria; c__Deltaproteobacteria; o__Myxococcales; f__Cystobacterineae; g__; s__
1612	10	0	26	0	0	0	k__Bacteria; p__Proteobacteria; c__Deltaproteobacteria; o__Syntrophobacterales; f__Syntrophobacteraceae; g__; s__
1613	2	0	21	2	0	0	k__Bacteria; p__Acidobacteria; c__Acidobacteria-6; o__iii1-15; f__RB40; g__; s__
1614	0	0	1	0	0	0	k__Bacteria; p__Acidobacteria; c__Acidobacteria-6; o__iii1-15; f__; g__; s__
1615	0	0	2	0	0	0	k__Bacteria; p__Proteobacteria; c__Deltaproteobacteria; o__Syntrophobacterales; f__Syntrophobacteraceae; g__; s__
1616	0	0	5	0	0	0	k__Bacteria; p__Acidobacteria; c__Acidobacteria-6; o__iii1-15; f__; g__; s__
1617	0	0	1	0	0	0	k__Bacteria; p__Planctomycetes; c__vadinHA49; o__p04_C01; f__; g__; s__
1618	0	0	1	0	0	0	k__Bacteria; p__Nitrospirae; c__Nitrospira; o__Nitrospirales; f__0319-6A21; g__; s__
1619	0	0	1	0	0	0	k__Bacteria; p__Acidobacteria; c__Acidobacteria-6; o__iii1-15; f__; g__; s__
1620	0	0	1	0	0	0	k__Bacteria; p__Proteobacteria; c__Deltaproteobacteria; o__Desulfarculales; f__Desulfarculaceae; g__; s__
1621	0	0	1	0	0	0	k__Bacteria; p__Proteobacteria; c__Alphaproteobacteria; o__Rhizobiales; f__; g__; s__
1622	0	0	1	0	0	0	k__Bacteria; p__OP9; c__JS1; o__SB-45; f__; g__; s__
1623	1	4	11	8	0	0	k__Bacteria; p__Acidobacteria; c__Acidobacteria-6; o__iii1-15; f__; g__; s__
1624	0	0	1	0	0	0	k__Bacteria; p__Acidobacteria; c__Acidobacteria-6; o__CCU21; f__; g__; s__
1625	0	0	7	5	0	0	k__Bacteria; p__Proteobacteria; c__Gammaproteobacteria; o__Legionellales; f__Coxiellaceae; g__; s__
1626	0	0	1	0	0	0	k__Bacteria; p__Proteobacteria; c__Betaproteobacteria; o__Burkholderiales; f__Comamonadaceae; g__Rubrivivax; s__
1627	0	0	1	0	0	0	k__Bacteria; p__Acidobacteria; c__[Chloracidobacteria]; o__RB41; f__; g__; s__
1628	0	0	1	0	0	0	k__Bacteria; p__TM7; c__TM7-1; o__; f__; g__; s__
1629	0	0	1	0	0	0	k__Bacteria; p__Acidobacteria; c__Acidobacteria-6; o__iii1-15; f__; g__; s__
1630	1	0	9	0	0	0	k__Bacteria; p__Acidobacteria; c__Acidobacteria-6; o__iii1-15; f__RB40; g__; s__
1631	4	0	47	0	0	0	k__Bacteria; p__Proteobacteria; c__Gammaproteobacteria; o__; f__; g__; s__
1632	0	0	2	0	0	0	k__Bacteria; p__Acidobacteria; c__Acidobacteria-6; o__iii1-15; f__; g__; s__
1633	0	0	1	0	0	0	k__Bacteria; p__Acidobacteria; c__Acidobacteria-6; o__iii1-15; f__; g__; s__
1634	0	0	1	0	0	0	k__Bacteria; p__Planctomycetes; c__vadinHA49; o__p04_C01; f__; g__; s__
1635	0	0	1	0	0	0	k__Bacteria; p__Acidobacteria; c__[Chloracidobacteria]; o__RB41; f__; g__; s__
1636	1	0	2	0	0	0	k__Bacteria; p__Proteobacteria; c__Deltaproteobacteria; o__Syntrophobacterales; f__Syntrophobacteraceae; g__; s__
1637	1	0	5	1	0	0	k__Bacteria; p__Verrucomicrobia; c__[Pedosphaerae]; o__[Pedosphaerales]; f__Ellin517; g__; s__
1638	0	0	1	0	0	0	k__Bacteria; p__Acidobacteria; c__Acidobacteria-6; o__iii1-15; f__mb2424; g__; s__
1639	0	0	5	3	0	0	k__Bacteria; p__Acidobacteria; c__Acidobacteria-6; o__iii1-15; f__; g__; s__
1640	2	0	2	0	0	0	k__Bacteria; p__Proteobacteria; c__Deltaproteobacteria; o__; f__; g__; s__
1641	0	0	1	0	0	0	k__Bacteria; p__Acidobacteria; c__Acidobacteria-6; o__CCU21; f__; g__; s__
1642	0	0	1	0	0	0	k__Bacteria; p__Gemmatimonadetes; c__Gemm-2; o__; f__; g__; s__
1643	0	0	6	0	0	0	k__Bacteria; p__Acidobacteria; c__Acidobacteria-6; o__iii1-15; f__RB40; g__; s__
1644	0	0	1	0	0	0	k__Bacteria; p__Acidobacteria; c__Acidobacteria-6; o__iii1-15; f__; g__; s__
1645	0	0	1	0	0	0	k__Bacteria; p__Proteobacteria; c__Deltaproteobacteria; o__MIZ46; f__; g__; s__
1646	0	0	4	7	0	0	k__Bacteria; p__Proteobacteria; c__Deltaproteobacteria; o__MIZ46; f__; g__; s__
1647	0	0	1	0	0	0	k__Bacteria; p__Proteobacteria; c__Betaproteobacteria; o__Ellin6067; f__; g__; s__
1648	0	0	1	0	0	0	k__Bacteria; p__OP3; c__PBS-25; o__; f__; g__; s__
1649	0	0	1	0	0	0	k__Bacteria; p__Acidobacteria; c__Acidobacteria-6; o__iii1-15; f__; g__; s__
1650	0	0	1	0	0	0	k__Bacteria; p__Proteobacteria; c__Alphaproteobacteria; o__Rickettsiales; f__; g__; s__
1651	0	0	1	0	0	0	k__Bacteria; p__WS3; c__PRR-12; o__; f__; g__; s__
1652	0	0	1	0	0	0	k__Bacteria; p__Gemmatimonadetes; c__Gemm-5; o__; f__; g__; s__
1653	0	0	4	0	0	0	k__Bacteria; p__Acidobacteria; c__Acidobacteria-6; o__iii1-15; f__; g__; s__
1654	0	0	1	0	0	0	k__Bacteria; p__Firmicutes; c__Clostridia; o__Clostridiales; f__Clostridiaceae; g__; s__
1655	0	0	1	0	0	0	k__Bacteria; p__Proteobacteria; c__Deltaproteobacteria; o__Myxococcales; f__Haliangiaceae; g__; s__
1656	0	0	1	0	0	0	k__Bacteria; p__Chlamydiae; c__Chlamydiia; o__Chlamydiales; f__Rhabdochlamydiaceae; g__Candidatus Rhabdochlamydia; s__
1657	0	0	2	0	0	0	k__Bacteria; p__Acidobacteria; c__Acidobacteria-6; o__iii1-15; f__RB40; g__; s__
1658	0	0	2	0	0	0	k__Bacteria; p__Proteobacteria; c__Deltaproteobacteria; o__Myxococcales; f__0319-6G20; g__; s__
1659	0	0	1	0	0	0	k__Bacteria; p__Proteobacteria; c__Deltaproteobacteria; o__Myxococcales; f__; g__; s__
1660	0	0	1	0	0	0	k__Bacteria; p__Acidobacteria; c__Acidobacteria-6; o__iii1-15; f__RB40; g__; s__
1661	0	0	1	0	0	0	k__Bacteria; p__TM7; c__TM7-1; o__; f__; g__; s__
1662	0	0	1	0	0	0	k__Bacteria; p__OP3; c__PBS-25; o__; f__; g__; s__
1663	0	0	1	0	0	0	k__Bacteria; p__Proteobacteria; c__Deltaproteobacteria; o__Syntrophobacterales; f__Syntrophobacteraceae; g__; s__
1664	0	0	1	0	0	0	k__Bacteria; p__TM7; c__TM7-1; o__; f__; g__; s__
1665	0	0	28	0	0	0	k__Bacteria; p__; c__; o__; f__; g__; s__
1666	0	0	1	0	0	0	k__Bacteria; p__Proteobacteria; c__Betaproteobacteria; o__Burkholderiales; f__Comamonadaceae; g__; s__
1667	0	0	1	0	0	0	k__Bacteria; p__Acidobacteria; c__Acidobacteria-6; o__iii1-15; f__; g__; s__
1668	0	0	1	0	0	0	k__Bacteria; p__Acidobacteria; c__Acidobacteria-6; o__iii1-15; f__; g__; s__
1669	0	0	2	0	0	0	k__Bacteria; p__WS3; c__PRR-12; o__; f__; g__; s__
1670	0	0	2	0	0	0	k__Bacteria; p__Proteobacteria; c__Deltaproteobacteria; o__Myxococcales; f__; g__; s__
1671	0	0	1	0	0	0	k__Bacteria; p__Cyanobacteria; c__Synechococcophycideae; o__Synechococcales; f__Acaryochloridaceae; g__Acaryochloris; s__
1672	0	0	1	0	0	0	k__Bacteria; p__Proteobacteria; c__Alphaproteobacteria; o__Rhizobiales; f__Hyphomicrobiaceae; g__Rhodoplanes; s__
1673	0	0	1	0	0	0	k__Bacteria; p__Planctomycetes; c__vadinHA49; o__p04_C01; f__; g__; s__
1674	0	0	1	0	0	0	k__Bacteria; p__Proteobacteria; c__Deltaproteobacteria; o__Syntrophobacterales; f__Syntrophobacteraceae; g__; s__
1675	0	0	2	0	0	0	k__Bacteria; p__Proteobacteria; c__Deltaproteobacteria; o__Syntrophobacterales; f__Syntrophobacteraceae; g__; s__
1676	0	0	13	0	0	0	k__Bacteria; p__Proteobacteria; c__Deltaproteobacteria; o__FAC87; f__; g__; s__
1677	0	0	2	0	0	0	k__Bacteria; p__Gemmatimonadetes; c__Gemm-2; o__; f__; g__; s__
1678	0	0	1	0	0	0	k__Bacteria; p__Acidobacteria; c__Acidobacteria-6; o__iii1-15; f__; g__; s__
1679	2	0	3	5	0	0	k__Bacteria; p__Acidobacteria; c__Acidobacteria-6; o__iii1-15; f__RB40; g__; s__
1680	0	2	4	9	0	0	k__Bacteria; p__Proteobacteria; c__Deltaproteobacteria; o__Syntrophobacterales; f__Syntrophobacteraceae; g__; s__
1681	0	0	1	0	0	0	k__Bacteria; p__OP3; c__koll11; o__; f__; g__; s__
1682	0	0	1	0	0	0	k__Bacteria; p__Planctomycetes; c__Pla4; o__; f__; g__; s__
1683	0	0	1	0	0	0	k__Bacteria; p__Gemmatimonadetes; c__Gemm-5; o__; f__; g__; s__
1684	0	0	1	0	0	0	k__Bacteria; p__Acidobacteria; c__Acidobacteria-6; o__iii1-15; f__; g__; s__
1685	0	0	1	0	0	0	k__Bacteria; p__Proteobacteria; c__Deltaproteobacteria; o__Desulfobacterales; f__Desulfobacteraceae; g__; s__
1686	293	89	653	237	1	0	k__Bacteria; p__Proteobacteria; c__Gammaproteobacteria; o__Xanthomonadales; f__Sinobacteraceae; g__; s__
1687	0	0	0	1	0	0	k__Bacteria; p__Acidobacteria; c__Acidobacteria-6; o__iii1-15; f__; g__; s__
1688	0	0	0	1	0	0	k__Bacteria; p__Proteobacteria; c__Deltaproteobacteria; o__Myxococcales; f__; g__; s__
1689	0	0	0	1	0	0	k__Bacteria; p__Proteobacteria; c__Deltaproteobacteria; o__Myxococcales; f__; g__; s__
1690	0	0	0	1	0	0	k__Bacteria; p__Acidobacteria; c__Acidobacteria-6; o__iii1-15; f__; g__; s__
1691	0	0	0	3	0	0	k__Bacteria; p__Planctomycetes; c__vadinHA49; o__p04_C01; f__; g__; s__
1692	0	0	0	1	0	0	k__Bacteria; p__Acidobacteria; c__[Chloracidobacteria]; o__RB41; f__; g__; s__
1693	0	0	0	2	0	0	k__Bacteria; p__Proteobacteria; c__Deltaproteobacteria; o__Syntrophobacterales; f__Syntrophobacteraceae; g__; s__
1694	0	0	0	5	0	0	k__Bacteria; p__Proteobacteria; c__Deltaproteobacteria; o__Myxococcales; f__Cystobacterineae; g__; s__
1695	0	0	0	1	0	0	k__Bacteria; p__Proteobacteria; c__Deltaproteobacteria; o__Bdellovibrionales; f__Bacteriovoracaceae; g__; s__
1696	0	0	0	1	0	0	k__Bacteria; p__Acidobacteria; c__Solibacteres; o__Solibacterales; f__; g__; s__
1697	0	0	0	1	0	0	k__Bacteria; p__Planctomycetes; c__vadinHA49; o__p04_C01; f__; g__; s__
1698	0	0	0	1	0	0	k__Bacteria; p__Acidobacteria; c__Acidobacteria-6; o__iii1-15; f__; g__; s__
1699	0	0	0	2	0	0	k__Bacteria; p__Acidobacteria; c__Acidobacteria-6; o__iii1-15; f__; g__; s__
1700	0	0	0	1	0	0	k__Bacteria; p__Proteobacteria; c__Betaproteobacteria; o__Burkholderiales; f__Comamonadaceae; g__; s__
1701	0	0	0	1	0	0	k__Bacteria; p__Proteobacteria; c__Gammaproteobacteria; o__Xanthomonadales; f__Sinobacteraceae; g__Steroidobacter; s__
1702	0	0	0	1	0	0	k__Bacteria; p__Acidobacteria; c__[Chloracidobacteria]; o__RB41; f__; g__; s__
1703	0	0	0	3	0	0	k__Bacteria; p__Planctomycetes; c__vadinHA49; o__p04_C01; f__; g__; s__
1704	0	0	0	1	0	0	k__Bacteria; p__Acidobacteria; c__Acidobacteria-6; o__iii1-15; f__; g__; s__
1705	0	0	0	1	0	0	k__Bacteria; p__Acidobacteria; c__[Chloracidobacteria]; o__RB41; f__; g__; s__
1706	0	0	0	1	0	0	k__Bacteria; p__Planctomycetes; c__vadinHA49; o__p04_C01; f__; g__; s__
1707	0	2	0	8	0	0	k__Bacteria; p__Acidobacteria; c__Acidobacteria-6; o__iii1-15; f__mb2424; g__; s__
1708	0	0	0	18	0	0	k__Bacteria; p__Acidobacteria; c__Acidobacteria-6; o__iii1-15; f__; g__; s__
1709	0	0	0	2	0	0	k__Bacteria; p__Planctomycetes; c__vadinHA49; o__p04_C01; f__; g__; s__
1710	0	0	0	11	0	0	k__Bacteria; p__Acidobacteria; c__Acidobacteria-6; o__iii1-15; f__; g__; s__
1711	0	0	0	1	0	0	k__Bacteria; p__Acidobacteria; c__Acidobacteria-6; o__iii1-15; f__; g__; s__
1712	0	0	0	1	0	0	k__Bacteria; p__Planctomycetes; c__vadinHA49; o__p04_C01; f__; g__; s__
1713	0	0	0	2	0	0	k__Bacteria; p__Planctomycetes; c__vadinHA49; o__p04_C01; f__; g__; s__
1714	0	0	0	1	0	0	k__Bacteria; p__Planctomycetes; c__vadinHA49; o__p04_C01; f__; g__; s__
1715	0	0	0	1	0	0	k__Bacteria; p__BHI80-139; c__; o__; f__; g__; s__
1716	0	0	0	1	0	0	k__Bacteria; p__Proteobacteria; c__Deltaproteobacteria; o__Syntrophobacterales; f__Syntrophobacteraceae; g__; s__
1717	0	0	0	1	0	0	k__Bacteria; p__Bacteroidetes; c__[Saprospirae]; o__[Saprospirales]; f__Saprospiraceae; g__; s__
1718	0	0	0	1	0	0	k__Bacteria; p__Bacteroidetes; c__[Saprospirae]; o__[Saprospirales]; f__Saprospiraceae; g__; s__
1719	0	0	0	1	0	0	k__Bacteria; p__Acidobacteria; c__Acidobacteria-6; o__iii1-15; f__RB40; g__; s__
1720	0	0	0	1	0	0	k__Bacteria; p__Acidobacteria; c__Acidobacteria-6; o__iii1-15; f__RB40; g__; s__
1721	0	0	0	8	0	0	k__Bacteria; p__Gemmatimonadetes; c__Gemm-3; o__; f__; g__; s__
1722	0	0	0	1	0	0	k__Bacteria; p__Acidobacteria; c__[Chloracidobacteria]; o__RB41; f__; g__; s__
1723	0	0	0	1	0	0	k__Bacteria; p__Proteobacteria; c__Deltaproteobacteria; o__Myxococcales; f__; g__; s__
1724	0	0	0	1	0	0	k__Bacteria; p__Gemmatimonadetes; c__Gemm-2; o__; f__; g__; s__
1725	0	0	0	1	0	0	k__Bacteria; p__Proteobacteria; c__Alphaproteobacteria; o__Rhizobiales; f__Hyphomicrobiaceae; g__Rhodoplanes; s__
1726	1	10	3	44	0	0	k__Bacteria; p__Acidobacteria; c__Acidobacteria-6; o__iii1-15; f__; g__; s__
1727	0	0	0	1	0	0	k__Bacteria; p__Proteobacteria; c__Alphaproteobacteria; o__Caulobacterales; f__Caulobacteraceae; g__Phenylobacterium; s__
1728	0	0	0	1	0	0	k__Bacteria; p__Acidobacteria; c__Acidobacteria-6; o__iii1-15; f__; g__; s__
1729	0	0	0	1	0	0	k__Bacteria; p__Proteobacteria; c__Betaproteobacteria; o__; f__; g__; s__
1730	0	0	0	1	0	0	k__Bacteria; p__Acidobacteria; c__Solibacteres; o__Solibacterales; f__Solibacteraceae; g__Candidatus Solibacter; s__
1731	0	0	0	3	0	0	k__Bacteria; p__Planctomycetes; c__vadinHA49; o__p04_C01; f__; g__; s__
1732	0	0	0	1	0	0	k__Bacteria; p__Proteobacteria; c__Alphaproteobacteria; o__Rhizobiales; f__; g__; s__
1733	0	0	0	2	0	0	k__Bacteria; p__Gemmatimonadetes; c__Gemm-3; o__; f__; g__; s__
1734	0	0	0	1	0	0	k__Bacteria; p__Proteobacteria; c__Alphaproteobacteria; o__Rhodobacterales; f__Rhodobacteraceae; g__Rhodobacter; s__
1735	0	0	0	9	0	0	k__Bacteria; p__Proteobacteria; c__Deltaproteobacteria; o__Myxococcales; f__; g__; s__
1736	0	0	9	22	0	0	k__Bacteria; p__Acidobacteria; c__Acidobacteria-6; o__CCU21; f__; g__; s__
1737	0	0	0	1	0	0	k__Bacteria; p__Acidobacteria; c__[Chloracidobacteria]; o__RB41; f__; g__; s__
1738	0	0	0	1	0	0	k__Bacteria; p__Acidobacteria; c__Acidobacteria-6; o__iii1-15; f__; g__; s__
1739	0	0	0	1	0	0	k__Bacteria; p__Actinobacteria; c__Acidimicrobiia; o__Acidimicrobiales; f__EB1017; g__; s__
1740	0	0	0	1	0	0	k__Bacteria; p__Verrucomicrobia; c__[Pedosphaerae]; o__[Pedosphaerales]; f__Ellin517; g__; s__
1741	0	0	0	1	0	0	k__Bacteria; p__TM7; c__TM7-1; o__; f__; g__; s__
1742	0	7	5	5	0	0	k__Bacteria; p__Acidobacteria; c__Acidobacteria-6; o__iii1-15; f__; g__; s__
1743	0	0	0	3	0	0	k__Bacteria; p__Chlamydiae; c__Chlamydiia; o__Chlamydiales; f__Parachlamydiaceae; g__Candidatus Protochlamydia; s__
1744	0	0	0	1	0	0	k__Bacteria; p__Acidobacteria; c__Acidobacteria-6; o__iii1-15; f__; g__; s__
1745	0	0	2	1	0	0	k__Bacteria; p__Acidobacteria; c__Acidobacteria-6; o__iii1-15; f__; g__; s__
1746	0	0	0	1	0	0	k__Bacteria; p__TM7; c__TM7-1; o__; f__; g__; s__
1747	0	0	0	1	0	0	k__Bacteria; p__Acidobacteria; c__Acidobacteria-6; o__iii1-15; f__; g__; s__
1748	0	0	0	9	0	0	k__Bacteria; p__Planctomycetes; c__BD7-11; o__; f__; g__; s__
1749	0	0	0	3	0	0	k__Bacteria; p__Proteobacteria; c__Deltaproteobacteria; o__FAC87; f__; g__; s__
1750	0	0	1	1	0	0	k__Bacteria; p__Acidobacteria; c__Acidobacteria-6; o__iii1-15; f__; g__; s__
1751	5	0	1	2	0	0	k__Bacteria; p__Proteobacteria; c__Deltaproteobacteria; o__[Entotheonellales]; f__[Entotheonellaceae]; g__; s__
1752	0	0	0	2	0	0	k__Bacteria; p__Bacteroidetes; c__[Saprospirae]; o__[Saprospirales]; f__Chitinophagaceae; g__Segetibacter; s__
1753	0	0	0	1	0	0	k__Bacteria; p__Acidobacteria; c__[Chloracidobacteria]; o__RB41; f__; g__; s__
1754	0	0	0	1	0	0	k__Bacteria; p__Proteobacteria; c__Deltaproteobacteria; o__MIZ46; f__; g__; s__
1755	0	0	0	1	0	0	k__Bacteria; p__Acidobacteria; c__Acidobacteria-6; o__iii1-15; f__; g__; s__
1756	0	0	0	1	0	0	k__Bacteria; p__Proteobacteria; c__Betaproteobacteria; o__IS-44; f__; g__; s__
1757	0	2	1	6	0	0	k__Bacteria; p__Acidobacteria; c__Acidobacteria-6; o__iii1-15; f__; g__; s__
1758	0	0	0	1	0	0	k__Bacteria; p__Planctomycetes; c__vadinHA49; o__p04_C01; f__; g__; s__
1759	0	0	0	1	0	0	k__Bacteria; p__BRC1; c__PRR-11; o__; f__; g__; s__
1760	0	0	0	14	0	0	k__Bacteria; p__Acidobacteria; c__Acidobacteria-6; o__iii1-15; f__; g__; s__
1761	0	0	0	2	0	0	k__Bacteria; p__BHI80-139; c__; o__; f__; g__; s__
1762	0	0	0	2	0	0	k__Bacteria; p__Planctomycetes; c__Planctomycetia; o__Gemmatales; f__Gemmataceae; g__; s__
1763	0	0	0	1	0	0	k__Bacteria; p__Acidobacteria; c__Acidobacteria-6; o__iii1-15; f__; g__; s__
1764	0	0	0	1	0	0	k__Bacteria; p__BHI80-139; c__; o__; f__; g__; s__
1765	0	0	0	1	0	0	k__Bacteria; p__Planctomycetes; c__vadinHA49; o__p04_C01; f__; g__; s__
1766	2	0	4	3	0	0	k__Bacteria; p__Planctomycetes; c__vadinHA49; o__p04_C01; f__; g__; s__
1767	0	0	0	1	0	0	k__Bacteria; p__Chlamydiae; c__Chlamydiia; o__Chlamydiales; f__Rhabdochlamydiaceae; g__Candidatus Rhabdochlamydia; s__
1768	0	0	0	1	0	0	k__Bacteria; p__Acidobacteria; c__[Chloracidobacteria]; o__RB41; f__Ellin6075; g__; s__
1769	0	0	0	1	0	0	k__Bacteria; p__Proteobacteria; c__Alphaproteobacteria; o__Rhizobiales; f__Hyphomicrobiaceae; g__Devosia; s__
1770	0	0	0	1	0	0	k__Bacteria; p__Proteobacteria; c__Deltaproteobacteria; o__Myxococcales; f__; g__; s__
1771	0	0	1	32	0	0	k__Bacteria; p__Proteobacteria; c__Deltaproteobacteria; o__Myxococcales; f__; g__; s__
1772	0	2	0	14	0	0	k__Bacteria; p__Proteobacteria; c__Deltaproteobacteria; o__Myxococcales; f__; g__; s__
1773	11	1	10	40	0	0	k__Bacteria; p__Acidobacteria; c__Acidobacteria-6; o__iii1-15; f__; g__; s__
1774	0	0	0	1	0	0	k__Bacteria; p__Proteobacteria; c__Deltaproteobacteria; o__Bdellovibrionales; f__Bdellovibrionaceae; g__Bdellovibrio; s__
1775	0	0	0	1	0	0	k__Bacteria; p__Proteobacteria; c__Betaproteobacteria; o__Burkholderiales; f__; g__; s__
1776	0	0	1	52	0	0	k__Bacteria; p__Acidobacteria; c__Acidobacteria-6; o__iii1-15; f__; g__; s__
1777	0	0	1	29	0	0	k__Bacteria; p__Acidobacteria; c__Acidobacteria-6; o__iii1-15; f__; g__; s__
1778	0	0	0	1	0	0	k__Bacteria; p__Proteobacteria; c__Deltaproteobacteria; o__Syntrophobacterales; f__Syntrophobacteraceae; g__; s__
1779	0	0	0	1	0	0	k__Bacteria; p__Proteobacteria; c__Deltaproteobacteria; o__Syntrophobacterales; f__Syntrophobacteraceae; g__; s__
1780	0	0	0	1	0	0	k__Bacteria; p__Acidobacteria; c__Acidobacteria-6; o__iii1-15; f__; g__; s__
1781	0	0	0	1	0	0	k__Bacteria; p__Acidobacteria; c__Acidobacteria-6; o__iii1-15; f__; g__; s__
1782	0	0	0	1	0	0	k__Bacteria; p__Gemmatimonadetes; c__Gemm-2; o__; f__; g__; s__
1783	1	0	0	2	0	0	k__Bacteria; p__Chlamydiae; c__Chlamydiia; o__Chlamydiales; f__Rhabdochlamydiaceae; g__Candidatus Rhabdochlamydia; s__
1784	0	0	0	1	0	0	k__Bacteria; p__Bacteroidetes; c__[Saprospirae]; o__[Saprospirales]; f__Saprospiraceae; g__; s__
1785	0	0	0	1	0	0	k__Bacteria; p__Verrucomicrobia; c__[Spartobacteria]; o__[Chthoniobacterales]; f__[Chthoniobacteraceae]; g__DA101; s__
1786	0	0	0	1	0	0	k__Bacteria; p__Proteobacteria; c__Deltaproteobacteria; o__Myxococcales; f__; g__; s__
1787	6	3	63	51	0	0	k__Bacteria; p__Proteobacteria; c__Betaproteobacteria; o__; f__; g__; s__
1788	0	0	0	1	0	0	k__Bacteria; p__Planctomycetes; c__BD7-11; o__; f__; g__; s__
1789	0	0	0	1	0	0	k__Bacteria; p__Bacteroidetes; c__[Saprospirae]; o__[Saprospirales]; f__Saprospiraceae; g__; s__
1790	0	0	0	1	0	0	k__Bacteria; p__TM7; c__TM7-3; o__; f__; g__; s__
1791	0	0	0	3	0	0	k__Bacteria; p__Proteobacteria; c__Deltaproteobacteria; o__Syntrophobacterales; f__Syntrophobacteraceae; g__; s__
1792	0	0	0	1	0	0	k__Bacteria; p__Acidobacteria; c__Acidobacteria-6; o__CCU21; f__; g__; s__
1793	0	0	0	1	0	0	k__Bacteria; p__Nitrospirae; c__Nitrospira; o__Nitrospirales; f__0319-6A21; g__; s__
1794	0	0	0	1	0	0	k__Bacteria; p__Acidobacteria; c__Acidobacteria-6; o__iii1-15; f__; g__; s__
1795	0	0	0	1	0	0	k__Bacteria; p__Acidobacteria; c__Acidobacteria-6; o__iii1-15; f__; g__; s__
1796	0	0	0	1	0	0	k__Bacteria; p__Proteobacteria; c__Deltaproteobacteria; o__Myxococcales; f__; g__; s__
1797	0	0	0	4	0	0	k__Bacteria; p__Acidobacteria; c__Acidobacteria-6; o__iii1-15; f__; g__; s__
1798	0	0	0	1	0	0	k__Bacteria; p__Acidobacteria; c__Acidobacteria-6; o__CCU21; f__; g__; s__
1799	5	0	0	58	0	0	k__Bacteria; p__Acidobacteria; c__Acidobacteria-6; o__iii1-15; f__; g__; s__
1800	0	0	0	1	0	0	k__Bacteria; p__Actinobacteria; c__Acidimicrobiia; o__Acidimicrobiales; f__EB1017; g__; s__
1801	0	0	0	1	0	0	k__Bacteria; p__BHI80-139; c__; o__; f__; g__; s__
1802	13	0	11	28	0	0	k__Bacteria; p__Proteobacteria; c__Deltaproteobacteria; o__Syntrophobacterales; f__Syntrophobacteraceae; g__; s__
1803	0	0	0	1	0	0	k__Bacteria; p__Planctomycetes; c__Planctomycetia; o__Gemmatales; f__Gemmataceae; g__; s__
1804	17	3	0	41	0	0	k__Bacteria; p__Proteobacteria; c__Deltaproteobacteria; o__Myxococcales; f__; g__; s__
1805	0	0	0	1	0	0	k__Bacteria; p__Proteobacteria; c__Deltaproteobacteria; o__Syntrophobacterales; f__Syntrophobacteraceae; g__; s__
1806	0	0	0	2	0	0	k__Bacteria; p__Proteobacteria; c__Deltaproteobacteria; o__Syntrophobacterales; f__Syntrophobacteraceae; g__; s__
1807	3	14	1	120	0	0	k__Bacteria; p__Acidobacteria; c__Acidobacteria-6; o__iii1-15; f__mb2424; g__; s__
1808	0	0	0	1	0	0	k__Bacteria; p__Actinobacteria; c__Acidimicrobiia; o__Acidimicrobiales; f__; g__; s__
1809	0	0	0	1	0	0	k__Bacteria; p__Acidobacteria; c__Acidobacteria-6; o__CCU21; f__; g__; s__
1810	0	0	0	1	0	0	k__Bacteria; p__Acidobacteria; c__Acidobacteria-6; o__iii1-15; f__; g__; s__
1811	0	0	0	1	0	0	k__Bacteria; p__BHI80-139; c__; o__; f__; g__; s__
1812	0	0	0	1	0	0	k__Bacteria; p__Bacteroidetes; c__Cytophagia; o__Cytophagales; f__Cytophagaceae; g__; s__
1813	0	0	0	1	0	0	k__Bacteria; p__Proteobacteria; c__Betaproteobacteria; o__Burkholderiales; f__Comamonadaceae; g__Methylibium; s__
1814	0	0	0	1	0	0	k__Bacteria; p__Verrucomicrobia; c__[Pedosphaerae]; o__[Pedosphaerales]; f__; g__; s__
1815	0	0	0	1	0	0	k__Bacteria; p__Proteobacteria; c__Deltaproteobacteria; o__Myxococcales; f__; g__; s__
1816	0	0	0	1	0	0	k__Bacteria; p__Gemmatimonadetes; c__Gemm-3; o__; f__; g__; s__
1817	0	0	0	1	0	0	k__Bacteria; p__Acidobacteria; c__Acidobacteria-6; o__iii1-15; f__mb2424; g__; s__
1818	0	0	0	1	0	0	k__Bacteria; p__Proteobacteria; c__Deltaproteobacteria; o__[Entotheonellales]; f__[Entotheonellaceae]; g__; s__
1819	0	0	0	16	0	0	k__Bacteria; p__Acidobacteria; c__iii1-8; o__32-20; f__; g__; s__
1820	0	0	0	1	0	0	k__Bacteria; p__Acidobacteria; c__Acidobacteria-6; o__iii1-15; f__; g__; s__
1821	0	0	0	1	0	0	k__Bacteria; p__Acidobacteria; c__[Chloracidobacteria]; o__RB41; f__Ellin6075; g__; s__
1822	1	0	1	4	0	0	k__Bacteria; p__Proteobacteria; c__Deltaproteobacteria; o__; f__; g__; s__
1823	0	0	0	1	0	0	k__Bacteria; p__Acidobacteria; c__[Chloracidobacteria]; o__RB41; f__; g__; s__
1824	0	0	0	1	0	0	k__Bacteria; p__Proteobacteria; c__Deltaproteobacteria; o__Syntrophobacterales; f__Syntrophobacteraceae; g__; s__
1825	0	0	0	3	0	0	k__Bacteria; p__Proteobacteria; c__Gammaproteobacteria; o__Legionellales; f__Coxiellaceae; g__Aquicella; s__
1826	0	0	0	61	0	0	k__Bacteria; p__Acidobacteria; c__Acidobacteria-6; o__iii1-15; f__; g__; s__
1827	0	0	0	1	0	0	k__Bacteria; p__Acidobacteria; c__Acidobacteria-6; o__iii1-15; f__; g__; s__
1828	0	0	0	1	0	0	k__Bacteria; p__Proteobacteria; c__Deltaproteobacteria; o__MIZ46; f__; g__; s__
1829	0	0	0	1	0	0	k__Bacteria; p__Acidobacteria; c__[Chloracidobacteria]; o__RB41; f__Ellin6075; g__; s__
1830	3	0	6	37	0	0	k__Bacteria; p__Acidobacteria; c__Acidobacteria-6; o__iii1-15; f__; g__; s__
1831	0	0	0	1	0	0	k__Bacteria; p__Acidobacteria; c__Solibacteres; o__Solibacterales; f__Solibacteraceae; g__Candidatus Solibacter; s__
1832	2	4	11	20	0	0	k__Bacteria; p__Proteobacteria; c__Deltaproteobacteria; o__Syntrophobacterales; f__Syntrophobacteraceae; g__; s__
1833	31	0	25	11	0	0	k__Bacteria; p__FCPU426; c__; o__; f__; g__; s__
1834	0	0	0	1	0	0	k__Bacteria; p__Planctomycetes; c__vadinHA49; o__p04_C01; f__; g__; s__
1835	0	0	0	1	0	0	k__Bacteria; p__Actinobacteria; c__Acidimicrobiia; o__Acidimicrobiales; f__EB1017; g__; s__
1836	0	0	0	1	0	0	k__Bacteria; p__Proteobacteria; c__Deltaproteobacteria; o__Syntrophobacterales; f__Syntrophobacteraceae; g__; s__
1837	0	0	0	3	0	0	k__Bacteria; p__Acidobacteria; c__Acidobacteria-6; o__iii1-15; f__mb2424; g__; s__
1838	0	0	0	1	0	0	k__Bacteria; p__Acidobacteria; c__Solibacteres; o__Solibacterales; f__Solibacteraceae; g__Candidatus Solibacter; s__
1839	0	0	0	1	0	0	k__Bacteria; p__Verrucomicrobia; c__[Pedosphaerae]; o__[Pedosphaerales]; f__Ellin517; g__; s__
1840	0	0	0	1	0	0	k__Bacteria; p__Acidobacteria; c__Acidobacteria-6; o__iii1-15; f__; g__; s__
1841	0	0	0	2	0	0	k__Bacteria; p__Proteobacteria; c__Deltaproteobacteria; o__Syntrophobacterales; f__Syntrophobacteraceae; g__; s__
1842	0	0	0	1	0	0	k__Bacteria; p__Acidobacteria; c__Acidobacteria-6; o__iii1-15; f__; g__; s__
1843	0	0	0	1	0	0	k__Bacteria; p__WS3; c__PRR-12; o__; f__; g__; s__
1844	0	0	0	1	0	0	k__Bacteria; p__Acidobacteria; c__Acidobacteria-6; o__iii1-15; f__; g__; s__
1845	0	0	0	1	0	0	k__Bacteria; p__Gemmatimonadetes; c__Gemm-5; o__; f__; g__; s__
1846	0	0	0	1	0	0	k__Bacteria; p__Chlamydiae; c__Chlamydiia; o__Chlamydiales; f__; g__; s__
1847	0	0	0	1	0	0	k__Bacteria; p__Acidobacteria; c__Acidobacteria-6; o__iii1-15; f__; g__; s__
1848	0	0	0	1	0	0	k__Bacteria; p__Proteobacteria; c__Alphaproteobacteria; o__Sphingomonadales; f__Sphingomonadaceae; g__; s__
1849	0	0	7	17	0	0	k__Bacteria; p__Acidobacteria; c__Acidobacteria-6; o__iii1-15; f__; g__; s__
1850	0	0	0	1	0	0	k__Bacteria; p__Proteobacteria; c__Deltaproteobacteria; o__[Entotheonellales]; f__[Entotheonellaceae]; g__; s__
1851	0	0	0	1	0	0	k__Bacteria; p__TM7; c__TM7-1; o__; f__; g__; s__
1852	0	0	0	2	0	0	k__Bacteria; p__Acidobacteria; c__Acidobacteria-6; o__iii1-15; f__; g__; s__
1853	0	0	0	4	0	0	k__Bacteria; p__Proteobacteria; c__Deltaproteobacteria; o__MIZ46; f__; g__; s__
1854	0	0	0	1	0	0	k__Bacteria; p__Acidobacteria; c__Acidobacteria-6; o__iii1-15; f__; g__; s__
1855	0	0	0	1	0	0	k__Bacteria; p__Acidobacteria; c__Acidobacteria-6; o__iii1-15; f__; g__; s__
1856	0	0	0	1	0	0	k__Bacteria; p__TM7; c__TM7-1; o__; f__; g__; s__
1857	0	0	0	1	0	0	k__Bacteria; p__Acidobacteria; c__[Chloracidobacteria]; o__RB41; f__; g__; s__
1858	0	0	0	2	0	0	k__Bacteria; p__Proteobacteria; c__Deltaproteobacteria; o__Syntrophobacterales; f__Syntrophobacteraceae; g__; s__
1859	0	0	0	1	0	0	k__Bacteria; p__Acidobacteria; c__Acidobacteria-6; o__iii1-15; f__; g__; s__
1860	0	0	0	1	0	0	k__Bacteria; p__Acidobacteria; c__Acidobacteria-6; o__CCU21; f__; g__; s__
1861	0	0	0	3	0	0	k__Bacteria; p__Proteobacteria; c__Deltaproteobacteria; o__Syntrophobacterales; f__Syntrophobacteraceae; g__; s__
1862	0	0	0	1	0	0	k__Bacteria; p__Actinobacteria; c__Acidimicrobiia; o__Acidimicrobiales; f__C111; g__; s__
1863	0	0	0	1	0	0	k__Bacteria; p__Acidobacteria; c__Acidobacteria-6; o__iii1-15; f__; g__; s__
1864	0	0	0	2	0	0	k__Bacteria; p__BHI80-139; c__; o__; f__; g__; s__
1865	0	0	0	1	0	0	k__Bacteria; p__Actinobacteria; c__Actinobacteria; o__Actinomycetales; f__Intrasporangiaceae; g__; s__
1866	2	0	2	10	0	0	k__Bacteria; p__Acidobacteria; c__Acidobacteria-6; o__CCU21; f__; g__; s__
1867	58	8	129	306	0	0	k__Bacteria; p__Acidobacteria; c__Acidobacteria-6; o__iii1-15; f__mb2424; g__; s__
1868	0	0	0	1	0	0	k__Bacteria; p__Planctomycetes; c__vadinHA49; o__p04_C01; f__; g__; s__
1869	0	0	0	1	0	0	k__Bacteria; p__Planctomycetes; c__vadinHA49; o__p04_C01; f__; g__; s__
1870	0	0	0	1	0	0	k__Bacteria; p__Proteobacteria; c__Alphaproteobacteria; o__Rhizobiales; f__Hyphomicrobiaceae; g__Rhodoplanes; s__
1871	0	0	0	1	0	0	k__Bacteria; p__Planctomycetes; c__vadinHA49; o__p04_C01; f__; g__; s__
1872	0	0	0	1	0	0	k__Bacteria; p__Chlamydiae; c__Chlamydiia; o__Chlamydiales; f__Rhabdochlamydiaceae; g__Candidatus Rhabdochlamydia; s__
1873	0	0	0	1	0	0	k__Bacteria; p__Chlamydiae; c__Chlamydiia; o__Chlamydiales; f__Rhabdochlamydiaceae; g__Candidatus Rhabdochlamydia; s__
1874	0	0	0	1	0	0	k__Bacteria; p__Acidobacteria; c__[Chloracidobacteria]; o__RB41; f__; g__; s__
1875	0	0	0	1	0	0	k__Bacteria; p__Planctomycetes; c__vadinHA49; o__PeHg47; f__; g__; s__
1876	0	0	0	1	0	0	k__Bacteria; p__Proteobacteria; c__Deltaproteobacteria; o__Syntrophobacterales; f__Syntrophobacteraceae; g__; s__
1877	0	0	0	1	0	0	k__Bacteria; p__Planctomycetes; c__Planctomycetia; o__Gemmatales; f__Isosphaeraceae; g__; s__
1878	0	0	0	1	0	0	k__Bacteria; p__Acidobacteria; c__Acidobacteria-6; o__CCU21; f__; g__; s__
1879	1	0	0	1	0	0	k__Bacteria; p__Proteobacteria; c__Deltaproteobacteria; o__FAC87; f__; g__; s__
1880	0	0	0	1	0	0	k__Bacteria; p__Actinobacteria; c__Actinobacteria; o__Actinomycetales; f__; g__; s__
1881	0	1	0	13	0	0	k__Bacteria; p__Acidobacteria; c__Acidobacteria-6; o__iii1-15; f__; g__; s__
1882	0	0	0	1	0	0	k__Bacteria; p__Acidobacteria; c__Acidobacteria-6; o__iii1-15; f__; g__; s__
1883	0	0	0	1	0	0	k__Bacteria; p__Actinobacteria; c__Acidimicrobiia; o__Acidimicrobiales; f__EB1017; g__; s__
1884	0	0	0	2	0	0	k__Bacteria; p__Proteobacteria; c__Deltaproteobacteria; o__Syntrophobacterales; f__Syntrophobacteraceae; g__; s__
1885	0	20	0	51	0	0	k__Bacteria; p__Proteobacteria; c__Betaproteobacteria; o__Burkholderiales; f__Oxalobacteraceae; g__; s__
1886	0	0	0	1	0	0	k__Bacteria; p__Chlamydiae; c__Chlamydiia; o__Chlamydiales; f__Rhabdochlamydiaceae; g__Candidatus Rhabdochlamydia; s__
1887	0	0	0	2	0	0	k__Bacteria; p__Planctomycetes; c__vadinHA49; o__p04_C01; f__; g__; s__
1888	0	3	2	4	0	0	k__Bacteria; p__Acidobacteria; c__Acidobacteria-6; o__iii1-15; f__; g__; s__
1889	0	0	0	1	0	0	k__Bacteria; p__Chlamydiae; c__Chlamydiia; o__Chlamydiales; f__Rhabdochlamydiaceae; g__Candidatus Rhabdochlamydia; s__
1890	0	0	0	1	0	0	k__Bacteria; p__Acidobacteria; c__Acidobacteria-6; o__iii1-15; f__; g__; s__
1891	0	0	0	26	0	0	k__Bacteria; p__WS3; c__PRR-12; o__Sediment-1; f__PRR-10; g__; s__
1892	0	0	0	1	0	0	k__Bacteria; p__BHI80-139; c__; o__; f__; g__; s__
1893	0	0	0	1	0	0	k__Bacteria; p__Nitrospirae; c__Nitrospira; o__Nitrospirales; f__0319-6A21; g__; s__
1894	0	0	0	1	0	0	k__Bacteria; p__Acidobacteria; c__Acidobacteria-6; o__iii1-15; f__; g__; s__
1895	0	0	0	1	0	0	k__Bacteria; p__Acidobacteria; c__[Chloracidobacteria]; o__RB41; f__Ellin6075; g__; s__
1896	0	0	0	1	0	0	k__Bacteria; p__Proteobacteria; c__Deltaproteobacteria; o__Myxococcales; f__; g__; s__
1897	0	0	0	1	0	0	k__Bacteria; p__Proteobacteria; c__Alphaproteobacteria; o__Rhizobiales; f__; g__; s__
1898	0	0	0	1	0	0	k__Bacteria; p__Acidobacteria; c__[Chloracidobacteria]; o__RB41; f__Ellin6075; g__; s__
1899	0	0	0	2	0	0	k__Bacteria; p__Proteobacteria; c__Alphaproteobacteria; o__Rhizobiales; f__Bradyrhizobiaceae; g__; s__
1900	0	0	0	13	0	0	k__Bacteria; p__Proteobacteria; c__Deltaproteobacteria; o__Syntrophobacterales; f__Syntrophobacteraceae; g__; s__
1901	0	0	0	1	0	0	k__Bacteria; p__Acidobacteria; c__Acidobacteria-6; o__iii1-15; f__RB40; g__; s__
1902	7	7	3	75	0	0	k__Bacteria; p__Proteobacteria; c__Deltaproteobacteria; o__Myxococcales; f__; g__; s__
1903	0	0	0	1	0	0	k__Bacteria; p__Proteobacteria; c__Deltaproteobacteria; o__Myxococcales; f__; g__; s__
1904	0	0	0	2	0	0	k__Bacteria; p__Acidobacteria; c__Acidobacteria-6; o__iii1-15; f__RB40; g__; s__
1905	0	0	0	1	0	0	k__Bacteria; p__Proteobacteria; c__Alphaproteobacteria; o__Sphingomonadales; f__Sphingomonadaceae; g__; s__
1906	0	0	0	1	0	0	k__Bacteria; p__Proteobacteria; c__Betaproteobacteria; o__Burkholderiales; f__Comamonadaceae; g__Methylibium; s__
1907	0	0	0	1	0	0	k__Bacteria; p__Proteobacteria; c__Deltaproteobacteria; o__Myxococcales; f__; g__; s__
1908	0	0	0	1	0	0	k__Bacteria; p__Acidobacteria; c__Acidobacteria-6; o__iii1-15; f__; g__; s__
1909	0	0	0	1	0	0	k__Bacteria; p__Planctomycetes; c__vadinHA49; o__p04_C01; f__; g__; s__
1910	3	4	36	28	0	0	k__Bacteria; p__Acidobacteria; c__Acidobacteria-6; o__iii1-15; f__; g__; s__
1911	0	0	0	1	0	0	k__Bacteria; p__WS3; c__PRR-12; o__; f__; g__; s__
1912	0	0	0	2	0	0	k__Bacteria; p__Acidobacteria; c__Acidobacteria-6; o__iii1-15; f__RB40; g__; s__
1913	0	0	1	1	0	0	k__Bacteria; p__Proteobacteria; c__Deltaproteobacteria; o__Spirobacillales; f__; g__; s__
1914	0	0	0	2	0	0	k__Bacteria; p__Chlamydiae; c__Chlamydiia; o__Chlamydiales; f__Rhabdochlamydiaceae; g__Candidatus Rhabdochlamydia; s__
1915	5	0	16	10	0	0	k__Bacteria; p__Proteobacteria; c__Deltaproteobacteria; o__Syntrophobacterales; f__Syntrophobacteraceae; g__; s__
1916	1	0	1	14	0	0	k__Bacteria; p__Acidobacteria; c__iii1-8; o__32-20; f__; g__; s__
1917	0	0	0	1	0	0	k__Bacteria; p__Proteobacteria; c__Betaproteobacteria; o__Ellin6067; f__; g__; s__
1918	0	0	0	1	0	0	k__Bacteria; p__Acidobacteria; c__Acidobacteria-6; o__CCU21; f__; g__; s__
1919	0	0	0	1	0	0	k__Bacteria; p__Chlamydiae; c__Chlamydiia; o__Chlamydiales; f__Rhabdochlamydiaceae; g__Candidatus Rhabdochlamydia; s__
1920	0	0	0	1	0	0	k__Bacteria; p__Acidobacteria; c__Acidobacteria-6; o__iii1-15; f__; g__; s__
1921	0	0	0	1	0	0	k__Bacteria; p__Planctomycetes; c__vadinHA49; o__p04_C01; f__; g__; s__
1922	0	0	0	2	0	0	k__Bacteria; p__Proteobacteria; c__Deltaproteobacteria; o__Syntrophobacterales; f__Syntrophobacteraceae; g__; s__
1923	0	0	0	1	0	0	k__Bacteria; p__Acidobacteria; c__Acidobacteria-6; o__iii1-15; f__; g__; s__
1924	0	0	0	1	0	0	k__Bacteria; p__BHI80-139; c__; o__; f__; g__; s__
1925	0	0	0	1	0	0	k__Bacteria; p__Actinobacteria; c__Actinobacteria; o__Actinomycetales; f__Pseudonocardiaceae; g__Pseudonocardia; s__
1926	0	4	0	16	0	0	k__Bacteria; p__Acidobacteria; c__Acidobacteria-6; o__iii1-15; f__; g__; s__
1927	0	0	0	1	0	0	k__Bacteria; p__Proteobacteria; c__Deltaproteobacteria; o__Syntrophobacterales; f__Syntrophobacteraceae; g__; s__
1928	0	0	0	2	0	0	k__Bacteria; p__Acidobacteria; c__Acidobacteria-6; o__iii1-15; f__; g__; s__
1929	0	0	0	1	0	0	k__Bacteria; p__Proteobacteria; c__Alphaproteobacteria; o__; f__; g__; s__
1930	0	0	0	1	0	0	k__Bacteria; p__Planctomycetes; c__vadinHA49; o__p04_C01; f__; g__; s__
1931	0	0	0	1	0	0	k__Bacteria; p__Gemmatimonadetes; c__Gemm-2; o__; f__; g__; s__
1932	0	2	5	34	0	0	k__Bacteria; p__Acidobacteria; c__Acidobacteria-6; o__iii1-15; f__; g__; s__
1933	0	0	0	4	0	0	k__Bacteria; p__Proteobacteria; c__Deltaproteobacteria; o__Syntrophobacterales; f__Syntrophobacteraceae; g__; s__
1934	0	0	0	1	0	0	k__Bacteria; p__Verrucomicrobia; c__[Pedosphaerae]; o__[Pedosphaerales]; f__Ellin517; g__; s__
1935	0	0	2	7	0	0	k__Bacteria; p__Acidobacteria; c__Acidobacteria-6; o__iii1-15; f__; g__; s__
1936	0	0	1	2	0	0	k__Bacteria; p__Acidobacteria; c__Acidobacteria-6; o__iii1-15; f__; g__; s__
1937	0	0	0	1	0	0	k__Bacteria; p__Proteobacteria; c__Deltaproteobacteria; o__Myxococcales; f__; g__; s__
1938	0	0	0	2	0	0	k__Bacteria; p__Acidobacteria; c__Acidobacteria-6; o__iii1-15; f__; g__; s__
1939	0	3	2	22	0	0	k__Bacteria; p__Acidobacteria; c__Acidobacteria-6; o__iii1-15; f__RB40; g__; s__
1940	0	0	0	1	0	0	k__Bacteria; p__Gemmatimonadetes; c__Gemm-2; o__; f__; g__; s__
1941	0	0	0	1	0	0	k__Bacteria; p__Proteobacteria; c__Deltaproteobacteria; o__Syntrophobacterales; f__Syntrophobacteraceae; g__; s__
1942	1	0	1	9	0	0	k__Bacteria; p__Acidobacteria; c__RB25; o__; f__; g__; s__
1943	0	0	0	1	0	0	k__Bacteria; p__Proteobacteria; c__Deltaproteobacteria; o__Myxococcales; f__; g__; s__
1944	0	0	0	1	0	0	k__Bacteria; p__Acidobacteria; c__Acidobacteria-6; o__iii1-15; f__; g__; s__
1945	0	0	0	1	0	0	k__Bacteria; p__Proteobacteria; c__Gammaproteobacteria; o__Legionellales; f__Coxiellaceae; g__; s__
1946	2	1	0	63	0	0	k__Bacteria; p__Proteobacteria; c__Deltaproteobacteria; o__Myxococcales; f__; g__; s__
1947	0	0	0	1	0	0	k__Bacteria; p__Acidobacteria; c__Acidobacteria-6; o__iii1-15; f__; g__; s__
1948	0	0	0	1	0	0	k__Bacteria; p__Gemmatimonadetes; c__Gemm-2; o__; f__; g__; s__
1949	0	0	0	29	0	0	k__Bacteria; p__Acidobacteria; c__Acidobacteria-6; o__iii1-15; f__; g__; s__
1950	0	0	0	1	0	0	k__Bacteria; p__Proteobacteria; c__Betaproteobacteria; o__A21b; f__UD5; g__; s__
1951	0	0	0	1	0	0	k__Bacteria; p__Acidobacteria; c__[Chloracidobacteria]; o__RB41; f__; g__; s__
1952	0	0	0	1	0	0	k__Bacteria; p__TM7; c__TM7-1; o__; f__; g__; s__
1953	0	0	0	1	0	0	k__Bacteria; p__Acidobacteria; c__Acidobacteria-6; o__iii1-15; f__RB40; g__; s__
1954	0	0	0	1	0	0	k__Bacteria; p__Proteobacteria; c__Betaproteobacteria; o__A21b; f__UD5; g__; s__
1955	0	0	0	1	0	0	k__Bacteria; p__Armatimonadetes; c__Armatimonadia; o__Armatimonadales; f__Armatimonadaceae; g__; s__
1956	0	0	0	2	0	0	k__Bacteria; p__Proteobacteria; c__Deltaproteobacteria; o__Syntrophobacterales; f__Syntrophobacteraceae; g__; s__
1957	1	0	0	11	0	0	k__Bacteria; p__Acidobacteria; c__Acidobacteria-6; o__iii1-15; f__RB40; g__; s__
1958	0	0	0	1	0	0	k__Bacteria; p__Acidobacteria; c__Acidobacteria-6; o__iii1-15; f__; g__; s__
1959	0	0	0	1	0	0	k__Bacteria; p__Acidobacteria; c__[Chloracidobacteria]; o__RB41; f__; g__; s__
1960	0	0	0	1	0	0	k__Bacteria; p__TM7; c__TM7-1; o__; f__; g__; s__
1961	0	0	0	5	0	0	k__Bacteria; p__Acidobacteria; c__Acidobacteria-6; o__iii1-15; f__; g__; s__
1962	0	0	0	1	0	0	k__Bacteria; p__Acidobacteria; c__Acidobacteria-6; o__CCU21; f__; g__; s__
1963	0	0	0	9	0	0	k__Bacteria; p__Acidobacteria; c__Acidobacteria-6; o__iii1-15; f__; g__; s__
1964	0	0	0	2	0	0	k__Bacteria; p__Acidobacteria; c__Acidobacteria-6; o__iii1-15; f__; g__; s__
1965	6	3	3	75	0	0	k__Bacteria; p__Acidobacteria; c__Acidobacteria-6; o__iii1-15; f__mb2424; g__; s__
1966	0	0	0	7	0	0	k__Bacteria; p__Proteobacteria; c__Deltaproteobacteria; o__Spirobacillales; f__; g__; s__
1967	0	0	0	2	0	0	k__Bacteria; p__TM7; c__TM7-1; o__; f__; g__; s__
1968	0	0	0	1	0	0	k__Bacteria; p__Proteobacteria; c__Deltaproteobacteria; o__Syntrophobacterales; f__Syntrophobacteraceae; g__; s__
1969	0	0	0	1	0	0	k__Bacteria; p__Bacteroidetes; c__[Saprospirae]; o__[Saprospirales]; f__Saprospiraceae; g__; s__
1970	0	0	0	1	0	0	k__Bacteria; p__Planctomycetes; c__vadinHA49; o__p04_C01; f__; g__; s__
1971	0	0	0	1	0	0	k__Bacteria; p__Planctomycetes; c__vadinHA49; o__p04_C01; f__; g__; s__
1972	0	0	0	1	0	0	k__Bacteria; p__Proteobacteria; c__Deltaproteobacteria; o__Syntrophobacterales; f__Syntrophobacteraceae; g__; s__
1973	0	0	0	1	0	0	k__Bacteria; p__Proteobacteria; c__Alphaproteobacteria; o__Caulobacterales; f__Caulobacteraceae; g__Phenylobacterium; s__
1974	0	0	0	1	0	0	k__Bacteria; p__Actinobacteria; c__Acidimicrobiia; o__Acidimicrobiales; f__; g__; s__
1975	0	0	0	5	0	0	k__Bacteria; p__Acidobacteria; c__Acidobacteria-6; o__iii1-15; f__; g__; s__
1976	0	0	0	1	0	0	k__Bacteria; p__Planctomycetes; c__vadinHA49; o__p04_C01; f__; g__; s__
1977	0	0	1	48	0	0	k__Bacteria; p__Proteobacteria; c__Deltaproteobacteria; o__Syntrophobacterales; f__Syntrophobacteraceae; g__; s__
1978	3	0	0	7	0	0	k__Bacteria; p__Acidobacteria; c__Acidobacteria-6; o__iii1-15; f__; g__; s__
1979	0	0	0	5	0	0	k__Bacteria; p__Acidobacteria; c__Acidobacteria-6; o__iii1-15; f__; g__; s__
1980	0	0	0	4	0	0	k__Bacteria; p__Proteobacteria; c__Deltaproteobacteria; o__FAC87; f__; g__; s__
1981	1	0	0	3	0	0	k__Bacteria; p__Acidobacteria; c__Acidobacteria-6; o__iii1-15; f__; g__; s__
1982	0	0	0	1	0	0	k__Bacteria; p__Proteobacteria; c__Deltaproteobacteria; o__Bdellovibrionales; f__Bacteriovoracaceae; g__; s__
1983	0	0	0	2	0	0	k__Bacteria; p__BHI80-139; c__; o__; f__; g__; s__
1984	0	0	0	2	0	0	k__Bacteria; p__Proteobacteria; c__Deltaproteobacteria; o__MIZ46; f__; g__; s__
1985	0	0	0	1	0	0	k__Bacteria; p__Acidobacteria; c__Acidobacteria-6; o__iii1-15; f__; g__; s__
1986	0	0	0	1	0	0	k__Bacteria; p__Acidobacteria; c__Acidobacteria-6; o__iii1-15; f__mb2424; g__; s__
1987	0	0	0	1	0	0	k__Bacteria; p__Planctomycetes; c__vadinHA49; o__p04_C01; f__; g__; s__
1988	0	0	0	1	0	0	k__Bacteria; p__Firmicutes; c__Bacilli; o__Bacillales; f__Bacillaceae; g__; s__
1989	0	0	0	1	0	0	k__Bacteria; p__Acidobacteria; c__Acidobacteria-6; o__iii1-15; f__; g__; s__
1990	0	0	0	1	0	0	k__Bacteria; p__Verrucomicrobia; c__Opitutae; o__Opitutales; f__Opitutaceae; g__; s__
1991	0	0	0	5	0	0	k__Bacteria; p__Acidobacteria; c__Acidobacteria-6; o__iii1-15; f__; g__; s__
1992	8	4	38	80	0	0	k__Bacteria; p__Acidobacteria; c__Acidobacteria-6; o__iii1-15; f__mb2424; g__; s__
1993	0	0	0	1	0	0	k__Bacteria; p__Acidobacteria; c__Acidobacteria-6; o__iii1-15; f__; g__; s__
1994	8	1	4	68	0	0	k__Bacteria; p__Acidobacteria; c__Acidobacteria-6; o__iii1-15; f__; g__; s__
1995	0	0	0	1	0	0	k__Bacteria; p__Acidobacteria; c__[Chloracidobacteria]; o__[Chloracidobacterales]; f__[Chloracidobacteraceae]; g__; s__
1996	0	0	0	1	0	0	k__Bacteria; p__Acidobacteria; c__Acidobacteria-6; o__iii1-15; f__; g__; s__
[truncated: 162,388 more rows]

## Sheet: S2Table
	Domain	Phylum	Class	Order	Family	Genus	Species
0	k__Bacteria	p__Proteobacteria	c__Alphaproteobacteria	o__Rickettsiales	f__mitochondria	g__Azolla	s__pinnata
1	k__Bacteria	p__Proteobacteria	c__Alphaproteobacteria	o__Rickettsiales	f__mitochondria	g__Pleurozia	s__purpurea
2	k__Bacteria	p__Firmicutes	c__Clostridia	o__Clostridiales	f__[Tissierellaceae]	g__	s__
3	k__Bacteria	p__Proteobacteria	c__Deltaproteobacteria	o__Myxococcales	f__	g__	s__
4	k__Bacteria	p__Verrucomicrobia	c__Opitutae	o__	f__	g__	s__
5	k__Bacteria	p__Planctomycetes	c__Planctomycetia	o__Pirellulales	f__Pirellulaceae	g__	s__
6	k__Bacteria	p__Planctomycetes	c__Planctomycetia	o__Pirellulales	f__Pirellulaceae	g__	s__
7	k__Bacteria	p__WS3	c__PRR-12	o__Sediment-1	f__PRR-10	g__	s__
8	k__Bacteria	p__Planctomycetes	c__Planctomycetia	o__Planctomycetales	f__Planctomycetaceae	g__Planctomyces	s__
9	k__Bacteria	p__Proteobacteria	c__Deltaproteobacteria	o__Spirobacillales	f__	g__	s__
10	k__Bacteria	p__OD1	c__SM2F11	o__	f__	g__	s__
11	k__Bacteria	p__Planctomycetes	c__Planctomycetia	o__Pirellulales	f__Pirellulaceae	g__Pirellula	s__
12	k__Bacteria	p__Planctomycetes	c__Planctomycetia	o__Planctomycetales	f__Planctomycetaceae	g__Planctomyces	s__
13	k__Bacteria	p__Planctomycetes	c__Planctomycetia	o__Planctomycetales	f__Planctomycetaceae	g__Planctomyces	s__
14	k__Bacteria	p__Bacteroidetes	c__Cytophagia	o__Cytophagales	f__Cytophagaceae	g__	s__
15	k__Bacteria	p__Bacteroidetes	c__Sphingobacteriia	o__Sphingobacteriales	f__	g__	s__
16	k__Bacteria	p__Cyanobacteria	c__Chloroplast	o__Streptophyta	f__	g__	s__
17	k__Bacteria	p__Proteobacteria	c__Alphaproteobacteria	o__Rickettsiales	f__mitochondria	g__Pleurozia	s__purpurea
18	k__Bacteria	p__Proteobacteria	c__Alphaproteobacteria	o__Rickettsiales	f__mitochondria	g__Pleurozia	s__purpurea
19	k__Bacteria	p__Planctomycetes	c__Planctomycetia	o__Planctomycetales	f__Planctomycetaceae	g__Planctomyces	s__
20	k__Bacteria	p__Planctomycetes	c__Planctomycetia	o__Planctomycetales	f__Planctomycetaceae	g__Planctomyces	s__
21	k__Bacteria	p__Planctomycetes	c__Planctomycetia	o__Planctomycetales	f__Planctomycetaceae	g__Planctomyces	s__
22	k__Bacteria	p__Proteobacteria	c__Alphaproteobacteria	o__Rickettsiales	f__mitochondria	g__Pleurozia	s__purpurea
23	k__Bacteria	p__Proteobacteria	c__Deltaproteobacteria	o__	f__	g__	s__
24	k__Bacteria	p__Cyanobacteria	c__Oscillatoriophycideae	o__Oscillatoriales	f__Phormidiaceae	g__Phormidium	s__
25	k__Bacteria	p__Planctomycetes	c__Planctomycetia	o__Planctomycetales	f__Planctomycetaceae	g__Planctomyces	s__
26	k__Bacteria	p__Planctomycetes	c__Planctomycetia	o__Planctomycetales	f__Planctomycetaceae	g__Planctomyces	s__
27	k__Bacteria	p__Proteobacteria	c__Alphaproteobacteria	o__Rickettsiales	f__mitochondria	g__Pleurozia	s__purpurea
28	k__Bacteria	p__Planctomycetes	c__Planctomycetia	o__Planctomycetales	f__Planctomycetaceae	g__Planctomyces	s__
29	k__Bacteria	p__Planctomycetes	c__Planctomycetia	o__Planctomycetales	f__Planctomycetaceae	g__Planctomyces	s__
30	k__Bacteria	p__Planctomycetes	c__Planctomycetia	o__Planctomycetales	f__Planctomycetaceae	g__Planctomyces	s__
31	k__Bacteria	p__Planctomycetes	c__Planctomycetia	o__Pirellulales	f__Pirellulaceae	g__	s__
32	k__Bacteria	p__Planctomycetes	c__Planctomycetia	o__Planctomycetales	f__Planctomycetaceae	g__Planctomyces	s__
33	k__Bacteria	p__Planctomycetes	c__Planctomycetia	o__Planctomycetales	f__Planctomycetaceae	g__Planctomyces	s__
34	k__Bacteria	p__Planctomycetes	c__Planctomycetia	o__Planctomycetales	f__Planctomycetaceae	g__Planctomyces	s__
35	k__Bacteria	p__Planctomycetes	c__Planctomycetia	o__Planctomycetales	f__Planctomycetaceae	g__Planctomyces	s__
36	k__Bacteria	p__Proteobacteria	c__Alphaproteobacteria	o__Rickettsiales	f__mitochondria	g__Pleurozia	s__purpurea
37	k__Bacteria	p__Proteobacteria	c__Deltaproteobacteria	o__Myxococcales	f__	g__	s__
38	k__Bacteria	p__Planctomycetes	c__Planctomycetia	o__Planctomycetales	f__Planctomycetaceae	g__Planctomyces	s__
39	k__Bacteria	p__Bacteroidetes	c__Sphingobacteriia	o__Sphingobacteriales	f__Sphingobacteriaceae	g__	s__
40	k__Bacteria	p__Planctomycetes	c__Planctomycetia	o__Planctomycetales	f__Planctomycetaceae	g__Planctomyces	s__
41	k__Bacteria	p__Planctomycetes	c__Planctomycetia	o__Planctomycetales	f__Planctomycetaceae	g__Planctomyces	s__
42	k__Bacteria	p__Planctomycetes	c__Planctomycetia	o__Pirellulales	f__Pirellulaceae	g__	s__
43	k__Bacteria	p__Planctomycetes	c__Planctomycetia	o__Planctomycetales	f__Planctomycetaceae	g__Planctomyces	s__
44	k__Bacteria	p__Planctomycetes	c__Planctomycetia	o__Planctomycetales	f__Planctomycetaceae	g__Planctomyces	s__
45	k__Bacteria	p__WS3	c__PRR-12	o__Sediment-1	f__PRR-10	g__	s__
46	k__Bacteria	p__Planctomycetes	c__Planctomycetia	o__Planctomycetales	f__Planctomycetaceae	g__Planctomyces	s__
47	k__Bacteria	p__Proteobacteria	c__Deltaproteobacteria	o__MIZ46	f__	g__	s__
48	k__Bacteria	p__Proteobacteria	c__Alphaproteobacteria	o__Rickettsiales	f__mitochondria	g__Pleurozia	s__purpurea
49	k__Bacteria	p__Proteobacteria	c__Deltaproteobacteria	o__MIZ46	f__	g__	s__
50	k__Bacteria	p__Proteobacteria	c__Alphaproteobacteria	o__Rickettsiales	f__mitochondria	g__Pleurozia	s__purpurea
51	k__Bacteria	p__Acidobacteria	c__RB25	o__	f__	g__	s__
52	k__Bacteria	p__TM7	c__TM7-3	o__	f__	g__	s__
53	k__Bacteria	p__Proteobacteria	c__Alphaproteobacteria	o__Rickettsiales	f__mitochondria	g__Diplazium	s__pycnocarpon
54	k__Bacteria	p__Firmicutes	c__Clostridia	o__Clostridiales	f__Ruminococcaceae	g__	s__
55	k__Bacteria	p__Acidobacteria	c__Acidobacteria-6	o__iii1-15	f__	g__	s__
56	k__Bacteria	p__Planctomycetes	c__Planctomycetia	o__Planctomycetales	f__Planctomycetaceae	g__Planctomyces	s__
57	k__Bacteria	p__Planctomycetes	c__Planctomycetia	o__Planctomycetales	f__Planctomycetaceae	g__Planctomyces	s__
58	k__Bacteria	p__Proteobacteria	c__Alphaproteobacteria	o__Rickettsiales	f__mitochondria	g__Pleurozia	s__purpurea
59	k__Bacteria	p__Planctomycetes	c__Planctomycetia	o__Planctomycetales	f__Planctomycetaceae	g__Planctomyces	s__
60	k__Bacteria	p__Planctomycetes	c__Planctomycetia	o__Planctomycetales	f__Planctomycetaceae	g__Planctomyces	s__
61	k__Bacteria	p__Proteobacteria	c__Alphaproteobacteria	o__Rickettsiales	f__mitochondria	g__Diplazium	s__pycnocarpon
62	k__Bacteria	p__Planctomycetes	c__Planctomycetia	o__Planctomycetales	f__Planctomycetaceae	g__Planctomyces	s__
63	k__Bacteria	p__Planctomycetes	c__Planctomycetia	o__Planctomycetales	f__Planctomycetaceae	g__Planctomyces	s__
64	k__Bacteria	p__Planctomycetes	c__Planctomycetia	o__Pirellulales	f__Pirellulaceae	g__	s__
65	k__Bacteria	p__Planctomycetes	c__Planctomycetia	o__Planctomycetales	f__Planctomycetaceae	g__Planctomyces	s__
66	k__Bacteria	p__Planctomycetes	c__Planctomycetia	o__Planctomycetales	f__Planctomycetaceae	g__Planctomyces	s__
67	k__Bacteria	p__Planctomycetes	c__Planctomycetia	o__Planctomycetales	f__Planctomycetaceae	g__Planctomyces	s__
68	k__Bacteria	p__Planctomycetes	c__Planctomycetia	o__Planctomycetales	f__Planctomycetaceae	g__Planctomyces	s__
69	k__Bacteria	p__Proteobacteria	c__Gammaproteobacteria	o__Thiotrichales	f__Piscirickettsiaceae	g__	s__
70	k__Bacteria	p__Proteobacteria	c__Deltaproteobacteria	o__Syntrophobacterales	f__Syntrophobacteraceae	g__	s__
71	k__Bacteria	p__Planctomycetes	c__Planctomycetia	o__Pirellulales	f__Pirellulaceae	g__	s__
72	k__Bacteria	p__Planctomycetes	c__Planctomycetia	o__Planctomycetales	f__Planctomycetaceae	g__Planctomyces	s__
73	k__Bacteria	p__Planctomycetes	c__Planctomycetia	o__Planctomycetales	f__Planctomycetaceae	g__Planctomyces	s__
74	k__Bacteria	p__Proteobacteria	c__Deltaproteobacteria	o__Syntrophobacterales	f__Syntrophobacteraceae	g__	s__
75	k__Bacteria	p__Proteobacteria	c__Betaproteobacteria	o__IS-44	f__	g__	s__
76	k__Bacteria	p__Proteobacteria	c__Alphaproteobacteria	o__Rickettsiales	f__mitochondria	g__Pleurozia	s__purpurea
77	k__Bacteria	p__Planctomycetes	c__Planctomycetia	o__Planctomycetales	f__Planctomycetaceae	g__Planctomyces	s__
78	k__Bacteria	p__Planctomycetes	c__Planctomycetia	o__Planctomycetales	f__Planctomycetaceae	g__Planctomyces	s__
79	k__Bacteria	p__Planctomycetes	c__Planctomycetia	o__Pirellulales	f__Pirellulaceae	g__	s__
80	k__Bacteria	p__Planctomycetes	c__Planctomycetia	o__Gemmatales	f__Gemmataceae	g__	s__
81	k__Bacteria	p__Planctomycetes	c__Planctomycetia	o__Planctomycetales	f__Planctomycetaceae	g__Planctomyces	s__
82	k__Bacteria	p__Planctomycetes	c__Planctomycetia	o__Pirellulales	f__Pirellulaceae	g__	s__
83	k__Bacteria	p__Planctomycetes	c__Planctomycetia	o__Planctomycetales	f__Planctomycetaceae	g__Planctomyces	s__
84	k__Bacteria	p__Proteobacteria	c__Deltaproteobacteria	o__Spirobacillales	f__	g__	s__
85	k__Bacteria	p__Planctomycetes	c__Planctomycetia	o__Planctomycetales	f__Planctomycetaceae	g__Planctomyces	s__
86	k__Bacteria	p__Acidobacteria	c__Acidobacteria-6	o__CCU21	f__	g__	s__
87	k__Bacteria	p__	c__	o__	f__	g__	s__
88	k__Bacteria	p__Planctomycetes	c__Planctomycetia	o__Planctomycetales	f__Planctomycetaceae	g__Planctomyces	s__
89	k__Bacteria	p__Planctomycetes	c__Planctomycetia	o__Planctomycetales	f__Planctomycetaceae	g__Planctomyces	s__
90	k__Bacteria	p__Planctomycetes	c__Planctomycetia	o__Planctomycetales	f__Planctomycetaceae	g__Planctomyces	s__
91	k__Bacteria	p__Planctomycetes	c__Planctomycetia	o__Pirellulales	f__Pirellulaceae	g__	s__
92	k__Bacteria	p__Planctomycetes	c__Planctomycetia	o__Pirellulales	f__Pirellulaceae	g__	s__
93	k__Bacteria	p__Acidobacteria	c__Acidobacteria-6	o__iii1-15	f__mb2424	g__	s__
94	k__Bacteria	p__Acidobacteria	c__[Chloracidobacteria]	o__RB41	f__Ellin6075	g__	s__
95	k__Bacteria	p__Planctomycetes	c__Planctomycetia	o__Planctomycetales	f__Planctomycetaceae	g__Planctomyces	s__
96	k__Bacteria	p__Planctomycetes	c__Planctomycetia	o__Planctomycetales	f__Planctomycetaceae	g__Planctomyces	s__
97	k__Bacteria	p__Proteobacteria	c__Alphaproteobacteria	o__Rickettsiales	f__mitochondria	g__Pleurozia	s__purpurea
98	k__Bacteria	p__Planctomycetes	c__Planctomycetia	o__Planctomycetales	f__Planctomycetaceae	g__Planctomyces	s__
99	k__Bacteria	p__Planctomycetes	c__Planctomycetia	o__Planctomycetales	f__Planctomycetaceae	g__Planctomyces	s__
100	k__Bacteria	p__Planctomycetes	c__Planctomycetia	o__Planctomycetales	f__Planctomycetaceae	g__Planctomyces	s__
101	k__Bacteria	p__Acidobacteria	c__Acidobacteria-6	o__iii1-15	f__	g__	s__
102	k__Bacteria	p__Planctomycetes	c__Planctomycetia	o__Planctomycetales	f__Planctomycetaceae	g__Planctomyces	s__
103	k__Bacteria	p__Planctomycetes	c__Planctomycetia	o__Planctomycetales	f__Planctomycetaceae	g__Planctomyces	s__
104	k__Bacteria	p__Planctomycetes	c__Planctomycetia	o__Planctomycetales	f__Planctomycetaceae	g__Planctomyces	s__
105	k__Bacteria	p__Planctomycetes	c__Planctomycetia	o__Planctomycetales	f__Planctomycetaceae	g__Planctomyces	s__
106	k__Bacteria	p__Planctomycetes	c__Planctomycetia	o__Planctomycetales	f__Planctomycetaceae	g__Planctomyces	s__
107	k__Bacteria	p__Proteobacteria	c__Betaproteobacteria	o__Burkholderiales	f__Comamonadaceae	g__	s__
108	k__Bacteria	p__Proteobacteria	c__Alphaproteobacteria	o__	f__	g__	s__
109	k__Bacteria	p__Nitrospirae	c__Nitrospira	o__Nitrospirales	f__Nitrospiraceae	g__Nitrospira	s__
110	k__Bacteria	p__Planctomycetes	c__Planctomycetia	o__Planctomycetales	f__Planctomycetaceae	g__Planctomyces	s__
111	k__Bacteria	p__Planctomycetes	c__Planctomycetia	o__Planctomycetales	f__Planctomycetaceae	g__Planctomyces	s__
112	k__Bacteria	p__Planctomycetes	c__Planctomycetia	o__Planctomycetales	f__Planctomycetaceae	g__Planctomyces	s__
113	k__Bacteria	p__Planctomycetes	c__Planctomycetia	o__Planctomycetales	f__Planctomycetaceae	g__Planctomyces	s__
114	k__Bacteria	p__Planctomycetes	c__Planctomycetia	o__Planctomycetales	f__Planctomycetaceae	g__Planctomyces	s__
115	k__Bacteria	p__Proteobacteria	c__Deltaproteobacteria	o__	f__	g__	s__
116	k__Bacteria	p__Planctomycetes	c__Planctomycetia	o__Planctomycetales	f__Planctomycetaceae	g__Planctomyces	s__
117	k__Bacteria	p__Planctomycetes	c__Planctomycetia	o__Planctomycetales	f__Planctomycetaceae	g__Planctomyces	s__
118	k__Bacteria	p__Planctomycetes	c__vadinHA49	o__p04_C01	f__	g__	s__
119	k__Bacteria	p__Proteobacteria	c__Alphaproteobacteria	o__Rickettsiales	f__mitochondria	g__Diplazium	s__pycnocarpon
120	k__Bacteria	p__Planctomycetes	c__Planctomycetia	o__Planctomycetales	f__Planctomycetaceae	g__Planctomyces	s__
121	k__Bacteria	p__Proteobacteria	c__Alphaproteobacteria	o__Rickettsiales	f__mitochondria	g__Pleurozia	s__purpurea
122	k__Bacteria	p__Proteobacteria	c__Alphaproteobacteria	o__Rickettsiales	f__mitochondria	g__Pleurozia	s__purpurea
123	k__Bacteria	p__Proteobacteria	c__Alphaproteobacteria	o__Rickettsiales	f__mitochondria	g__Azolla	s__pinnata
124	k__Bacteria	p__Proteobacteria	c__Deltaproteobacteria	o__Myxococcales	f__Cystobacterineae	g__	s__
125	k__Bacteria	p__Bacteroidetes	c__Cytophagia	o__Cytophagales	f__Cytophagaceae	g__	s__
126	k__Bacteria	p__Proteobacteria	c__Alphaproteobacteria	o__Rickettsiales	f__mitochondria	g__Pleurozia	s__purpurea
127	k__Bacteria	p__BHI80-139	c__	o__	f__	g__	s__
128	k__Bacteria	p__Gemmatimonadetes	c__Gemm-2	o__	f__	g__	s__
129	k__Bacteria	p__Proteobacteria	c__Gammaproteobacteria	o__Xanthomonadales	f__Sinobacteraceae	g__Steroidobacter	s__
130	k__Bacteria	p__OD1	c__SM2F11	o__	f__	g__	s__
131	k__Bacteria	p__Planctomycetes	c__vadinHA49	o__PeHg47	f__	g__	s__
132	k__Bacteria	p__Proteobacteria	c__Betaproteobacteria	o__Burkholderiales	f__Comamonadaceae	g__	s__
133	k__Bacteria	p__Proteobacteria	c__Alphaproteobacteria	o__Rickettsiales	f__mitochondria	g__Pleurozia	s__purpurea
134	k__Bacteria	p__Planctomycetes	c__Pla3	o__	f__	g__	s__
135	k__Bacteria	p__Proteobacteria	c__Betaproteobacteria	o__	f__	g__	s__
136	k__Bacteria	p__Acidobacteria	c__Acidobacteria-6	o__iii1-15	f__RB40	g__	s__
137	k__Bacteria	p__Proteobacteria	c__Betaproteobacteria	o__Procabacteriales	f__Procabacteriaceae	g__	s__
138	k__Bacteria	p__OD1	c__SM2F11	o__	f__	g__	s__
139	k__Bacteria	p__Planctomycetes	c__Pla3	o__	f__	g__	s__
140	k__Bacteria	p__Gemmatimonadetes	c__Gemm-2	o__	f__	g__	s__
141	k__Bacteria	p__Acidobacteria	c__Acidobacteria-6	o__iii1-15	f__RB40	g__	s__
142	k__Bacteria	p__Cyanobacteria	c__Oscillatoriophycideae	o__Oscillatoriales	f__Phormidiaceae	g__Phormidium	s__
143	k__Bacteria	p__Proteobacteria	c__Alphaproteobacteria	o__	f__	g__	s__
144	k__Bacteria	p__Planctomycetes	c__vadinHA49	o__p04_C01	f__	g__	s__
145	k__Bacteria	p__Acidobacteria	c__Acidobacteria-6	o__iii1-15	f__RB40	g__	s__
146	k__Bacteria	p__Proteobacteria	c__Deltaproteobacteria	o__Myxococcales	f__	g__	s__
147	k__Bacteria	p__Cyanobacteria	c__Oscillatoriophycideae	o__Oscillatoriales	f__Phormidiaceae	g__Phormidium	s__
148	k__Bacteria	p__Proteobacteria	c__Alphaproteobacteria	o__Rickettsiales	f__mitochondria	g__Pleurozia	s__purpurea
149	k__Bacteria	p__Cyanobacteria	c__Oscillatoriophycideae	o__Oscillatoriales	f__Phormidiaceae	g__Phormidium	s__
150	k__Bacteria	p__Proteobacteria	c__Alphaproteobacteria	o__Rickettsiales	f__mitochondria	g__Pleurozia	s__purpurea
151	k__Bacteria	p__Proteobacteria	c__Alphaproteobacteria	o__Rickettsiales	f__mitochondria	g__Diplazium	s__pycnocarpon
152	k__Bacteria	p__Planctomycetes	c__vadinHA49	o__p04_C01	f__	g__	s__
153	k__Bacteria	p__Proteobacteria	c__Betaproteobacteria	o__Ellin6067	f__	g__	s__
154	k__Bacteria	p__Proteobacteria	c__Gammaproteobacteria	o__Pseudomonadales	f__Pseudomonadaceae	g__Pseudomonas	s__
155	k__Bacteria	p__Proteobacteria	c__Alphaproteobacteria	o__Rickettsiales	f__mitochondria	g__Pleurozia	s__purpurea
156	k__Bacteria	p__Proteobacteria	c__Alphaproteobacteria	o__Rickettsiales	f__mitochondria	g__Pleurozia	s__purpurea
157	k__Bacteria	p__Proteobacteria	c__Alphaproteobacteria	o__Rickettsiales	f__mitochondria	g__Diplazium	s__pycnocarpon
158	k__Bacteria	p__Cyanobacteria	c__Oscillatoriophycideae	o__Oscillatoriales	f__Phormidiaceae	g__Phormidium	s__
159	k__Bacteria	p__Planctomycetes	c__vadinHA49	o__p04_C01	f__	g__	s__
160	k__Bacteria	p__Verrucomicrobia	c__[Pedosphaerae]	o__[Pedosphaerales]	f__auto67_4W	g__	s__
161	k__Bacteria	p__Proteobacteria	c__Gammaproteobacteria	o__Xanthomonadales	f__Sinobacteraceae	g__	s__
162	k__Bacteria	p__Cyanobacteria	c__Oscillatoriophycideae	o__Oscillatoriales	f__Phormidiaceae	g__Phormidium	s__
163	k__Bacteria	p__OD1	c__SM2F11	o__	f__	g__	s__
164	k__Bacteria	p__Cyanobacteria	c__Oscillatoriophycideae	o__Oscillatoriales	f__Phormidiaceae	g__Phormidium	s__
165	k__Bacteria	p__Proteobacteria	c__Alphaproteobacteria	o__Rickettsiales	f__mitochondria	g__Pleurozia	s__purpurea
166	k__Bacteria	p__Cyanobacteria	c__Oscillatoriophycideae	o__Oscillatoriales	f__Phormidiaceae	g__Phormidium	s__
167	k__Bacteria	p__Proteobacteria	c__Alphaproteobacteria	o__Rickettsiales	f__mitochondria	g__Pleurozia	s__purpurea
168	k__Bacteria	p__Proteobacteria	c__Alphaproteobacteria	o__Rickettsiales	f__mitochondria	g__Diplazium	s__pycnocarpon
169	k__Bacteria	p__Proteobacteria	c__Alphaproteobacteria	o__Rickettsiales	f__mitochondria	g__Pleurozia	s__purpurea
170	k__Bacteria	p__Proteobacteria	c__Alphaproteobacteria	o__Rickettsiales	f__mitochondria	g__Pleurozia	s__purpurea
171	k__Bacteria	p__Acidobacteria	c__Acidobacteria-6	o__iii1-15	f__	g__	s__
172	k__Bacteria	p__Gemmatimonadetes	c__Gemm-2	o__	f__	g__	s__
173	k__Bacteria	p__Planctomycetes	c__vadinHA49	o__p04_C01	f__	g__	s__
174	k__Bacteria	p__Proteobacteria	c__Alphaproteobacteria	o__Rickettsiales	f__mitochondria	g__Pleurozia	s__purpurea
175	k__Bacteria	p__Proteobacteria	c__Alphaproteobacteria	o__Rickettsiales	f__mitochondria	g__Treubia	s__lacunosa
176	k__Bacteria	p__Proteobacteria	c__Gammaproteobacteria	o__HTCC2188	f__HTCC2089	g__	s__
177	k__Bacteria	p__Proteobacteria	c__Alphaproteobacteria	o__Rickettsiales	f__mitochondria	g__Pleurozia	s__purpurea
178	k__Bacteria	p__Proteobacteria	c__Betaproteobacteria	o__Burkholderiales	f__Comamonadaceae	g__	s__
179	k__Bacteria	p__Proteobacteria	c__Alphaproteobacteria	o__Rickettsiales	f__mitochondria	g__Pleurozia	s__purpurea
180	k__Bacteria	p__Proteobacteria	c__Alphaproteobacteria	o__Rickettsiales	f__mitochondria	g__Pleurozia	s__purpurea
181	k__Bacteria	p__Planctomycetes	c__vadinHA49	o__p04_C01	f__	g__	s__
182	k__Bacteria	p__Cyanobacteria	c__Oscillatoriophycideae	o__Oscillatoriales	f__Phormidiaceae	g__Phormidium	s__
183	k__Bacteria	p__Chlamydiae	c__Chlamydiae	o__Chlamydiales	f__Candidatus	g__Rhabdochlamydia	s__Rhabdochlamydia
184	k__Bacteria	p__Proteobacteria	c__Betaproteobacteria	o__Burkholderiales	f__Comamonadaceae	g__Methylibium	s__
185	k__Bacteria	p__Proteobacteria	c__Alphaproteobacteria	o__Rickettsiales	f__mitochondria	g__Pleurozia	s__purpurea
186	k__Bacteria	p__Proteobacteria	c__Alphaproteobacteria	o__Rickettsiales	f__mitochondria	g__Diplazium	s__pycnocarpon
187	k__Bacteria	p__Proteobacteria	c__Alphaproteobacteria	o__Rickettsiales	f__mitochondria	g__Pleurozia	s__purpurea
188	k__Bacteria	p__Proteobacteria	c__Deltaproteobacteria	o__Myxococcales	f__	g__	s__
189	k__Bacteria	p__Proteobacteria	c__Alphaproteobacteria	o__Rickettsiales	f__mitochondria	g__Azolla	s__pinnata
190	k__Bacteria	p__Planctomycetes	c__vadinHA49	o__p04_C01	f__	g__	s__
191	k__Bacteria	p__Proteobacteria	c__Alphaproteobacteria	o__Rickettsiales	f__mitochondria	g__Pleurozia	s__purpurea
192	k__Bacteria	p__Planctomycetes	c__vadinHA49	o__p04_C01	f__	g__	s__
193	k__Bacteria	p__Acidobacteria	c__Acidobacteria-6	o__iii1-15	f__	g__	s__
194	k__Bacteria	p__Proteobacteria	c__Alphaproteobacteria	o__Rickettsiales	f__mitochondria	g__Pleurozia	s__purpurea
195	k__Bacteria	p__Proteobacteria	c__Alphaproteobacteria	o__Rickettsiales	f__mitochondria	g__Pleurozia	s__purpurea
196	k__Bacteria	p__Proteobacteria	c__Alphaproteobacteria	o__Rickettsiales	f__mitochondria	g__Pleurozia	s__purpurea
197	k__Bacteria	p__OD1	c__ZB2	o__	f__	g__	s__
198	k__Bacteria	p__Gemmatimonadetes	c__Gemm-2	o__	f__	g__	s__
199	k__Bacteria	p__Proteobacteria	c__Alphaproteobacteria	o__Rickettsiales	f__mitochondria	g__Diplazium	s__pycnocarpon
200	k__Bacteria	p__Proteobacteria	c__Alphaproteobacteria	o__Rickettsiales	f__mitochondria	g__Diplazium	s__pycnocarpon
201	k__Bacteria	p__Proteobacteria	c__Deltaproteobacteria	o__MIZ46	f__	g__	s__
202	k__Bacteria	p__Actinobacteria	c__Thermoleophilia	o__Solirubrobacterales	f__	g__	s__
203	k__Bacteria	p__Proteobacteria	c__Alphaproteobacteria	o__Rickettsiales	f__mitochondria	g__Diplazium	s__pycnocarpon
204	k__Bacteria	p__Proteobacteria	c__Alphaproteobacteria	o__Rickettsiales	f__mitochondria	g__Pleurozia	s__purpurea
205	k__Bacteria	p__Proteobacteria	c__Gammaproteobacteria	o__Aeromonadales	f__Aeromonadaceae	g__	s__
206	k__Bacteria	p__Proteobacteria	c__Alphaproteobacteria	o__Rickettsiales	f__mitochondria	g__Diplazium	s__pycnocarpon
207	k__Bacteria	p__Proteobacteria	c__Alphaproteobacteria	o__Rickettsiales	f__mitochondria	g__Diplazium	s__pycnocarpon
208	k__Bacteria	p__Proteobacteria	c__Alphaproteobacteria	o__Rickettsiales	f__mitochondria	g__Diplazium	s__pycnocarpon
209	k__Bacteria	p__TM7	c__TM7-3	o__EW055	f__	g__	s__
210	k__Bacteria	p__Proteobacteria	c__Alphaproteobacteria	o__Rickettsiales	f__mitochondria	g__Azolla	s__pinnata
211	k__Bacteria	p__Planctomycetes	c__Planctomycetia	o__Planctomycetales	f__Planctomycetaceae	g__Planctomyces	s__
212	k__Bacteria	p__Proteobacteria	c__Alphaproteobacteria	o__Rickettsiales	f__mitochondria	g__Azolla	s__pinnata
213	k__Bacteria	p__Proteobacteria	c__Alphaproteobacteria	o__Rickettsiales	f__mitochondria	g__Diplazium	s__pycnocarpon
214	k__Bacteria	p__Proteobacteria	c__Alphaproteobacteria	o__Rickettsiales	f__mitochondria	g__Diplazium	s__pycnocarpon
215	k__Bacteria	p__Proteobacteria	c__Alphaproteobacteria	o__Rickettsiales	f__mitochondria	g__Diplazium	s__pycnocarpon
216	k__Bacteria	p__Proteobacteria	c__Alphaproteobacteria	o__Rickettsiales	f__mitochondria	g__Diplazium	s__pycnocarpon
217	k__Bacteria	p__Proteobacteria	c__Alphaproteobacteria	o__Rickettsiales	f__mitochondria	g__Diplazium	s__pycnocarpon
218	k__Bacteria	p__Proteobacteria	c__Alphaproteobacteria	o__Rickettsiales	f__mitochondria	g__Diplazium	s__pycnocarpon
219	k__Bacteria	p__Proteobacteria	c__Alphaproteobacteria	o__Rickettsiales	f__mitochondria	g__Diplazium	s__pycnocarpon
220	k__Bacteria	p__Proteobacteria	c__Alphaproteobacteria	o__Rickettsiales	f__mitochondria	g__Diplazium	s__pycnocarpon
221	k__Bacteria	p__Planctomycetes	c__vadinHA49	o__p04_C01	f__	g__	s__
222	k__Bacteria	p__Proteobacteria	c__Alphaproteobacteria	o__Rickettsiales	f__mitochondria	g__Diplazium	s__pycnocarpon
223	k__Bacteria	p__Proteobacteria	c__Deltaproteobacteria	o__MIZ46	f__	g__	s__
224	k__Bacteria	p__Proteobacteria	c__Alphaproteobacteria	o__Rickettsiales	f__mitochondria	g__Diplazium	s__pycnocarpon
225	k__Bacteria	p__Proteobacteria	c__Alphaproteobacteria	o__Rickettsiales	f__mitochondria	g__Diplazium	s__pycnocarpon
226	k__Bacteria	p__Proteobacteria	c__Alphaproteobacteria	o__Rickettsiales	f__mitochondria	g__Diplazium	s__pycnocarpon
227	k__Bacteria	p__Proteobacteria	c__Alphaproteobacteria	o__Rickettsiales	f__mitochondria	g__Diplazium	s__pycnocarpon
228	k__Bacteria	p__Proteobacteria	c__Alphaproteobacteria	o__Rickettsiales	f__mitochondria	g__Diplazium	s__pycnocarpon
229	k__Bacteria	p__Proteobacteria	c__Alphaproteobacteria	o__Rickettsiales	f__mitochondria	g__Diplazium	s__pycnocarpon
230	k__Bacteria	p__Proteobacteria	c__Alphaproteobacteria	o__Rickettsiales	f__mitochondria	g__Diplazium	s__pycnocarpon
231	k__Bacteria	p__Proteobacteria	c__Alphaproteobacteria	o__Rickettsiales	f__mitochondria	g__Diplazium	s__pycnocarpon
232	k__Bacteria	p__Proteobacteria	c__Alphaproteobacteria	o__Rickettsiales	f__mitochondria	g__Diplazium	s__pycnocarpon
233	k__Bacteria	p__Proteobacteria	c__Alphaproteobacteria	o__Rickettsiales	f__mitochondria	g__Diplazium	s__pycnocarpon
234	k__Bacteria	p__Proteobacteria	c__Alphaproteobacteria	o__Rickettsiales	f__mitochondria	g__Diplazium	s__pycnocarpon
235	k__Bacteria	p__Proteobacteria	c__Alphaproteobacteria	o__Rickettsiales	f__Pelagibacteraceae	g__	s__
236	k__Bacteria	p__Proteobacteria	c__Deltaproteobacteria	o__MIZ46	f__	g__	s__
237	k__Bacteria	p__Proteobacteria	c__Deltaproteobacteria	o__Syntrophobacterales	f__Syntrophobacteraceae	g__	s__
238	k__Bacteria	p__OD1	c__SM2F11	o__	f__	g__	s__
239	k__Bacteria	p__Gemmatimonadetes	c__Gemm-2	o__	f__	g__	s__
240	k__Bacteria	p__Planctomycetes	c__	o__	f__	g__	s__
241	k__Bacteria	p__Acidobacteria	c__iii1-8	o__DS-18	f__	g__	s__
242	k__Bacteria	p__Acidobacteria	c__Acidobacteria-6	o__iii1-15	f__mb2424	g__	s__
243	k__Bacteria	p__Chlamydiae	c__Chlamydiia	o__Chlamydiales	f__Chlamydiaceae	g__	s__
244	k__Bacteria	p__Planctomycetes	c__Planctomycetia	o__Planctomycetales	f__Planctomycetaceae	g__Planctomyces	s__
245	k__Bacteria	p__Proteobacteria	c__Gammaproteobacteria	o__Xanthomonadales	f__Xanthomonadaceae	g__	s__
246	k__Bacteria	p__Nitrospirae	c__Nitrospira	o__Nitrospirales	f__Nitrospiraceae	g__Nitrospira	s__
247	k__Bacteria	p__Acidobacteria	c__Acidobacteria-6	o__iii1-15	f__	g__	s__
248	k__Bacteria	p__Acidobacteria	c__Acidobacteria-6	o__CCU21	f__	g__	s__
249	k__Bacteria	p__Planctomycetes	c__Planctomycetia	o__Gemmatales	f__Gemmataceae	g__	s__
250	k__Bacteria	p__Verrucomicrobia	c__[Pedosphaerae]	o__[Pedosphaerales]	f__Ellin515	g__	s__
251	k__Bacteria	p__Proteobacteria	c__Deltaproteobacteria	o__Syntrophobacterales	f__Syntrophobacteraceae	g__	s__
252	k__Bacteria	p__OD1	c__SM2F11	o__	f__	g__	s__
253	k__Bacteria	p__Chlamydiae	c__Chlamydiae	o__Chlamydiales	f_Candidatus	g__Rhabdochlamydia	s__
254	k__Bacteria	p__Proteobacteria	c__Deltaproteobacteria	o__MIZ46	f__	g__	s__
255	k__Bacteria	p__Planctomycetes	c__vadinHA49	o__p04_C01	f__	g__	s__
256	k__Bacteria	p__Chlamydiae	c__Chlamydiae	o__Chlamydiales	f_Candidatus	g__Rhabdochlamydia	s__
257	k__Bacteria	p__Proteobacteria	c__Deltaproteobacteria	o__Syntrophobacterales	f__Syntrophobacteraceae	g__	s__
258	k__Bacteria	p__Proteobacteria	c__Alphaproteobacteria	o__Rhizobiales	f__	g__	s__
259	k__Bacteria	p__Chloroflexi	c__C0119	o__	f__	g__	s__
260	k__Bacteria	p__Proteobacteria	c__Deltaproteobacteria	o__Syntrophobacterales	f__Syntrophobacteraceae	g__	s__
261	k__Bacteria	p__Planctomycetes	c__Planctomycetia	o__Gemmatales	f__Gemmataceae	g__	s__
262	k__Bacteria	p__Proteobacteria	c__Deltaproteobacteria	o__MIZ46	f__	g__	s__
263	k__Bacteria	p__OP3	c__koll11	o__	f__	g__	s__
264	k__Bacteria	p__Proteobacteria	c__Gammaproteobacteria	o__HTCC2188	f__HTCC2089	g__	s__
265	k__Bacteria	p__Proteobacteria	c__Deltaproteobacteria	o__MIZ46	f__	g__	s__
266	k__Bacteria	p__Planctomycetes	c__C6	o__Ucm1571	f__	g__	s__
267	k__Bacteria	p__Proteobacteria	c__Deltaproteobacteria	o__MIZ46	f__	g__	s__
268	k__Bacteria	p__Proteobacteria	c__Deltaproteobacteria	o__Syntrophobacterales	f__Syntrophobacteraceae	g__	s__
269	k__Bacteria	p__Proteobacteria	c__Alphaproteobacteria	o__Rickettsiales	f__mitochondria	g__Angiopteris	s__lygodiifolia
270	k__Bacteria	p__Proteobacteria	c__Deltaproteobacteria	o__MIZ46	f__	g__	s__
271	k__Bacteria	p__Proteobacteria	c__Deltaproteobacteria	o__MIZ46	f__	g__	s__
272	k__Bacteria	p__Chlamydiae	c__Chlamydiae	o__Chlamydiales	f_Candidatus	g__Rhabdochlamydia	s__
273	k__Bacteria	p__Proteobacteria	c__Gammaproteobacteria	o__Legionellales	f__Coxiellaceae	g__	s__
274	k__Bacteria	p__Acidobacteria	c__[Chloracidobacteria]	o__RB41	f__	g__	s__
275	k__Bacteria	p__Proteobacteria	c__Deltaproteobacteria	o__Myxococcales	f__	g__	s__
276	k__Bacteria	p__Acidobacteria	c__Acidobacteria-6	o__iii1-15	f__	g__	s__
277	k__Bacteria	p__Chlamydiae	c__Chlamydiae	o__Chlamydiales	f_Candidatus	g__Rhabdochlamydia	s__
278	k__Bacteria	p__Verrucomicrobia	c__Verruco-5	o__	f__	g__	s__
279	k__Bacteria	p__OP3	c__PBS-25	o__	f__	g__	s__
280	k__Bacteria	p__Acidobacteria	c__Acidobacteria-6	o__iii1-15	f__	g__	s__
281	k__Bacteria	p__OD1	c__SM2F11	o__	f__	g__	s__
282	k__Bacteria	p__Proteobacteria	c__Gammaproteobacteria	o__Xanthomonadales	f__Sinobacteraceae	g__	s__
283	k__Bacteria	p__Acidobacteria	c__Acidobacteria-6	o__iii1-15	f__	g__	s__
284	k__Bacteria	p__Verrucomicrobia	c__Verrucomicrobiae	o__Verrucomicrobiales	f__Verrucomicrobiaceae	g__Luteolibacter	s__
285	k__Bacteria	p__Chloroflexi	c__C0119	o__	f__	g__	s__
286	k__Bacteria	p__Chloroflexi	c__C0119	o__	f__	g__	s__
287	k__Bacteria	p__Proteobacteria	c__Deltaproteobacteria	o__MIZ46	f__	g__	s__
288	k__Bacteria	p__Chloroflexi	c__C0119	o__	f__	g__	s__
289	k__Bacteria	p__Proteobacteria	c__Betaproteobacteria	o__	f__	g__	s__
290	k__Bacteria	p__BHI80-139	c__	o__	f__	g__	s__
291	k__Bacteria	p__Acidobacteria	c__Acidobacteria-6	o__iii1-15	f__	g__	s__
292	k__Bacteria	p__Proteobacteria	c__Deltaproteobacteria	o__Myxococcales	f__Haliangiaceae	g__	s__
293	k__Bacteria	p__Chloroflexi	c__C0119	o__	f__	g__	s__
294	k__Bacteria	p__Acidobacteria	c__[Chloracidobacteria]	o__11-24	f__	g__	s__
295	k__Bacteria	p__Proteobacteria	c__Alphaproteobacteria	o__Rhodobacterales	f__Hyphomonadaceae	g__	s__
296	k__Bacteria	p__Proteobacteria	c__Deltaproteobacteria	o__Syntrophobacterales	f__Syntrophobacteraceae	g__	s__
297	k__Bacteria	p__Acidobacteria	c__Acidobacteria-6	o__iii1-15	f__	g__	s__
298	k__Bacteria	p__Acidobacteria	c__Acidobacteria-6	o__iii1-15	f__	g__	s__
299	k__Bacteria	p__Planctomycetes	c__vadinHA49	o__p04_C01	f__	g__	s__
300	k__Bacteria	p__Acidobacteria	c__Acidobacteria-6	o__iii1-15	f__	g__	s__
301	k__Bacteria	p__Planctomycetes	c__Planctomycetia	o__Planctomycetales	f__Planctomycetaceae	g__Planctomyces	s__
302	k__Bacteria	p__Chloroflexi	c__C0119	o__	f__	g__	s__
303	k__Bacteria	p__TM7	c__TM7-1	o__	f__	g__	s__
304	k__Bacteria	p__Proteobacteria	c__Alphaproteobacteria	o__Sphingomonadales	f__Sphingomonadaceae	g__	s__
305	k__Bacteria	p__Chloroflexi	c__C0119	o__	f__	g__	s__
306	k__Bacteria	p__WS3	c__PRR-12	o__	f__	g__	s__
307	k__Bacteria	p__Acidobacteria	c__Acidobacteria-6	o__CCU21	f__	g__	s__
308	k__Bacteria	p__Bacteroidetes	c__Cytophagia	o__Cytophagales	f__Cytophagaceae	g__	s__
309	k__Bacteria	p__Proteobacteria	c__Deltaproteobacteria	o__Syntrophobacterales	f__Syntrophobacteraceae	g__	s__
310	k__Bacteria	p__Acidobacteria	c__Acidobacteria-6	o__CCU21	f__	g__	s__
311	k__Bacteria	p__OD1	c__SM2F11	o__	f__	g__	s__
312	k__Bacteria	p__Acidobacteria	c__Acidobacteria-6	o__iii1-15	f__	g__	s__
313	k__Bacteria	p__Proteobacteria	c__Deltaproteobacteria	o__Spirobacillales	f__	g__	s__
314	k__Bacteria	p__Proteobacteria	c__Deltaproteobacteria	o__Spirobacillales	f__	g__	s__
315	k__Bacteria	p__Acidobacteria	c__Acidobacteria-6	o__iii1-15	f__	g__	s__
316	k__Bacteria	p__Verrucomicrobia	c__Opitutae	o__Opitutales	f__Opitutaceae	g__	s__
317	k__Bacteria	p__Acidobacteria	c__Acidobacteria-6	o__iii1-15	f__	g__	s__
318	k__Bacteria	p__Acidobacteria	c__Solibacteres	o__Solibacterales	f__	g__	s__
319	k__Bacteria	p__Actinobacteria	c__Thermoleophilia	o__Gaiellales	f__Gaiellaceae	g__	s__
320	k__Bacteria	p__Planctomycetes	c__Planctomycetia	o__Planctomycetales	f__Planctomycetaceae	g__Planctomyces	s__
321	k__Bacteria	p__Proteobacteria	c__Deltaproteobacteria	o__Syntrophobacterales	f__Syntrophobacteraceae	g__	s__
322	k__Bacteria	p__Proteobacteria	c__Alphaproteobacteria	o__Rickettsiales	f__mitochondria	g__Pleurozia	s__purpurea
323	k__Bacteria	p__Proteobacteria	c__Betaproteobacteria	o__Burkholderiales	f__Oxalobacteraceae	g__Herbaspirillum	s__
324	k__Bacteria	p__Proteobacteria	c__Gammaproteobacteria	o__Xanthomonadales	f__Xanthomonadaceae	g__Luteibacter	s__rhizovicinus
325	k__Bacteria	p__Proteobacteria	c__Alphaproteobacteria	o__Rickettsiales	f__mitochondria	g__Pleurozia	s__purpurea
326	k__Bacteria	p__Proteobacteria	c__Alphaproteobacteria	o__Rickettsiales	f__mitochondria	g__Pleurozia	s__purpurea
327	k__Bacteria	p__Proteobacteria	c__Alphaproteobacteria	o__Rickettsiales	f__mitochondria	g__Pleurozia	s__purpurea
328	k__Bacteria	p__Proteobacteria	c__Alphaproteobacteria	o__Rickettsiales	f__mitochondria	g__Pleurozia	s__purpurea
329	k__Bacteria	p__Proteobacteria	c__Alphaproteobacteria	o__Rickettsiales	f__mitochondria	g__Pleurozia	s__purpurea
330	k__Bacteria	p__Proteobacteria	c__Alphaproteobacteria	o__Rickettsiales	f__mitochondria	g__Pleurozia	s__purpurea
331	k__Bacteria	p__Proteobacteria	c__Alphaproteobacteria	o__Rickettsiales	f__mitochondria	g__Pleurozia	s__purpurea
332	k__Bacteria	p__Proteobacteria	c__Betaproteobacteria	o__Burkholderiales	f__Burkholderiaceae	g__Burkholderia	s__gladioli
333	k__Bacteria	p__Proteobacteria	c__Alphaproteobacteria	o__Rickettsiales	f__mitochondria	g__Pleurozia	s__purpurea
334	k__Bacteria	p__Proteobacteria	c__Betaproteobacteria	o__Burkholderiales	f__Oxalobacteraceae	g__Janthinobacterium	s__lividum
335	k__Bacteria	p__Proteobacteria	c__Alphaproteobacteria	o__Rickettsiales	f__mitochondria	g__Pleurozia	s__purpurea
336	k__Bacteria	p__Proteobacteria	c__Alphaproteobacteria	o__Rickettsiales	f__mitochondria	g__Pleurozia	s__purpurea
337	k__Bacteria	p__Proteobacteria	c__Alphaproteobacteria	o__Rickettsiales	f__mitochondria	g__Pleurozia	s__purpurea
338	k__Bacteria	p__Proteobacteria	c__Alphaproteobacteria	o__Rickettsiales	f__mitochondria	g__Pleurozia	s__purpurea
339	k__Bacteria	p__Proteobacteria	c__Alphaproteobacteria	o__Rickettsiales	f__mitochondria	g__Pleurozia	s__purpurea
340	k__Bacteria	p__Proteobacteria	c__Alphaproteobacteria	o__Rickettsiales	f__mitochondria	g__Pleurozia	s__purpurea
341	k__Bacteria	p__Proteobacteria	c__Alphaproteobacteria	o__Rickettsiales	f__mitochondria	g__Pleurozia	s__purpurea
342	k__Bacteria	p__Proteobacteria	c__Alphaproteobacteria	o__Rickettsiales	f__mitochondria	g__Pleurozia	s__purpurea
343	k__Bacteria	p__Proteobacteria	c__Alphaproteobacteria	o__Rickettsiales	f__mitochondria	g__Pleurozia	s__purpurea
344	k__Bacteria	p__Proteobacteria	c__Alphaproteobacteria	o__Rickettsiales	f__mitochondria	g__Pleurozia	s__purpurea
345	k__Bacteria	p__Proteobacteria	c__Alphaproteobacteria	o__Rickettsiales	f__mitochondria	g__Pleurozia	s__purpurea
346	k__Bacteria	p__Proteobacteria	c__Alphaproteobacteria	o__Rickettsiales	f__mitochondria	g__Pleurozia	s__purpurea
347	k__Bacteria	p__Proteobacteria	c__Alphaproteobacteria	o__Rickettsiales	f__mitochondria	g__Pleurozia	s__purpurea
348	k__Bacteria	p__Proteobacteria	c__Betaproteobacteria	o__Burkholderiales	f__Oxalobacteraceae	g__Cupriavidus	s__
349	k__Bacteria	p__Proteobacteria	c__Betaproteobacteria	o__Burkholderiales	f__Oxalobacteraceae	g__Herbaspirillum	s__
350	k__Bacteria	p__Cyanobacteria	c__Chloroplast	o__Streptophyta	f__	g__	s__
351	k__Bacteria	p__Proteobacteria	c__Alphaproteobacteria	o__Rickettsiales	f__mitochondria	g__Pleurozia	s__purpurea
352	k__Bacteria	p__Proteobacteria	c__Alphaproteobacteria	o__Rickettsiales	f__mitochondria	g__Pleurozia	s__purpurea
353	k__Bacteria	p__Proteobacteria	c__Alphaproteobacteria	o__Rickettsiales	f__mitochondria	g__Pleurozia	s__purpurea
354	k__Bacteria	p__Proteobacteria	c__Alphaproteobacteria	o__Rickettsiales	f__mitochondria	g__Pleurozia	s__purpurea
355	k__Bacteria	p__Proteobacteria	c__Alphaproteobacteria	o__Rickettsiales	f__mitochondria	g__Pleurozia	s__purpurea
356	k__Bacteria	p__Proteobacteria	c__Alphaproteobacteria	o__Rickettsiales	f__mitochondria	g__Pleurozia	s__purpurea
357	k__Bacteria	p__Proteobacteria	c__Alphaproteobacteria	o__Rickettsiales	f__mitochondria	g__Pleurozia	s__purpurea
358	k__Bacteria	p__Proteobacteria	c__Alphaproteobacteria	o__Rickettsiales	f__mitochondria	g__Pleurozia	s__purpurea
359	k__Bacteria	p__Proteobacteria	c__Alphaproteobacteria	o__Rickettsiales	f__mitochondria	g__Pleurozia	s__purpurea
360	k__Bacteria	p__Proteobacteria	c__Alphaproteobacteria	o__Rickettsiales	f__mitochondria	g__Pleurozia	s__purpurea
361	k__Bacteria	p__Firmicutes	c__Bacilli	o__Bacillales	f__Paenibacillaceae	g__Paenibacillus	s__chondroitinus
362	k__Bacteria	p__Firmicutes	c__Bacilli	o__Bacillales	f__Paenibacillaceae	g__Paenibacillus	s__chondroitinus
363	k__Bacteria	p__Proteobacteria	c__Alphaproteobacteria	o__Rickettsiales	f__mitochondria	g__Pleurozia	s__purpurea
364	k__Bacteria	p__Proteobacteria	c__Alphaproteobacteria	o__Rickettsiales	f__mitochondria	g__Pleurozia	s__purpurea
365	k__Bacteria	p__Proteobacteria	c__Gammaproteobacteria	o__Xanthomonadales	f__Xanthomonadaceae	g__Luteibacter	s__rhizovicinus
366	k__Bacteria	p__Proteobacteria	c__Gammaproteobacteria	o__Xanthomonadales	f__Xanthomonadaceae	g__Luteibacter	s__rhizovicinus
367	k__Bacteria	p__Proteobacteria	c__Alphaproteobacteria	o__Rickettsiales	f__mitochondria	g__Pleurozia	s__purpurea
368	k__Bacteria	p__Proteobacteria	c__Gammaproteobacteria	o__Xanthomonadales	f__Xanthomonadaceae	g__Luteibacter	s__rhizovicinus
369	k__Bacteria	p__Proteobacteria	c__Alphaproteobacteria	o__Rickettsiales	f__mitochondria	g__Pleurozia	s__purpurea
370	k__Bacteria	p__Proteobacteria	c__Alphaproteobacteria	o__Rickettsiales	f__mitochondria	g__Pleurozia	s__purpurea
371	k__Bacteria	p__Firmicutes	c__Bacilli	o__Bacillales	f__Paenibacillaceae	g__Paenibacillus	s__chondroitinus
372	k__Bacteria	p__Proteobacteria	c__Alphaproteobacteria	o__Rickettsiales	f__mitochondria	g__Treubia	s__lacunosa
373	k__Bacteria	p__Proteobacteria	c__Alphaproteobacteria	o__Rickettsiales	f__mitochondria	g__Pleurozia	s__purpurea
374	k__Bacteria	p__Proteobacteria	c__Alphaproteobacteria	o__Rickettsiales	f__mitochondria	g__Pleurozia	s__purpurea
375	k__Bacteria	p__Proteobacteria	c__Alphaproteobacteria	o__Rickettsiales	f__mitochondria	g__Pleurozia	s__purpurea
376	k__Bacteria	p__Proteobacteria	c__Alphaproteobacteria	o__Rickettsiales	f__mitochondria	g__Pleurozia	s__purpurea
377	k__Bacteria	p__Proteobacteria	c__Alphaproteobacteria	o__Rickettsiales	f__mitochondria	g__Pleurozia	s__purpurea
378	k__Bacteria	p__Proteobacteria	c__Alphaproteobacteria	o__Rickettsiales	f__mitochondria	g__Pleurozia	s__purpurea
379	k__Bacteria	p__Proteobacteria	c__Alphaproteobacteria	o__Rickettsiales	f__mitochondria	g__Pleurozia	s__purpurea
380	k__Bacteria	p__Proteobacteria	c__Alphaproteobacteria	o__Rickettsiales	f__mitochondria	g__Pleurozia	s__purpurea
381	k__Bacteria	p__Proteobacteria	c__Alphaproteobacteria	o__Rickettsiales	f__mitochondria	g__Pleurozia	s__purpurea
382	k__Bacteria	p__Proteobacteria	c__Alphaproteobacteria	o__Rickettsiales	f__mitochondria	g__Pleurozia	s__purpurea
383	k__Bacteria	p__Proteobacteria	c__Alphaproteobacteria	o__Rickettsiales	f__mitochondria	g__Pleurozia	s__purpurea
384	k__Bacteria	p__Proteobacteria	c__Alphaproteobacteria	o__Rickettsiales	f__mitochondria	g__Pleurozia	s__purpurea
385	k__Bacteria	p__Proteobacteria	c__Alphaproteobacteria	o__Rickettsiales	f__mitochondria	g__Pleurozia	s__purpurea
386	k__Bacteria	p__Proteobacteria	c__Alphaproteobacteria	o__Rickettsiales	f__mitochondria	g__Pleurozia	s__purpurea
387	k__Bacteria	p__Proteobacteria	c__Deltaproteobacteria	o__NB1-j	f__	g__	s__
388	k__Bacteria	p__Planctomycetes	c__vadinHA49	o__p04_C01	f__	g__	s__
389	k__Bacteria	p__Proteobacteria	c__Deltaproteobacteria	o__Syntrophobacterales	f__Syntrophobacteraceae	g__	s__
390	k__Bacteria	p__Proteobacteria	c__Deltaproteobacteria	o__Myxococcales	f__	g__	s__
391	k__Bacteria	p__Chlamydiae	c__Chlamydiae	o__Chlamydiales	f_Candidatus	g__Rhabdochlamydia	s__
392	k__Bacteria	p__TM7	c__TM7-3	o__EW055	f__	g__	s__
393	k__Bacteria	p__Chlamydiae	c__Chlamydiae	o__Chlamydiales	f_Candidatus	g__Rhabdochlamydia	s__
394	k__Bacteria	p__Proteobacteria	c__Alphaproteobacteria	o__Rhizobiales	f__	g__	s__
395	k__Bacteria	p__Gemmatimonadetes	c__Gemm-3	o__	f__	g__	s__
396	k__Bacteria	p__Planctomycetes	c__vadinHA49	o__p04_C01	f__	g__	s__
397	k__Bacteria	p__Proteobacteria	c__Deltaproteobacteria	o__NB1-j	f__	g__	s__
398	k__Bacteria	p__BHI80-139	c__	o__	f__	g__	s__
399	k__Bacteria	p__BHI80-139	c__	o__	f__	g__	s__
400	k__Bacteria	p__Acidobacteria	c__Acidobacteria-6	o__iii1-15	f__	g__	s__
401	k__Bacteria	p__Acidobacteria	c__Acidobacteria-6	o__iii1-15	f__RB40	g__	s__
402	k__Bacteria	p__Acidobacteria	c__[Chloracidobacteria]	o__RB41	f__	g__	s__
403	k__Bacteria	p__Verrucomicrobia	c__[Spartobacteria]	o__[Chthoniobacterales]	f__[Chthoniobacteraceae]	g__OR-59	s__
404	k__Bacteria	p__Proteobacteria	c__Deltaproteobacteria	o__Myxococcales	f__	g__	s__
405	k__Bacteria	p__Acidobacteria	c__RB25	o__	f__	g__	s__
406	k__Bacteria	p__Planctomycetes	c__vadinHA49	o__p04_C01	f__	g__	s__
407	k__Bacteria	p__Planctomycetes	c__vadinHA49	o__p04_C01	f__	g__	s__
408	k__Bacteria	p__Planctomycetes	c__vadinHA49	o__p04_C01	f__	g__	s__
409	k__Bacteria	p__Planctomycetes	c__vadinHA49	o__p04_C01	f__	g__	s__
410	k__Bacteria	p__Acidobacteria	c__Acidobacteria-6	o__iii1-15	f__	g__	s__
411	k__Bacteria	p__Proteobacteria	c__Deltaproteobacteria	o__Spirobacillales	f__	g__	s__
412	k__Bacteria	p__Gemmatimonadetes	c__Gemm-5	o__	f__	g__	s__
413	k__Bacteria	p__BHI80-139	c__	o__	f__	g__	s__
414	k__Bacteria	p__Proteobacteria	c__Deltaproteobacteria	o__Myxococcales	f__	g__	s__
415	k__Bacteria	p__Acidobacteria	c__Acidobacteria-6	o__iii1-15	f__RB40	g__	s__
416	k__Bacteria	p__OP3	c__koll11	o__	f__	g__	s__
417	k__Bacteria	p__Actinobacteria	c__Actinobacteria	o__Actinomycetales	f__Micromonosporaceae	g__Pilimelia	s__
418	k__Bacteria	p__Planctomycetes	c__vadinHA49	o__p04_C01	f__	g__	s__
419	k__Bacteria	p__Acidobacteria	c__Acidobacteria-6	o__iii1-15	f__	g__	s__
420	k__Bacteria	p__Proteobacteria	c__Deltaproteobacteria	o__Myxococcales	f__	g__	s__
421	k__Bacteria	p__Acidobacteria	c__Acidobacteria-6	o__iii1-15	f__	g__	s__
422	k__Bacteria	p__Proteobacteria	c__Deltaproteobacteria	o__Myxococcales	f__	g__	s__
423	k__Bacteria	p__Cyanobacteria	c__Oscillatoriophycideae	o__Oscillatoriales	f__Phormidiaceae	g__Phormidium	s__animale
424	k__Bacteria	p__BRC1	c__NPL-UPA2	o__	f__	g__	s__
425	k__Bacteria	p__Planctomycetes	c__vadinHA49	o__p04_C01	f__	g__	s__
426	k__Bacteria	p__Acidobacteria	c__Acidobacteria-6	o__iii1-15	f__	g__	s__
427	k__Bacteria	p__Acidobacteria	c__Acidobacteria-6	o__CCU21	f__	g__	s__
428	k__Bacteria	p__Bacteroidetes	c__[Saprospirae]	o__[Saprospirales]	f__Saprospiraceae	g__	s__
429	k__Bacteria	p__Gemmatimonadetes	c__Gemm-2	o__	f__	g__	s__
430	k__Bacteria	p__Planctomycetes	c__vadinHA49	o__PeHg47	f__	g__	s__
431	k__Bacteria	p__Planctomycetes	c__vadinHA49	o__PeHg47	f__	g__	s__
432	k__Bacteria	p__Acidobacteria	c__Acidobacteria-6	o__iii1-15	f__	g__	s__
433	k__Bacteria	p__Planctomycetes	c__vadinHA49	o__PeHg47	f__	g__	s__
434	k__Bacteria	p__OP3	c__PBS-25	o__	f__	g__	s__
435	k__Bacteria	p__Proteobacteria	c__Deltaproteobacteria	o__Myxococcales	f__	g__	s__
436	k__Bacteria	p__Proteobacteria	c__Deltaproteobacteria	o__Myxococcales	f__	g__	s__
437	k__Bacteria	p__Planctomycetes	c__vadinHA49	o__p04_C01	f__	g__	s__
438	k__Bacteria	p__Proteobacteria	c__Deltaproteobacteria	o__	f__	g__	s__
439	k__Bacteria	p__Acidobacteria	c__RB25	o__	f__	g__	s__
440	k__Bacteria	p__Proteobacteria	c__Deltaproteobacteria	o__Spirobacillales	f__	g__	s__
441	k__Bacteria	p__OP3	c__koll11	o__	f__	g__	s__
442	k__Bacteria	p__Acidobacteria	c__Acidobacteria-6	o__CCU21	f__	g__	s__
443	k__Bacteria	p__Acidobacteria	c__Acidobacteria-6	o__iii1-15	f__RB40	g__	s__
444	k__Bacteria	p__Bacteroidetes	c__Cytophagia	o__Cytophagales	f__Cytophagaceae	g__	s__
445	k__Bacteria	p__Verrucomicrobia	c__Opitutae	o__Opitutales	f__Opitutaceae	g__	s__
446	k__Bacteria	p__Chlamydiae	c__Chlamydiae	o__Chlamydiales	f_Candidatus	g__Rhabdochlamydia	s__
447	k__Bacteria	p__Proteobacteria	c__Deltaproteobacteria	o__Bdellovibrionales	f__Bacteriovoracaceae	g__	s__
448	k__Bacteria	p__Proteobacteria	c__Deltaproteobacteria	o__Myxococcales	f__	g__	s__
450	k__Bacteria	p__Bacteroidetes	c__Cytophagia	o__Cytophagales	f__Cytophagaceae	g__	s__
451	k__Bacteria	p__Armatimonadetes	c__[Fimbriimonadia]	o__[Fimbriimonadales]	f__[Fimbriimonadaceae]	g__	s__
452	k__Bacteria	p__Planctomycetes	c__vadinHA49	o__PeHg47	f__	g__	s__
453	k__Bacteria	p__GN04	c__MSB-5A5	o__	f__	g__	s__
454	k__Bacteria	p__TM7	c__TM7-1	o__	f__	g__	s__
455	k__Bacteria	p__Planctomycetes	c__vadinHA49	o__PeHg47	f__	g__	s__
456	k__Bacteria	p__Nitrospirae	c__Nitrospira	o__Nitrospirales	f__[Thermodesulfovibrionaceae]	g__GOUTA19	s__
457	k__Bacteria	p__TM7	c__TM7-3	o__EW055	f__	g__	s__
458	k__Bacteria	p__Proteobacteria	c__Betaproteobacteria	o__Burkholderiales	f__Comamonadaceae	g__	s__
459	k__Bacteria	p__Planctomycetes	c__vadinHA49	o__p04_C01	f__	g__	s__
460	k__Bacteria	p__Acidobacteria	c__Acidobacteria-6	o__iii1-15	f__	g__	s__
461	k__Bacteria	p__Proteobacteria	c__Deltaproteobacteria	o__NB1-j	f__	g__	s__
462	k__Bacteria	p__Firmicutes	c__Clostridia	o__Clostridiales	f__Clostridiaceae	g__	s__
463	k__Bacteria	p__Acidobacteria	c__Acidobacteria-6	o__iii1-15	f__	g__	s__
464	k__Bacteria	p__Proteobacteria	c__Deltaproteobacteria	o__Bdellovibrionales	f__Bacteriovoracaceae	g__	s__
465	k__Bacteria	p__Proteobacteria	c__Alphaproteobacteria	o__	f__	g__	s__
466	k__Bacteria	p__Chlamydiae	c__Chlamydiae	o__Chlamydiales	f_Candidatus	g__Rhabdochlamydia	s__
467	k__Bacteria	p__Proteobacteria	c__Deltaproteobacteria	o__Spirobacillales	f__	g__	s__
468	k__Bacteria	p__Proteobacteria	c__Gammaproteobacteria	o__Xanthomonadales	f__Sinobacteraceae	g__	s__
469	k__Bacteria	p__Planctomycetes	c__vadinHA49	o__p04_C01	f__	g__	s__
470	k__Bacteria	p__Planctomycetes	c__vadinHA49	o__p04_C01	f__	g__	s__
471	k__Bacteria	p__Acidobacteria	c__Acidobacteria-6	o__iii1-15	f__RB40	g__	s__
472	k__Bacteria	p__Proteobacteria	c__Betaproteobacteria	o__	f__	g__	s__
473	k__Bacteria	p__WS3	c__PRR-12	o__	f__	g__	s__
474	k__Bacteria	p__Planctomycetes	c__vadinHA49	o__p04_C01	f__	g__	s__
475	k__Bacteria	p__GN04	c__MSB-5A5	o__	f__	g__	s__
476	k__Bacteria	p__Acidobacteria	c__Acidobacteria-6	o__iii1-15	f__RB40	g__	s__
477	k__Bacteria	p__Proteobacteria	c__Deltaproteobacteria	o__Spirobacillales	f__	g__	s__
478	k__Bacteria	p__Acidobacteria	c__Acidobacteria-6	o__iii1-15	f__RB40	g__	s__
479	k__Bacteria	p__Planctomycetes	c__vadinHA49	o__p04_C01	f__	g__	s__
480	k__Bacteria	p__BHI80-139	c__	o__	f__	g__	s__
481	k__Bacteria	p__Proteobacteria	c__Deltaproteobacteria	o__Myxococcales	f__	g__	s__
482	k__Bacteria	p__Acidobacteria	c__Acidobacteria-6	o__CCU21	f__	g__	s__
483	k__Bacteria	p__Acidobacteria	c__Acidobacteria-6	o__iii1-15	f__	g__	s__
484	k__Bacteria	p__Proteobacteria	c__Deltaproteobacteria	o__Myxococcales	f__	g__	s__
485	k__Bacteria	p__Planctomycetes	c__vadinHA49	o__p04_C01	f__	g__	s__
486	k__Bacteria	p__Acidobacteria	c__Acidobacteria-6	o__iii1-15	f__mb2424	g__	s__
487	k__Bacteria	p__Acidobacteria	c__Acidobacteria-6	o__iii1-15	f__RB40	g__	s__
488	k__Bacteria	p__Actinobacteria	c__Acidimicrobiia	o__Acidimicrobiales	f__Iamiaceae	g__Iamia	s__
489	k__Bacteria	p__Acidobacteria	c__Acidobacteria-6	o__iii1-15	f__	g__	s__
490	k__Bacteria	p__Acidobacteria	c__Acidobacteria-6	o__CCU21	f__	g__	s__
491	k__Bacteria	p__Proteobacteria	c__Deltaproteobacteria	o__Spirobacillales	f__	g__	s__
492	k__Bacteria	p__Planctomycetes	c__vadinHA49	o__p04_C01	f__	g__	s__
493	k__Bacteria	p__Proteobacteria	c__Deltaproteobacteria	o__NB1-j	f__	g__	s__
494	k__Bacteria	p__Acidobacteria	c__	o__	f__	g__	s__
495	k__Bacteria	p__Proteobacteria	c__Deltaproteobacteria	o__Myxococcales	f__	g__	s__
496	k__Bacteria	p__Gemmatimonadetes	c__Gemm-2	o__	f__	g__	s__
497	k__Bacteria	p__Bacteroidetes	c__[Saprospirae]	o__[Saprospirales]	f__Chitinophagaceae	g__	s__
498	k__Bacteria	p__Planctomycetes	c__vadinHA49	o__p04_C01	f__	g__	s__
499	k__Bacteria	p__WS3	c__PRR-12	o__Sediment-1	f__	g__	s__
500	k__Bacteria	p__Acidobacteria	c__Acidobacteria-6	o__iii1-15	f__	g__	s__
501	k__Bacteria	p__GN04	c__MSB-5A5	o__	f__	g__	s__
502	k__Bacteria	p__Proteobacteria	c__Deltaproteobacteria	o__Syntrophobacterales	f__Syntrophobacteraceae	g__	s__
503	k__Bacteria	p__Gemmatimonadetes	c__Gemm-2	o__	f__	g__	s__
504	k__Bacteria	p__Proteobacteria	c__Alphaproteobacteria	o__Rickettsiales	f__Pelagibacteraceae	g__	s__
505	k__Bacteria	p__Gemmatimonadetes	c__Gemm-2	o__	f__	g__	s__
506	k__Bacteria	p__	c__	o__	f__	g__	s__
507	k__Bacteria	p__Proteobacteria	c__Gammaproteobacteria	o__Xanthomonadales	f__Sinobacteraceae	g__Steroidobacter	s__
508	k__Bacteria	p__Acidobacteria	c__Acidobacteria-6	o__iii1-15	f__mb2424	g__	s__
509	k__Bacteria	p__Acidobacteria	c__Acidobacteria-6	o__iii1-15	f__RB40	g__	s__
510	k__Bacteria	p__Proteobacteria	c__Gammaproteobacteria	o__Legionellales	f__	g__	s__
511	k__Bacteria	p__Proteobacteria	c__Alphaproteobacteria	o__	f__	g__	s__
512	k__Bacteria	p__Chlamydiae	c__Chlamydiia	o__Chlamydiales	f__	g__	s__
513	k__Bacteria	p__Acidobacteria	c__Acidobacteria-6	o__iii1-15	f__	g__	s__
514	k__Bacteria	p__Proteobacteria	c__Deltaproteobacteria	o__GMD14H09	f__	g__	s__
515	k__Bacteria	p__Planctomycetes	c__vadinHA49	o__p04_C01	f__	g__	s__
516	k__Bacteria	p__Planctomycetes	c__vadinHA49	o__p04_C01	f__	g__	s__
517	k__Bacteria	p__Acidobacteria	c__Acidobacteria-6	o__iii1-15	f__RB40	g__	s__
518	k__Bacteria	p__Proteobacteria	c__Alphaproteobacteria	o__	f__	g__	s__
519	k__Bacteria	p__Acidobacteria	c__Acidobacteria-6	o__iii1-15	f__	g__	s__
520	k__Bacteria	p__Proteobacteria	c__Gammaproteobacteria	o__Chromatiales	f__Chromatiaceae	g__Allochromatium	s__vinosum
521	k__Bacteria	p__Chlamydiae	c__Chlamydiae	o__Chlamydiales	f_Candidatus	g__Rhabdochlamydia	s__
522	k__Bacteria	p__Proteobacteria	c__Deltaproteobacteria	o__Syntrophobacterales	f__Syntrophobacteraceae	g__	s__
523	k__Bacteria	p__Proteobacteria	c__Deltaproteobacteria	o__Myxococcales	f__	g__	s__
524	k__Bacteria	p__Proteobacteria	c__Deltaproteobacteria	o__FAC87	f__	g__	s__
525	k__Bacteria	p__Acidobacteria	c__Acidobacteria-6	o__BPC015	f__	g__	s__
526	k__Bacteria	p__Chlamydiae	c__Chlamydiia	o__Chlamydiales	f__	g__	s__
527	k__Bacteria	p__Firmicutes	c__Clostridia	o__Clostridiales	f__Clostridiaceae	g__	s__
528	k__Bacteria	p__Planctomycetes	c__vadinHA49	o__p04_C01	f__	g__	s__
529	k__Bacteria	p__Chlamydiae	c__Chlamydiia	o__Chlamydiales	f__	g__	s__
530	k__Bacteria	p__Gemmatimonadetes	c__Gemm-2	o__	f__	g__	s__
531	k__Bacteria	p__Acidobacteria	c__Acidobacteria-6	o__iii1-15	f__mb2424	g__	s__
532	k__Bacteria	p__Proteobacteria	c__Gammaproteobacteria	o__Chromatiales	f__Chromatiaceae	g__	s__
533	k__Bacteria	p__Proteobacteria	c__Deltaproteobacteria	o__Syntrophobacterales	f__Syntrophobacteraceae	g__	s__
534	k__Bacteria	p__Planctomycetes	c__vadinHA49	o__p04_C01	f__	g__	s__
535	k__Bacteria	p__Gemmatimonadetes	c__Gemm-2	o__	f__	g__	s__
536	k__Bacteria	p__Proteobacteria	c__Deltaproteobacteria	o__MIZ46	f__	g__	s__
537	k__Bacteria	p__Proteobacteria	c__Deltaproteobacteria	o__Spirobacillales	f__	g__	s__
538	k__Bacteria	p__Proteobacteria	c__Deltaproteobacteria	o__Spirobacillales	f__	g__	s__
539	k__Bacteria	p__Chlamydiae	c__Chlamydiia	o__Chlamydiales	f__	g__	s__
540	k__Bacteria	p__Proteobacteria	c__Deltaproteobacteria	o__MIZ46	f__	g__	s__
541	k__Bacteria	p__Acidobacteria	c__Acidobacteria-6	o__iii1-15	f__	g__	s__
542	k__Bacteria	p__Proteobacteria	c__Deltaproteobacteria	o__Spirobacillales	f__	g__	s__
543	k__Bacteria	p__Acidobacteria	c__Acidobacteria-6	o__iii1-15	f__RB40	g__	s__
544	k__Bacteria	p__Chlamydiae	c__Chlamydiae	o__Chlamydiales	f__Candidatus	g__Protochlamydia	s__
545	k__Bacteria	p__Proteobacteria	c__Deltaproteobacteria	o__Myxococcales	f__	g__	s__
546	k__Bacteria	p__Acidobacteria	c__Acidobacteria-6	o__iii1-15	f__RB40	g__	s__
547	k__Bacteria	p__Proteobacteria	c__Deltaproteobacteria	o__Myxococcales	f__	g__	s__
548	k__Bacteria	p__Proteobacteria	c__Gammaproteobacteria	o__Legionellales	f__	g__	s__
549	k__Bacteria	p__OP3	c__PBS-25	o__	f__	g__	s__
550	k__Bacteria	p__Proteobacteria	c__Deltaproteobacteria	o__	f__	g__	s__
551	k__Bacteria	p__Chlamydiae	c__Chlamydiae	o__Chlamydiales	f_Candidatus	g__Rhabdochlamydia	s__
552	k__Bacteria	p__Proteobacteria	c__Gammaproteobacteria	o__Pseudomonadales	f__Moraxellaceae	g__	s__
553	k__Bacteria	p__Acidobacteria	c__Acidobacteria-6	o__iii1-15	f__RB40	g__	s__
554	k__Bacteria	p__Verrucomicrobia	c__Opitutae	o__Opitutales	f__Opitutaceae	g__Opitutus	s__
555	k__Bacteria	p__Gemmatimonadetes	c__Gemm-2	o__	f__	g__	s__
556	k__Bacteria	p__Proteobacteria	c__Deltaproteobacteria	o__Spirobacillales	f__	g__	s__
557	k__Bacteria	p__Gemmatimonadetes	c__Gemm-3	o__	f__	g__	s__
558	k__Bacteria	p__Acidobacteria	c__Acidobacteria-6	o__iii1-15	f__RB40	g__	s__
559	k__Bacteria	p__Acidobacteria	c__Acidobacteria-6	o__iii1-15	f__RB40	g__	s__
560	k__Bacteria	p__Proteobacteria	c__Alphaproteobacteria	o__Rhodospirillales	f__Rhodospirillaceae	g__	s__
561	k__Bacteria	p__Chlamydiae	c__Chlamydiae	o__Chlamydiales	f_Candidatus	g__Rhabdochlamydia	s__
562	k__Bacteria	p__Acidobacteria	c__Acidobacteria-6	o__iii1-15	f__RB40	g__	s__
563	k__Bacteria	p__Bacteroidetes	c__[Saprospirae]	o__[Saprospirales]	f__Chitinophagaceae	g__	s__
564	k__Bacteria	p__Acidobacteria	c__Acidobacteria-6	o__iii1-15	f__RB40	g__	s__
565	k__Bacteria	p__Planctomycetes	c__vadinHA49	o__p04_C01	f__	g__	s__
566	k__Bacteria	p__Verrucomicrobia	c__Verrucomicrobiae	o__Verrucomicrobiales	f__Verrucomicrobiaceae	g__	s__
567	k__Bacteria	p__Planctomycetes	c__vadinHA49	o__p04_C01	f__	g__	s__
568	k__Bacteria	p__Proteobacteria	c__Gammaproteobacteria	o__Legionellales	f__Coxiellaceae	g__	s__
569	k__Bacteria	p__Proteobacteria	c__Deltaproteobacteria	o__Myxococcales	f__	g__	s__
570	k__Bacteria	p__Proteobacteria	c__Deltaproteobacteria	o__Myxococcales	f__	g__	s__
571	k__Bacteria	p__Proteobacteria	c__Deltaproteobacteria	o__	f__	g__	s__
572	k__Bacteria	p__Gemmatimonadetes	c__Gemm-1	o__	f__	g__	s__
573	k__Bacteria	p__Proteobacteria	c__Deltaproteobacteria	o__Desulfobacterales	f__Desulfobacteraceae	g__Desulfococcus	s__
574	k__Bacteria	p__Nitrospirae	c__Nitrospira	o__Nitrospirales	f__[Thermodesulfovibrionaceae]	g__GOUTA19	s__
575	k__Bacteria	p__Acidobacteria	c__Acidobacteria-6	o__iii1-15	f__	g__	s__
576	k__Bacteria	p__Proteobacteria	c__Deltaproteobacteria	o__Spirobacillales	f__	g__	s__
577	k__Bacteria	p__BHI80-139	c__	o__	f__	g__	s__
578	k__Bacteria	p__Acidobacteria	c__Acidobacteria-6	o__iii1-15	f__	g__	s__
579	k__Bacteria	p__FCPU426	c__	o__	f__	g__	s__
580	k__Bacteria	p__Proteobacteria	c__Deltaproteobacteria	o__Myxococcales	f__	g__	s__
581	k__Bacteria	p__BRC1	c__PRR-11	o__	f__	g__	s__
582	k__Bacteria	p__WS3	c__PRR-12	o__Sediment-1	f__	g__	s__
583	k__Bacteria	p__Planctomycetes	c__vadinHA49	o__p04_C01	f__	g__	s__
584	k__Bacteria	p__Proteobacteria	c__Alphaproteobacteria	o__Rickettsiales	f__mitochondria	g__Diplazium	s__pycnocarpon
585	k__Bacteria	p__OD1	c__ABY1	o__	f__	g__	s__
586	k__Bacteria	p__Gemmatimonadetes	c__Gemm-3	o__	f__	g__	s__
587	k__Bacteria	p__Acidobacteria	c__Acidobacteria-6	o__iii1-15	f__	g__	s__
588	k__Bacteria	p__Proteobacteria	c__Gammaproteobacteria	o__Legionellales	f__Coxiellaceae	g__	s__
589	k__Bacteria	p__Acidobacteria	c__Acidobacteria-6	o__iii1-15	f__	g__	s__
590	k__Bacteria	p__Acidobacteria	c__Acidobacteria-6	o__CCU21	f__	g__	s__
591	k__Bacteria	p__Chlamydiae	c__Chlamydiae	o__Chlamydiales	f_Candidatus	g__Rhabdochlamydia	s__
592	k__Bacteria	p__Proteobacteria	c__Deltaproteobacteria	o__Syntrophobacterales	f__Syntrophobacteraceae	g__	s__
593	k__Bacteria	p__Proteobacteria	c__Deltaproteobacteria	o__	f__	g__	s__
594	k__Bacteria	p__Proteobacteria	c__Deltaproteobacteria	o__Desulfuromonadales	f__Pelobacteraceae	g__Pelobacter	s__carbinolicus
595	k__Bacteria	p__Planctomycetes	c__vadinHA49	o__p04_C01	f__	g__	s__
596	k__Bacteria	p__Acidobacteria	c__Acidobacteria-6	o__iii1-15	f__RB40	g__	s__
597	k__Bacteria	p__Acidobacteria	c__Acidobacteria-6	o__iii1-15	f__RB40	g__	s__
598	k__Bacteria	p__Acidobacteria	c__Acidobacteria-6	o__iii1-15	f__RB40	g__	s__
599	k__Bacteria	p__Acidobacteria	c__Acidobacteria-6	o__iii1-15	f__RB40	g__	s__
600	k__Bacteria	p__Proteobacteria	c__Deltaproteobacteria	o__Syntrophobacterales	f__Syntrophobacteraceae	g__	s__
601	k__Bacteria	p__Planctomycetes	c__vadinHA49	o__p04_C01	f__	g__	s__
602	k__Bacteria	p__Nitrospirae	c__Nitrospira	o__Nitrospirales	f__0319-6A21	g__	s__
603	k__Bacteria	p__Proteobacteria	c__Deltaproteobacteria	o__Myxococcales	f__	g__	s__
604	k__Bacteria	p__Proteobacteria	c__Deltaproteobacteria	o__Myxococcales	f__	g__	s__
605	k__Bacteria	p__Proteobacteria	c__Alphaproteobacteria	o__	f__	g__	s__
606	k__Bacteria	p__Acidobacteria	c__Acidobacteria-6	o__iii1-15	f__RB40	g__	s__
607	k__Bacteria	p__Bacteroidetes	c__[Saprospirae]	o__[Saprospirales]	f__Chitinophagaceae	g__	s__
608	k__Bacteria	p__Acidobacteria	c__Acidobacteria-6	o__iii1-15	f__	g__	s__
609	k__Bacteria	p__Gemmatimonadetes	c__Gemm-1	o__	f__	g__	s__
610	k__Bacteria	p__Proteobacteria	c__Gammaproteobacteria	o__Chromatiales	f__Chromatiaceae	g__Allochromatium	s__vinosum
611	k__Bacteria	p__Chlamydiae	c__Chlamydiia	o__Chlamydiales	f__Chlamydiaceae	g__	s__
612	k__Bacteria	p__Proteobacteria	c__Deltaproteobacteria	o__Syntrophobacterales	f__Syntrophobacteraceae	g__	s__
613	k__Bacteria	p__Planctomycetes	c__vadinHA49	o__p04_C01	f__	g__	s__
614	k__Bacteria	p__Proteobacteria	c__Alphaproteobacteria	o__Rhizobiales	f__	g__	s__
615	k__Bacteria	p__Planctomycetes	c__vadinHA49	o__p04_C01	f__	g__	s__
616	k__Bacteria	p__Gemmatimonadetes	c__Gemm-2	o__	f__	g__	s__
617	k__Bacteria	p__Actinobacteria	c__Acidimicrobiia	o__Acidimicrobiales	f__	g__	s__
618	k__Bacteria	p__Verrucomicrobia	c__[Spartobacteria]	o__[Chthoniobacterales]	f__[Chthoniobacteraceae]	g__OR-59	s__
619	k__Bacteria	p__Acidobacteria	c__Acidobacteria-6	o__iii1-15	f__RB40	g__	s__
620	k__Bacteria	p__Acidobacteria	c__Acidobacteria-6	o__iii1-15	f__RB40	g__	s__
621	k__Bacteria	p__Acidobacteria	c__	o__	f__	g__	s__
622	k__Bacteria	p__Chlamydiae	c__Chlamydiae	o__Chlamydiales	f_Candidatus	g__Rhabdochlamydia	s__
623	k__Bacteria	p__Proteobacteria	c__Deltaproteobacteria	o__Bdellovibrionales	f__Bdellovibrionaceae	g__Bdellovibrio	s__
624	k__Bacteria	p__Acidobacteria	c__Acidobacteria-6	o__iii1-15	f__	g__	s__
625	k__Bacteria	p__Proteobacteria	c__Betaproteobacteria	o__Procabacteriales	f__Procabacteriaceae	g__	s__
626	k__Bacteria	p__	c__	o__	f__	g__	s__
627	k__Bacteria	p__Chlamydiae	c__Chlamydiia	o__Chlamydiales	f__Chlamydiaceae	g__	s__
628	k__Bacteria	p__Proteobacteria	c__Alphaproteobacteria	o__Rickettsiales	f__mitochondria	g__Diplazium	s__pycnocarpon
629	k__Bacteria	p__Acidobacteria	c__Acidobacteria-6	o__iii1-15	f__RB40	g__	s__
630	k__Bacteria	p__Proteobacteria	c__Deltaproteobacteria	o__Myxococcales	f__	g__	s__
631	k__Bacteria	p__Acidobacteria	c__Acidobacteria-6	o__iii1-15	f__	g__	s__
632	k__Bacteria	p__Acidobacteria	c__Acidobacteria-6	o__iii1-15	f__RB40	g__	s__
633	k__Bacteria	p__FCPU426	c__	o__	f__	g__	s__
634	k__Bacteria	p__Acidobacteria	c__Acidobacteria-6	o__iii1-15	f__	g__	s__
635	k__Bacteria	p__Acidobacteria	c__Acidobacteria-6	o__iii1-15	f__RB40	g__	s__
636	k__Bacteria	p__Planctomycetes	c__vadinHA49	o__p04_C01	f__	g__	s__
637	k__Bacteria	p__OP3	c__koll11	o__GIF10	f__	g__	s__
638	k__Bacteria	p__Proteobacteria	c__Deltaproteobacteria	o__Spirobacillales	f__	g__	s__
639	k__Bacteria	p__Planctomycetes	c__vadinHA49	o__p04_C01	f__	g__	s__
640	k__Bacteria	p__Proteobacteria	c__Deltaproteobacteria	o__Myxococcales	f__	g__	s__
641	k__Bacteria	p__Planctomycetes	c__vadinHA49	o__p04_C01	f__	g__	s__
642	k__Bacteria	p__Firmicutes	c__Clostridia	o__Clostridiales	f__Clostridiaceae	g__	s__
643	k__Bacteria	p__Proteobacteria	c__Deltaproteobacteria	o__Myxococcales	f__	g__	s__
644	k__Bacteria	p__Verrucomicrobia	c__Opitutae	o__Opitutales	f__Opitutaceae	g__	s__
645	k__Bacteria	p__Verrucomicrobia	c__[Pedosphaerae]	o__[Pedosphaerales]	f__auto67_4W	g__	s__
646	k__Bacteria	p__Acidobacteria	c__Acidobacteria-6	o__iii1-15	f__RB40	g__	s__
647	k__Bacteria	p__Proteobacteria	c__Betaproteobacteria	o__A21b	f__EB1003	g__	s__
648	k__Bacteria	p__Proteobacteria	c__Deltaproteobacteria	o__Myxococcales	f__	g__	s__
649	k__Bacteria	p__Acidobacteria	c__Acidobacteria-6	o__iii1-15	f__RB40	g__	s__
650	k__Bacteria	p__Planctomycetes	c__vadinHA49	o__p04_C01	f__	g__	s__
651	k__Bacteria	p__Planctomycetes	c__vadinHA49	o__p04_C01	f__	g__	s__
652	k__Bacteria	p__Acidobacteria	c__Acidobacteria-6	o__iii1-15	f__RB40	g__	s__
653	k__Bacteria	p__Chlorobi	c__BSV26	o__PK329	f__	g__	s__
654	k__Bacteria	p__BHI80-139	c__	o__	f__	g__	s__
655	k__Bacteria	p__Planctomycetes	c__vadinHA49	o__p04_C01	f__	g__	s__
656	k__Bacteria	p__Acidobacteria	c__Acidobacteria-6	o__iii1-15	f__RB40	g__	s__
657	k__Bacteria	p__Proteobacteria	c__Deltaproteobacteria	o__Spirobacillales	f__	g__	s__
658	k__Bacteria	p__Planctomycetes	c__vadinHA49	o__p04_C01	f__	g__	s__
659	k__Bacteria	p__Proteobacteria	c__Betaproteobacteria	o__Burkholderiales	f__Comamonadaceae	g__	s__
660	k__Bacteria	p__Acidobacteria	c__Acidobacteria-6	o__iii1-15	f__	g__	s__
661	k__Bacteria	p__Proteobacteria	c__Alphaproteobacteria	o__	f__	g__	s__
662	k__Bacteria	p__OP3	c__PBS-25	o__	f__	g__	s__
663	k__Bacteria	p__WS3	c__PRR-12	o__	f__	g__	s__
664	k__Bacteria	p__Proteobacteria	c__Betaproteobacteria	o__Burkholderiales	f__Comamonadaceae	g__Methylibium	s__
665	k__Bacteria	p__Acidobacteria	c__Acidobacteria-6	o__iii1-15	f__RB40	g__	s__
666	k__Bacteria	p__Planctomycetes	c__vadinHA49	o__p04_C01	f__	g__	s__
667	k__Bacteria	p__Proteobacteria	c__Deltaproteobacteria	o__Syntrophobacterales	f__Syntrophobacteraceae	g__	s__
668	k__Bacteria	p__Proteobacteria	c__Alphaproteobacteria	o__	f__	g__	s__
669	k__Bacteria	p__Actinobacteria	c__Actinobacteria	o__Actinomycetales	f__Pseudonocardiaceae	g__Pseudonocardia	s__
670	k__Bacteria	p__Proteobacteria	c__Deltaproteobacteria	o__Spirobacillales	f__	g__	s__
671	k__Bacteria	p__Proteobacteria	c__Deltaproteobacteria	o__Syntrophobacterales	f__Syntrophobacteraceae	g__	s__
672	k__Bacteria	p__Proteobacteria	c__Deltaproteobacteria	o__Syntrophobacterales	f__Syntrophobacteraceae	g__	s__
673	k__Bacteria	p__Acidobacteria	c__Acidobacteria-6	o__iii1-15	f__RB40	g__	s__
674	k__Bacteria	p__Proteobacteria	c__Deltaproteobacteria	o__Syntrophobacterales	f__Syntrophobacteraceae	g__	s__
675	k__Bacteria	p__Planctomycetes	c__OM190	o__CL500-15	f__	g__	s__
676	k__Bacteria	p__Gemmatimonadetes	c__Gemm-2	o__	f__	g__	s__
677	k__Bacteria	p__Proteobacteria	c__Deltaproteobacteria	o__Myxococcales	f__Polyangiaceae	g__Chondromyces	s__
678	k__Bacteria	p__Planctomycetes	c__vadinHA49	o__p04_C01	f__	g__	s__
679	k__Bacteria	p__FCPU426	c__	o__	f__	g__	s__
680	k__Bacteria	p__Proteobacteria	c__Deltaproteobacteria	o__Myxococcales	f__Cystobacterineae	g__	s__
681	k__Bacteria	p__Planctomycetes	c__vadinHA49	o__PeHg47	f__	g__	s__
682	k__Bacteria	p__Proteobacteria	c__Gammaproteobacteria	o__Legionellales	f__Coxiellaceae	g__	s__
683	k__Bacteria	p__Proteobacteria	c__Deltaproteobacteria	o__Spirobacillales	f__	g__	s__
684	k__Bacteria	p__WS3	c__PRR-12	o__Sediment-1	f__	g__	s__
685	k__Bacteria	p__Firmicutes	c__Clostridia	o__Clostridiales	f__Clostridiaceae	g__	s__
686	k__Bacteria	p__Verrucomicrobia	c__[Pedosphaerae]	o__[Pedosphaerales]	f__R4-41B	g__	s__
687	k__Bacteria	p__Acidobacteria	c__Acidobacteria-6	o__iii1-15	f__RB40	g__	s__
688	k__Bacteria	p__Proteobacteria	c__Deltaproteobacteria	o__MIZ46	f__	g__	s__
689	k__Bacteria	p__Planctomycetes	c__vadinHA49	o__p04_C01	f__	g__	s__
690	k__Bacteria	p__Gemmatimonadetes	c__Gemm-2	o__	f__	g__	s__
691	k__Bacteria	p__Proteobacteria	c__Deltaproteobacteria	o__MIZ46	f__	g__	s__
692	k__Bacteria	p__Chlamydiae	c__Chlamydiae	o__Chlamydiales	f_Candidatus	g__Rhabdochlamydia	s__
693	k__Bacteria	p__Acidobacteria	c__Acidobacteria-6	o__iii1-15	f__	g__	s__
694	k__Bacteria	p__GN04	c__MSB-5A5	o__	f__	g__	s__
695	k__Bacteria	p__Proteobacteria	c__Deltaproteobacteria	o__Syntrophobacterales	f__Syntrophobacteraceae	g__	s__
696	k__Bacteria	p__Proteobacteria	c__Deltaproteobacteria	o__MIZ46	f__	g__	s__
697	k__Bacteria	p__OP3	c__koll11	o__	f__	g__	s__
698	k__Bacteria	p__Planctomycetes	c__Phycisphaerae	o__WD2101	f__	g__	s__
699	k__Bacteria	p__Acidobacteria	c__Acidobacteria-6	o__iii1-15	f__RB40	g__	s__
700	k__Bacteria	p__Planctomycetes	c__vadinHA49	o__p04_C01	f__	g__	s__
701	k__Bacteria	p__Gemmatimonadetes	c__Gemm-1	o__	f__	g__	s__
702	k__Bacteria	p__OP3	c__koll11	o__	f__	g__	s__
703	k__Bacteria	p__Acidobacteria	c__Acidobacteria-6	o__iii1-15	f__RB40	g__	s__
704	k__Bacteria	p__Planctomycetes	c__vadinHA49	o__p04_C01	f__	g__	s__
705	k__Bacteria	p__Acidobacteria	c__Acidobacteria-6	o__iii1-15	f__	g__	s__
706	k__Bacteria	p__Acidobacteria	c__Acidobacteria-6	o__iii1-15	f__	g__	s__
707	k__Bacteria	p__Proteobacteria	c__Deltaproteobacteria	o__Myxococcales	f__	g__	s__
708	k__Bacteria	p__Acidobacteria	c__Acidobacteria-6	o__iii1-15	f__RB40	g__	s__
709	k__Bacteria	p__Planctomycetes	c__Phycisphaerae	o__WD2101	f__	g__	s__
710	k__Bacteria	p__Firmicutes	c__Clostridia	o__Clostridiales	f__[Mogibacteriaceae]	g__	s__
711	k__Bacteria	p__Proteobacteria	c__Deltaproteobacteria	o__NB1-j	f__	g__	s__
712	k__Bacteria	p__Acidobacteria	c__Acidobacteria-6	o__iii1-15	f__RB40	g__	s__
713	k__Bacteria	p__Acidobacteria	c__RB25	o__	f__	g__	s__
714	k__Bacteria	p__Proteobacteria	c__Deltaproteobacteria	o__Myxococcales	f__	g__	s__
715	k__Bacteria	p__Gemmatimonadetes	c__Gemm-3	o__	f__	g__	s__
716	k__Bacteria	p__Planctomycetes	c__vadinHA49	o__p04_C01	f__	g__	s__
717	k__Bacteria	p__Acidobacteria	c__Acidobacteria-6	o__iii1-15	f__RB40	g__	s__
718	k__Bacteria	p__Nitrospirae	c__Nitrospira	o__Nitrospirales	f__	g__	s__
719	k__Bacteria	p__Gemmatimonadetes	c__Gemm-2	o__	f__	g__	s__
720	k__Bacteria	p__Verrucomicrobia	c__Verrucomicrobiae	o__Verrucomicrobiales	f__Verrucomicrobiaceae	g__Prosthecobacter	s__debontii
721	k__Bacteria	p__Chlamydiae	c__Chlamydiae	o__Chlamydiales	f_Candidatus	g__Rhabdochlamydia	s__
722	k__Bacteria	p__WS3	c__PRR-12	o__	f__	g__	s__
723	k__Bacteria	p__Cyanobacteria	c__Oscillatoriophycideae	o__Oscillatoriales	f__Phormidiaceae	g__Phormidium	s__
724	k__Bacteria	p__Acidobacteria	c__Acidobacteria-6	o__iii1-15	f__RB40	g__	s__
725	k__Bacteria	p__Acidobacteria	c__Acidobacteria-6	o__iii1-15	f__RB40	g__	s__
726	k__Bacteria	p__Acidobacteria	c__Acidobacteria-6	o__iii1-15	f__RB40	g__	s__
727	k__Bacteria	p__Acidobacteria	c__Acidobacteria-6	o__iii1-15	f__RB40	g__	s__
728	k__Bacteria	p__Chlamydiae	c__Chlamydiia	o__Chlamydiales	f__Parachlamydiaceae	g__	s__
729	k__Bacteria	p__Acidobacteria	c__Acidobacteria-6	o__iii1-15	f__	g__	s__
730	k__Bacteria	p__Chlamydiae	c__Chlamydiae	o__Chlamydiales	f_Candidatus	g__Rhabdochlamydia	s__
731	k__Bacteria	p__Acidobacteria	c__Acidobacteria-6	o__iii1-15	f__RB40	g__	s__
732	k__Bacteria	p__Verrucomicrobia	c__Opitutae	o__Opitutales	f__Opitutaceae	g__Opitutus	s__
733	k__Bacteria	p__Planctomycetes	c__vadinHA49	o__p04_C01	f__	g__	s__
734	k__Bacteria	p__Planctomycetes	c__Planctomycetia	o__Gemmatales	f__Gemmataceae	g__	s__
735	k__Bacteria	p__WS3	c__PRR-12	o__LD1-PA13	f__	g__	s__
736	k__Bacteria	p__Acidobacteria	c__Acidobacteria-6	o__CCU21	f__	g__	s__
737	k__Bacteria	p__BRC1	c__PRR-11	o__	f__	g__	s__
738	k__Bacteria	p__Acidobacteria	c__Acidobacteria-6	o__iii1-15	f__mb2424	g__	s__
739	k__Bacteria	p__Planctomycetes	c__vadinHA49	o__p04_C01	f__	g__	s__
740	k__Bacteria	p__Proteobacteria	c__Betaproteobacteria	o__	f__	g__	s__
741	k__Bacteria	p__Proteobacteria	c__Alphaproteobacteria	o__Rickettsiales	f__mitochondria	g__Pleurozia	s__purpurea
742	k__Bacteria	p__Acidobacteria	c__Acidobacteria-6	o__iii1-15	f__RB40	g__	s__
743	k__Bacteria	p__Acidobacteria	c__Acidobacteria-6	o__iii1-15	f__	g__	s__
744	k__Bacteria	p__Bacteroidetes	c__[Saprospirae]	o__[Saprospirales]	f__Chitinophagaceae	g__	s__
745	k__Bacteria	p__Acidobacteria	c__Acidobacteria-6	o__iii1-15	f__	g__	s__
746	k__Bacteria	p__Proteobacteria	c__Alphaproteobacteria	o__Sphingomonadales	f__	g__	s__
747	k__Bacteria	p__Actinobacteria	c__Actinobacteria	o__Actinomycetales	f__	g__	s__
748	k__Bacteria	p__Planctomycetes	c__vadinHA49	o__p04_C01	f__	g__	s__
749	k__Bacteria	p__Proteobacteria	c__Deltaproteobacteria	o__Syntrophobacterales	f__Syntrophobacteraceae	g__	s__
750	k__Bacteria	p__Acidobacteria	c__Acidobacteria-6	o__CCU21	f__	g__	s__
751	k__Bacteria	p__Planctomycetes	c__vadinHA49	o__p04_C01	f__	g__	s__
752	k__Bacteria	p__BRC1	c__NPL-UPA2	o__	f__	g__	s__
753	k__Bacteria	p__Acidobacteria	c__Acidobacteria-6	o__iii1-15	f__RB40	g__	s__
754	k__Bacteria	p__Verrucomicrobia	c__[Methylacidiphilae]	o__Methylacidiphilales	f__LD19	g__	s__
755	k__Bacteria	p__Chlamydiae	c__Chlamydiae	o__Chlamydiales	f_Candidatus	g__Rhabdochlamydia	s__
756	k__Bacteria	p__Proteobacteria	c__Deltaproteobacteria	o__Syntrophobacterales	f__Syntrophobacteraceae	g__	s__
757	k__Bacteria	p__Acidobacteria	c__Acidobacteria-6	o__iii1-15	f__	g__	s__
758	k__Bacteria	p__Gemmatimonadetes	c__Gemm-2	o__	f__	g__	s__
759	k__Bacteria	p__Proteobacteria	c__Deltaproteobacteria	o__Spirobacillales	f__	g__	s__
760	k__Bacteria	p__Acidobacteria	c__Acidobacteria-6	o__iii1-15	f__	g__	s__
761	k__Bacteria	p__Acidobacteria	c__Acidobacteria-6	o__iii1-15	f__	g__	s__
762	k__Bacteria	p__Planctomycetes	c__vadinHA49	o__p04_C01	f__	g__	s__
763	k__Bacteria	p__Planctomycetes	c__vadinHA49	o__p04_C01	f__	g__	s__
764	k__Bacteria	p__Acidobacteria	c__Acidobacteria-6	o__iii1-15	f__	g__	s__
765	k__Bacteria	p__BHI80-139	c__	o__	f__	g__	s__
766	k__Bacteria	p__OD1	c__Mb-NB09	o__	f__	g__	s__
767	k__Bacteria	p__Acidobacteria	c__Acidobacteria-6	o__iii1-15	f__RB40	g__	s__
768	k__Bacteria	p__Proteobacteria	c__Deltaproteobacteria	o__MIZ46	f__	g__	s__
769	k__Bacteria	p__Acidobacteria	c__Acidobacteria-6	o__iii1-15	f__	g__	s__
770	k__Bacteria	p__Proteobacteria	c__Gammaproteobacteria	o__Thiotrichales	f__Piscirickettsiaceae	g__	s__
771	k__Bacteria	p__Proteobacteria	c__Deltaproteobacteria	o__Myxococcales	f__	g__	s__
772	k__Bacteria	p__Proteobacteria	c__Deltaproteobacteria	o__Spirobacillales	f__	g__	s__
773	k__Bacteria	p__Acidobacteria	c__Acidobacteria-6	o__iii1-15	f__RB40	g__	s__
774	k__Bacteria	p__Proteobacteria	c__Deltaproteobacteria	o__Syntrophobacterales	f__Syntrophobacteraceae	g__	s__
775	k__Bacteria	p__Proteobacteria	c__Alphaproteobacteria	o__Rhizobiales	f__	g__	s__
776	k__Bacteria	p__Acidobacteria	c__Acidobacteria-6	o__iii1-15	f__RB40	g__	s__
777	k__Bacteria	p__Gemmatimonadetes	c__Gemm-2	o__	f__	g__	s__
778	k__Bacteria	p__Proteobacteria	c__Deltaproteobacteria	o__Spirobacillales	f__	g__	s__
779	k__Bacteria	p__Proteobacteria	c__Deltaproteobacteria	o__Spirobacillales	f__	g__	s__
780	k__Bacteria	p__Verrucomicrobia	c__Verruco-5	o__LD1-PB3	f__	g__	s__
781	k__Bacteria	p__Proteobacteria	c__Deltaproteobacteria	o__MIZ46	f__	g__	s__
782	k__Bacteria	p__Chlamydiae	c__Chlamydiia	o__Chlamydiales	f__Chlamydiaceae	g__	s__
783	k__Bacteria	p__Acidobacteria	c__Acidobacteria-6	o__iii1-15	f__	g__	s__
784	k__Bacteria	p__Acidobacteria	c__Acidobacteria-6	o__iii1-15	f__mb2424	g__	s__
785	k__Bacteria	p__Planctomycetes	c__vadinHA49	o__p04_C01	f__	g__	s__
786	k__Bacteria	p__Proteobacteria	c__Gammaproteobacteria	o__Xanthomonadales	f__Xanthomonadaceae	g__	s__
787	k__Bacteria	p__Proteobacteria	c__Deltaproteobacteria	o__NB1-j	f__	g__	s__
788	k__Bacteria	p__Acidobacteria	c__RB25	o__	f__	g__	s__
789	k__Bacteria	p__Acidobacteria	c__Acidobacteria-6	o__iii1-15	f__RB40	g__	s__
790	k__Bacteria	p__Acidobacteria	c__Acidobacteria-6	o__iii1-15	f__	g__	s__
791	k__Bacteria	p__Proteobacteria	c__Gammaproteobacteria	o__Xanthomonadales	f__Sinobacteraceae	g__Steroidobacter	s__
792	k__Bacteria	p__Acidobacteria	c__Acidobacteria-6	o__iii1-15	f__RB40	g__	s__
793	k__Bacteria	p__Planctomycetes	c__vadinHA49	o__p04_C01	f__	g__	s__
794	k__Bacteria	p__Acidobacteria	c__Acidobacteria-6	o__iii1-15	f__RB40	g__	s__
795	k__Bacteria	p__Acidobacteria	c__Acidobacteria-6	o__CCU21	f__	g__	s__
796	k__Bacteria	p__Proteobacteria	c__Betaproteobacteria	o__IS-44	f__	g__	s__
797	k__Bacteria	p__	c__	o__	f__	g__	s__
798	k__Bacteria	p__Acidobacteria	c__Acidobacteria-6	o__iii1-15	f__RB40	g__	s__
799	k__Bacteria	p__Proteobacteria	c__Deltaproteobacteria	o__Myxococcales	f__	g__	s__
800	k__Bacteria	p__Fibrobacteres	c__Fibrobacteria	o__258ds10	f__	g__	s__
801	k__Bacteria	p__Planctomycetes	c__vadinHA49	o__PeHg47	f__	g__	s__
802	k__Bacteria	p__Acidobacteria	c__Acidobacteria-6	o__iii1-15	f__RB40	g__	s__
803	k__Bacteria	p__Proteobacteria	c__Deltaproteobacteria	o__Syntrophobacterales	f__Syntrophobacteraceae	g__	s__
804	k__Bacteria	p__Chlamydiae	c__Chlamydiae	o__Chlamydiales	f_Candidatus	g__Rhabdochlamydia	s__
805	k__Bacteria	p__Acidobacteria	c__Acidobacteria-6	o__iii1-15	f__RB40	g__	s__
806	k__Bacteria	p__Gemmatimonadetes	c__Gemm-2	o__	f__	g__	s__
807	k__Bacteria	p__Acidobacteria	c__Acidobacteria-6	o__iii1-15	f__	g__	s__
808	k__Bacteria	p__Proteobacteria	c__Alphaproteobacteria	o__Rickettsiales	f__mitochondria	g__Pleurozia	s__purpurea
809	k__Bacteria	p__Proteobacteria	c__Deltaproteobacteria	o__Myxococcales	f__	g__	s__
810	k__Bacteria	p__Proteobacteria	c__Deltaproteobacteria	o__Syntrophobacterales	f__Syntrophobacteraceae	g__	s__
811	k__Bacteria	p__Planctomycetes	c__vadinHA49	o__PeHg47	f__	g__	s__
812	k__Bacteria	p__Acidobacteria	c__Acidobacteria-6	o__iii1-15	f__RB40	g__	s__
813	k__Bacteria	p__Proteobacteria	c__Deltaproteobacteria	o__[Entotheonellales]	f__[Entotheonellaceae]	g__	s__
814	k__Bacteria	p__Acidobacteria	c__Acidobacteria-6	o__iii1-15	f__RB40	g__	s__
815	k__Bacteria	p__Acidobacteria	c__Acidobacteria-6	o__iii1-15	f__RB40	g__	s__
816	k__Bacteria	p__Acidobacteria	c__Acidobacteria-6	o__iii1-15	f__	g__	s__
817	k__Bacteria	p__Proteobacteria	c__Alphaproteobacteria	o__	f__	g__	s__
818	k__Bacteria	p__Acidobacteria	c__Acidobacteria-6	o__iii1-15	f__RB40	g__	s__
819	k__Bacteria	p__Acidobacteria	c__[Chloracidobacteria]	o__RB41	f__Ellin6075	g__	s__
820	k__Bacteria	p__Proteobacteria	c__Deltaproteobacteria	o__Desulfobacterales	f__Desulfobacteraceae	g__Desulfococcus	s__
821	k__Bacteria	p__Acidobacteria	c__Acidobacteria-6	o__iii1-15	f__RB40	g__	s__
822	k__Bacteria	p__Proteobacteria	c__Deltaproteobacteria	o__MIZ46	f__	g__	s__
823	k__Bacteria	p__Acidobacteria	c__Acidobacteria-6	o__iii1-15	f__RB40	g__	s__
824	k__Bacteria	p__Acidobacteria	c__Acidobacteria-6	o__iii1-15	f__	g__	s__
825	k__Bacteria	p__Verrucomicrobia	c__Opitutae	o__Opitutales	f__Opitutaceae	g__Opitutus	s__
826	k__Bacteria	p__Planctomycetes	c__vadinHA49	o__PeHg47	f__	g__	s__
827	k__Bacteria	p__Acidobacteria	c__Acidobacteria-6	o__iii1-15	f__	g__	s__
828	k__Bacteria	p__Planctomycetes	c__vadinHA49	o__p04_C01	f__	g__	s__
829	k__Bacteria	p__Acidobacteria	c__Acidobacteria-6	o__iii1-15	f__RB40	g__	s__
830	k__Bacteria	p__Chlamydiae	c__Chlamydiia	o__Chlamydiales	f__	g__	s__
831	k__Bacteria	p__Chlamydiae	c__Chlamydiae	o__Chlamydiales	f_Candidatus	g__Rhabdochlamydia	s__
832	k__Bacteria	p__Proteobacteria	c__Gammaproteobacteria	o__Xanthomonadales	f__Xanthomonadaceae	g__	s__
833	k__Bacteria	p__Proteobacteria	c__Deltaproteobacteria	o__Myxococcales	f__	g__	s__
834	k__Bacteria	p__Proteobacteria	c__Deltaproteobacteria	o__Myxococcales	f__	g__	s__
835	k__Bacteria	p__Acidobacteria	c__Acidobacteria-6	o__iii1-15	f__	g__	s__
836	k__Bacteria	p__Firmicutes	c__Clostridia	o__Clostridiales	f__Clostridiaceae	g__	s__
837	k__Bacteria	p__Planctomycetes	c__vadinHA49	o__PeHg47	f__	g__	s__
838	k__Bacteria	p__Proteobacteria	c__Deltaproteobacteria	o__NB1-j	f__	g__	s__
839	k__Bacteria	p__OP3	c__PBS-25	o__	f__	g__	s__
840	k__Bacteria	p__Planctomycetes	c__vadinHA49	o__p04_C01	f__	g__	s__
841	k__Bacteria	p__Planctomycetes	c__OM190	o__CL500-15	f__	g__	s__
842	k__Bacteria	p__Acidobacteria	c__Acidobacteria-6	o__iii1-15	f__RB40	g__	s__
843	k__Bacteria	p__Cyanobacteria	c__Chloroplast	o__Streptophyta	f__	g__	s__
844	k__Bacteria	p__Planctomycetes	c__vadinHA49	o__p04_C01	f__	g__	s__
845	k__Bacteria	p__Planctomycetes	c__vadinHA49	o__p04_C01	f__	g__	s__
846	k__Bacteria	p__Acidobacteria	c__Acidobacteria-6	o__iii1-15	f__	g__	s__
847	k__Bacteria	p__Proteobacteria	c__Betaproteobacteria	o__Burkholderiales	f__Comamonadaceae	g__Xenophilus	s__aerolatus
848	k__Bacteria	p__Proteobacteria	c__Betaproteobacteria	o__Burkholderiales	f__Comamonadaceae	g__Rubrivivax	s__
849	k__Bacteria	p__Acidobacteria	c__Acidobacteria-6	o__iii1-15	f__mb2424	g__	s__
850	k__Bacteria	p__OP3	c__koll11	o__	f__	g__	s__
851	k__Bacteria	p__Proteobacteria	c__Alphaproteobacteria	o__Rickettsiales	f__mitochondria	g__Diplazium	s__pycnocarpon
852	k__Bacteria	p__Acidobacteria	c__Acidobacteria-6	o__iii1-15	f__RB40	g__	s__
853	k__Bacteria	p__Acidobacteria	c__Acidobacteria-6	o__iii1-15	f__RB40	g__	s__
854	k__Bacteria	p__Planctomycetes	c__vadinHA49	o__p04_C01	f__	g__	s__
855	k__Bacteria	p__Proteobacteria	c__Deltaproteobacteria	o__Myxococcales	f__	g__	s__
856	k__Bacteria	p__Proteobacteria	c__Deltaproteobacteria	o__NB1-j	f__	g__	s__
857	k__Bacteria	p__Proteobacteria	c__Deltaproteobacteria	o__Myxococcales	f__0319-6G20	g__	s__
858	k__Bacteria	p__OP3	c__koll11	o__	f__	g__	s__
859	k__Bacteria	p__Proteobacteria	c__Deltaproteobacteria	o__	f__	g__	s__
860	k__Bacteria	p__Proteobacteria	c__Deltaproteobacteria	o__MIZ46	f__	g__	s__
861	k__Bacteria	p__Planctomycetes	c__vadinHA49	o__PeHg47	f__	g__	s__
862	k__Bacteria	p__Proteobacteria	c__Deltaproteobacteria	o__Myxococcales	f__	g__	s__
863	k__Bacteria	p__Planctomycetes	c__vadinHA49	o__PeHg47	f__	g__	s__
864	k__Bacteria	p__Proteobacteria	c__Alphaproteobacteria	o__Rickettsiales	f__mitochondria	g__Treubia	s__lacunosa
865	k__Bacteria	p__Proteobacteria	c__Deltaproteobacteria	o__Syntrophobacterales	f__Syntrophobacteraceae	g__	s__
866	k__Bacteria	p__Acidobacteria	c__Acidobacteria-6	o__iii1-15	f__	g__	s__
867	k__Bacteria	p__Chlamydiae	c__Chlamydiae	o__Chlamydiales	f_Candidatus	g__Rhabdochlamydia	s__
868	k__Bacteria	p__Chlamydiae	c__Chlamydiia	o__Chlamydiales	f__Chlamydiaceae	g__	s__
869	k__Bacteria	p__Proteobacteria	c__Deltaproteobacteria	o__Syntrophobacterales	f__Syntrophobacteraceae	g__	s__
870	k__Bacteria	p__Gemmatimonadetes	c__Gemm-2	o__	f__	g__	s__
871	k__Bacteria	p__Acidobacteria	c__Acidobacteria-6	o__iii1-15	f__RB40	g__	s__
872	k__Bacteria	p__Proteobacteria	c__Gammaproteobacteria	o__Xanthomonadales	f__Sinobacteraceae	g__	s__
873	k__Bacteria	p__Proteobacteria	c__Deltaproteobacteria	o__MBNT15	f__	g__	s__
874	k__Bacteria	p__Acidobacteria	c__Acidobacteria-6	o__iii1-15	f__RB40	g__	s__
875	k__Bacteria	p__Acidobacteria	c__Acidobacteria-6	o__iii1-15	f__RB40	g__	s__
876	k__Bacteria	p__Proteobacteria	c__Alphaproteobacteria	o__Rickettsiales	f__mitochondria	g__Pleurozia	s__purpurea
877	k__Bacteria	p__BHI80-139	c__	o__	f__	g__	s__
878	k__Bacteria	p__Acidobacteria	c__Acidobacteria-6	o__iii1-15	f__RB40	g__	s__
879	k__Bacteria	p__Proteobacteria	c__Alphaproteobacteria	o__Rickettsiales	f__mitochondria	g__Pleurozia	s__purpurea
880	k__Bacteria	p__Acidobacteria	c__Acidobacteria-6	o__iii1-15	f__RB40	g__	s__
881	k__Bacteria	p__Planctomycetes	c__vadinHA49	o__p04_C01	f__	g__	s__
882	k__Bacteria	p__OP3	c__PBS-25	o__	f__	g__	s__
883	k__Bacteria	p__Proteobacteria	c__Deltaproteobacteria	o__Myxococcales	f__OM27	g__	s__
884	k__Bacteria	p__Proteobacteria	c__Deltaproteobacteria	o__NB1-j	f__	g__	s__
885	k__Bacteria	p__	c__	o__	f__	g__	s__
886	k__Bacteria	p__Acidobacteria	c__Acidobacteria-6	o__iii1-15	f__	g__	s__
887	k__Bacteria	p__Gemmatimonadetes	c__Gemm-2	o__	f__	g__	s__
888	k__Bacteria	p__Planctomycetes	c__vadinHA49	o__p04_C01	f__	g__	s__
889	k__Bacteria	p__Proteobacteria	c__Deltaproteobacteria	o__Myxococcales	f__	g__	s__
890	k__Bacteria	p__Acidobacteria	c__Acidobacteria-6	o__iii1-15	f__RB40	g__	s__
891	k__Bacteria	p__Verrucomicrobia	c__[Pedosphaerae]	o__[Pedosphaerales]	f__	g__	s__
892	k__Bacteria	p__Proteobacteria	c__Deltaproteobacteria	o__Myxococcales	f__	g__	s__
893	k__Bacteria	p__Acidobacteria	c__Acidobacteria-6	o__iii1-15	f__	g__	s__
894	k__Bacteria	p__BHI80-139	c__	o__	f__	g__	s__
895	k__Bacteria	p__Actinobacteria	c__Acidimicrobiia	o__Acidimicrobiales	f__	g__	s__
896	k__Bacteria	p__Planctomycetes	c__vadinHA49	o__p04_C01	f__	g__	s__
897	k__Bacteria	p__Planctomycetes	c__vadinHA49	o__p04_C01	f__	g__	s__
898	k__Bacteria	p__Planctomycetes	c__vadinHA49	o__p04_C01	f__	g__	s__
899	k__Bacteria	p__Proteobacteria	c__Deltaproteobacteria	o__MIZ46	f__	g__	s__
900	k__Bacteria	p__Acidobacteria	c__Acidobacteria-6	o__iii1-15	f__RB40	g__	s__
901	k__Bacteria	p__Acidobacteria	c__Acidobacteria-6	o__iii1-15	f__RB40	g__	s__
902	k__Bacteria	p__BHI80-139	c__	o__	f__	g__	s__
903	k__Bacteria	p__Planctomycetes	c__vadinHA49	o__p04_C01	f__	g__	s__
904	k__Bacteria	p__Gemmatimonadetes	c__Gemm-2	o__	f__	g__	s__
905	k__Bacteria	p__Planctomycetes	c__vadinHA49	o__p04_C01	f__	g__	s__
906	k__Bacteria	p__Proteobacteria	c__Betaproteobacteria	o__Burkholderiales	f__Comamonadaceae	g__	s__
907	k__Bacteria	p__Proteobacteria	c__Deltaproteobacteria	o__NB1-j	f__MND4	g__	s__
908	k__Bacteria	p__Proteobacteria	c__Deltaproteobacteria	o__Spirobacillales	f__	g__	s__
909	k__Bacteria	p__Chlamydiae	c__Chlamydiae	o__Chlamydiales	f_Candidatus	g__Rhabdochlamydia	s__
910	k__Bacteria	p__Proteobacteria	c__Deltaproteobacteria	o__Syntrophobacterales	f__Syntrophobacteraceae	g__	s__
911	k__Bacteria	p__Proteobacteria	c__Deltaproteobacteria	o__Myxococcales	f__	g__	s__
912	k__Bacteria	p__Proteobacteria	c__Deltaproteobacteria	o__Spirobacillales	f__	g__	s__
913	k__Bacteria	p__Planctomycetes	c__vadinHA49	o__p04_C01	f__	g__	s__
914	k__Bacteria	p__Planctomycetes	c__vadinHA49	o__p04_C01	f__	g__	s__
915	k__Bacteria	p__TM6	c__SJA-4	o__	f__	g__	s__
916	k__Bacteria	p__Acidobacteria	c__Acidobacteria-6	o__iii1-15	f__	g__	s__
917	k__Bacteria	p__Proteobacteria	c__Deltaproteobacteria	o__MIZ46	f__	g__	s__
918	k__Bacteria	p__Verrucomicrobia	c__[Methylacidiphilae]	o__Methylacidiphilales	f__LD19	g__	s__
919	k__Bacteria	p__Acidobacteria	c__Acidobacteria-6	o__iii1-15	f__mb2424	g__	s__
920	k__Bacteria	p__Planctomycetes	c__vadinHA49	o__p04_C01	f__	g__	s__
921	k__Bacteria	p__Acidobacteria	c__Acidobacteria-6	o__iii1-15	f__mb2424	g__	s__
922	k__Bacteria	p__Acidobacteria	c__Acidobacteria-6	o__iii1-15	f__RB40	g__	s__
923	k__Bacteria	p__Bacteroidetes	c__Cytophagia	o__Cytophagales	f__Cytophagaceae	g__Leadbetterella	s__
924	k__Bacteria	p__Acidobacteria	c__Acidobacteria-6	o__CCU21	f__	g__	s__
925	k__Bacteria	p__Planctomycetes	c__vadinHA49	o__p04_C01	f__	g__	s__
926	k__Bacteria	p__Proteobacteria	c__Deltaproteobacteria	o__Myxococcales	f__	g__	s__
927	k__Bacteria	p__Gemmatimonadetes	c__Gemm-3	o__	f__	g__	s__
928	k__Bacteria	p__Proteobacteria	c__Alphaproteobacteria	o__Rickettsiales	f__mitochondria	g__Diplazium	s__pycnocarpon
929	k__Bacteria	p__Acidobacteria	c__Acidobacteria-6	o__iii1-15	f__RB40	g__	s__
930	k__Bacteria	p__Proteobacteria	c__Gammaproteobacteria	o__Xanthomonadales	f__Sinobacteraceae	g__	s__
931	k__Bacteria	p__Proteobacteria	c__Gammaproteobacteria	o__Legionellales	f__Legionellaceae	g__Legionella	s__
932	k__Bacteria	p__Acidobacteria	c__Acidobacteria-6	o__CCU21	f__	g__	s__
933	k__Bacteria	p__Proteobacteria	c__Deltaproteobacteria	o__Spirobacillales	f__	g__	s__
934	k__Bacteria	p__Proteobacteria	c__Deltaproteobacteria	o__Spirobacillales	f__	g__	s__
935	k__Bacteria	p__Acidobacteria	c__Acidobacteria-6	o__CCU21	f__	g__	s__
936	k__Bacteria	p__Proteobacteria	c__Gammaproteobacteria	o__Legionellales	f__Coxiellaceae	g__Aquicella	s__
937	k__Bacteria	p__Proteobacteria	c__Deltaproteobacteria	o__	f__	g__	s__
938	k__Bacteria	p__Actinobacteria	c__Acidimicrobiia	o__Acidimicrobiales	f__	g__	s__
939	k__Bacteria	p__Chlamydiae	c__Chlamydiae	o__Chlamydiales	f_Candidatus	g__Rhabdochlamydia	s__
940	k__Bacteria	p__Proteobacteria	c__Deltaproteobacteria	o__Myxococcales	f__Cystobacterineae	g__	s__
941	k__Bacteria	p__Proteobacteria	c__Deltaproteobacteria	o__Spirobacillales	f__	g__	s__
942	k__Bacteria	p__Acidobacteria	c__Acidobacteria-6	o__iii1-15	f__RB40	g__	s__
943	k__Bacteria	p__Proteobacteria	c__Deltaproteobacteria	o__	f__	g__	s__
944	k__Bacteria	p__Proteobacteria	c__Betaproteobacteria	o__Rhodocyclales	f__Rhodocyclaceae	g__Georgfuchsia	s__toluolica
945	k__Bacteria	p__Proteobacteria	c__Gammaproteobacteria	o__Xanthomonadales	f__Xanthomonadaceae	g__	s__
946	k__Bacteria	p__Proteobacteria	c__Deltaproteobacteria	o__MIZ46	f__	g__	s__
947	k__Bacteria	p__Chlamydiae	c__Chlamydiae	o__Chlamydiales	f_Candidatus	g__Rhabdochlamydia	s__
948	k__Bacteria	p__Proteobacteria	c__Betaproteobacteria	o__MND1	f__	g__	s__
949	k__Bacteria	p__Proteobacteria	c__Deltaproteobacteria	o__Bdellovibrionales	f__Bacteriovoracaceae	g__	s__
950	k__Bacteria	p__Acidobacteria	c__Acidobacteria-6	o__iii1-15	f__RB40	g__	s__
951	k__Bacteria	p__Acidobacteria	c__Acidobacteria-6	o__iii1-15	f__RB40	g__	s__
952	k__Bacteria	p__Proteobacteria	c__Deltaproteobacteria	o__Spirobacillales	f__	g__	s__
953	k__Bacteria	p__Bacteroidetes	c__Cytophagia	o__Cytophagales	f__Cytophagaceae	g__Leadbetterella	s__
954	k__Bacteria	p__Proteobacteria	c__Deltaproteobacteria	o__Myxococcales	f__Nannocystaceae	g__Plesiocystis	s__
955	k__Bacteria	p__Acidobacteria	c__Acidobacteria-6	o__iii1-15	f__mb2424	g__	s__
956	k__Bacteria	p__Proteobacteria	c__Deltaproteobacteria	o__Bdellovibrionales	f__Bacteriovoracaceae	g__	s__
957	k__Bacteria	p__Proteobacteria	c__Alphaproteobacteria	o__Rhizobiales	f__	g__	s__
958	k__Bacteria	p__Proteobacteria	c__Deltaproteobacteria	o__Spirobacillales	f__	g__	s__
959	k__Bacteria	p__Verrucomicrobia	c__Verrucomicrobiae	o__Verrucomicrobiales	f__Verrucomicrobiaceae	g__	s__
960	k__Bacteria	p__Proteobacteria	c__Deltaproteobacteria	o__Spirobacillales	f__	g__	s__
961	k__Bacteria	p__Proteobacteria	c__Deltaproteobacteria	o__Bdellovibrionales	f__Bacteriovoracaceae	g__	s__
962	k__Bacteria	p__Acidobacteria	c__Acidobacteria-6	o__iii1-15	f__RB40	g__	s__
963	k__Bacteria	p__Proteobacteria	c__Deltaproteobacteria	o__	f__	g__	s__
964	k__Bacteria	p__Proteobacteria	c__Deltaproteobacteria	o__	f__	g__	s__
965	k__Bacteria	p__Proteobacteria	c__Deltaproteobacteria	o__FAC87	f__	g__	s__
966	k__Bacteria	p__Proteobacteria	c__Deltaproteobacteria	o__	f__	g__	s__
967	k__Bacteria	p__Acidobacteria	c__Acidobacteria-6	o__iii1-15	f__RB40	g__	s__
968	k__Bacteria	p__Acidobacteria	c__Acidobacteria-6	o__iii1-15	f__mb2424	g__	s__
969	k__Bacteria	p__Acidobacteria	c__Acidobacteria-6	o__iii1-15	f__	g__	s__
970	k__Bacteria	p__Chlamydiae	c__Chlamydiae	o__Chlamydiales	f_Candidatus	g__Rhabdochlamydia	s__
971	k__Bacteria	p__Proteobacteria	c__Deltaproteobacteria	o__MIZ46	f__	g__	s__
972	k__Bacteria	p__Acidobacteria	c__Acidobacteria-6	o__iii1-15	f__RB40	g__	s__
973	k__Bacteria	p__Proteobacteria	c__Deltaproteobacteria	o__FAC87	f__	g__	s__
974	k__Bacteria	p__Acidobacteria	c__Acidobacteria-6	o__iii1-15	f__	g__	s__
975	k__Bacteria	p__Verrucomicrobia	c__[Methylacidiphilae]	o__Methylacidiphilales	f__LD19	g__	s__
976	k__Bacteria	p__Acidobacteria	c__Acidobacteria-6	o__iii1-15	f__RB40	g__	s__
977	k__Bacteria	p__Planctomycetes	c__vadinHA49	o__p04_C01	f__	g__	s__
978	k__Bacteria	p__Proteobacteria	c__Deltaproteobacteria	o__Syntrophobacterales	f__Syntrophobacteraceae	g__	s__
979	k__Bacteria	p__Chlamydiae	c__Chlamydiae	o__Chlamydiales	f_Candidatus	g__Rhabdochlamydia	s__
980	k__Bacteria	p__Proteobacteria	c__Deltaproteobacteria	o__MIZ46	f__	g__	s__
981	k__Bacteria	p__Bacteroidetes	c__Cytophagia	o__Cytophagales	f__Cytophagaceae	g__Leadbetterella	s__
982	k__Bacteria	p__Proteobacteria	c__Gammaproteobacteria	o__Xanthomonadales	f__Xanthomonadaceae	g__Xanthomonas	s__
983	k__Bacteria	p__Acidobacteria	c__Acidobacteria-6	o__iii1-15	f__	g__	s__
984	k__Bacteria	p__Acidobacteria	c__Acidobacteria-6	o__iii1-15	f__	g__	s__
985	k__Bacteria	p__Proteobacteria	c__Gammaproteobacteria	o__Legionellales	f__Legionellaceae	g__	s__
986	k__Bacteria	p__Acidobacteria	c__Acidobacteria-6	o__iii1-15	f__	g__	s__
987	k__Bacteria	p__Acidobacteria	c__Acidobacteria-6	o__iii1-15	f__RB40	g__	s__
988	k__Bacteria	p__Proteobacteria	c__Deltaproteobacteria	o__Myxococcales	f__	g__	s__
989	k__Bacteria	p__Firmicutes	c__Clostridia	o__Clostridiales	f__[Mogibacteriaceae]	g__	s__
990	k__Bacteria	p__Verrucomicrobia	c__[Methylacidiphilae]	o__Methylacidiphilales	f__	g__	s__
991	k__Bacteria	p__Proteobacteria	c__Betaproteobacteria	o__Burkholderiales	f__Oxalobacteraceae	g__	s__
992	k__Bacteria	p__Acidobacteria	c__Acidobacteria-6	o__iii1-15	f__RB40	g__	s__
993	k__Bacteria	p__Chlamydiae	c__Chlamydiae	o__Chlamydiales	f_Candidatus	g__Rhabdochlamydia	s__
994	k__Bacteria	p__Proteobacteria	c__Alphaproteobacteria	o__Rickettsiales	f__mitochondria	g__Diplazium	s__pycnocarpon
995	k__Bacteria	p__TM7	c__TM7-3	o__EW055	f__	g__	s__
996	k__Bacteria	p__Proteobacteria	c__Gammaproteobacteria	o__Xanthomonadales	f__Sinobacteraceae	g__	s__
997	k__Bacteria	p__Acidobacteria	c__Acidobacteria-6	o__iii1-15	f__	g__	s__
998	k__Bacteria	p__Proteobacteria	c__Deltaproteobacteria	o__Spirobacillales	f__	g__	s__
999	k__Bacteria	p__Proteobacteria	c__Deltaproteobacteria	o__Spirobacillales	f__	g__	s__
1000	k__Bacteria	p__Proteobacteria	c__Betaproteobacteria	o__	f__	g__	s__
1001	k__Bacteria	p__Acidobacteria	c__Acidobacteria-6	o__iii1-15	f__RB40	g__	s__
1002	k__Bacteria	p__Acidobacteria	c__Acidobacteria-6	o__iii1-15	f__RB40	g__	s__
1003	k__Bacteria	p__Proteobacteria	c__Deltaproteobacteria	o__	f__	g__	s__
1004	k__Bacteria	p__Proteobacteria	c__Deltaproteobacteria	o__Spirobacillales	f__	g__	s__
1005	k__Bacteria	p__Acidobacteria	c__Acidobacteria-6	o__iii1-15	f__	g__	s__
1006	k__Bacteria	p__Firmicutes	c__Clostridia	o__Clostridiales	f__Ruminococcaceae	g__	s__
1007	k__Bacteria	p__Proteobacteria	c__Deltaproteobacteria	o__MIZ46	f__	g__	s__
1008	k__Bacteria	p__Proteobacteria	c__Deltaproteobacteria	o__Spirobacillales	f__	g__	s__
1009	k__Bacteria	p__Proteobacteria	c__Deltaproteobacteria	o__Myxococcales	f__	g__	s__
1010	k__Bacteria	p__Acidobacteria	c__Acidobacteria-6	o__iii1-15	f__mb2424	g__	s__
1011	k__Bacteria	p__Acidobacteria	c__Acidobacteria-6	o__iii1-15	f__RB40	g__	s__
1012	k__Bacteria	p__Proteobacteria	c__Deltaproteobacteria	o__Myxococcales	f__	g__	s__
1013	k__Bacteria	p__Acidobacteria	c__Acidobacteria-6	o__iii1-15	f__RB40	g__	s__
1014	k__Bacteria	p__Chlamydiae	c__Chlamydiia	o__Chlamydiales	f__	g__	s__
1015	k__Bacteria	p__Acidobacteria	c__Acidobacteria-6	o__iii1-15	f__RB40	g__	s__
1016	k__Bacteria	p__Proteobacteria	c__Deltaproteobacteria	o__Myxococcales	f__Cystobacterineae	g__	s__
1017	k__Bacteria	p__Chlamydiae	c__Chlamydiae	o__Chlamydiales	f_Candidatus	g__Rhabdochlamydia	s__
1018	k__Bacteria	p__Proteobacteria	c__Deltaproteobacteria	o__Myxococcales	f__Cystobacterineae	g__	s__
1019	k__Bacteria	p__Acidobacteria	c__Acidobacteria-6	o__iii1-15	f__mb2424	g__	s__
1020	k__Bacteria	p__Acidobacteria	c__Acidobacteria-6	o__iii1-15	f__	g__	s__
1021	k__Bacteria	p__Proteobacteria	c__Betaproteobacteria	o__SBla14	f__	g__	s__
1022	k__Bacteria	p__Acidobacteria	c__Acidobacteria-6	o__iii1-15	f__RB40	g__	s__
1023	k__Bacteria	p__Proteobacteria	c__Deltaproteobacteria	o__Myxococcales	f__	g__	s__
1024	k__Bacteria	p__Proteobacteria	c__Betaproteobacteria	o__Burkholderiales	f__Comamonadaceae	g__Variovorax	s__
1025	k__Bacteria	p__Chlamydiae	c__Chlamydiae	o__Chlamydiales	f_Candidatus	g__Rhabdochlamydia	s__
1026	k__Bacteria	p__Chlamydiae	c__Chlamydiae	o__Chlamydiales	f_Candidatus	g__Rhabdochlamydia	s__
1027	k__Bacteria	p__Proteobacteria	c__Deltaproteobacteria	o__Myxococcales	f__	g__	s__
1028	k__Bacteria	p__Chlamydiae	c__Chlamydiae	o__Chlamydiales	f_Candidatus	g__Rhabdochlamydia	s__
1029	k__Bacteria	p__Proteobacteria	c__Deltaproteobacteria	o__Myxococcales	f__	g__	s__
1030	k__Bacteria	p__WS3	c__PRR-12	o__Sediment-1	f__	g__	s__
1031	k__Bacteria	p__Proteobacteria	c__Deltaproteobacteria	o__Syntrophobacterales	f__Syntrophobacteraceae	g__	s__
1032	k__Bacteria	p__Planctomycetes	c__vadinHA49	o__p04_C01	f__	g__	s__
1033	k__Bacteria	p__OP3	c__koll11	o__GIF10	f__kpj58rc	g__	s__
1034	k__Bacteria	p__Chlamydiae	c__Chlamydiae	o__Chlamydiales	f_Candidatus	g__Rhabdochlamydia	s__
1035	k__Bacteria	p__WS3	c__PRR-12	o__	f__	g__	s__
1036	k__Bacteria	p__Acidobacteria	c__Acidobacteria-6	o__iii1-15	f__RB40	g__	s__
1037	k__Bacteria	p__WS3	c__PRR-12	o__	f__	g__	s__
1038	k__Bacteria	p__Proteobacteria	c__Deltaproteobacteria	o__Myxococcales	f__	g__	s__
1039	k__Bacteria	p__Proteobacteria	c__Deltaproteobacteria	o__Myxococcales	f__	g__	s__
1040	k__Bacteria	p__Proteobacteria	c__	o__	f__	g__	s__
1041	k__Bacteria	p__Acidobacteria	c__Acidobacteria-6	o__iii1-15	f__	g__	s__
1042	k__Bacteria	p__Planctomycetes	c__vadinHA49	o__p04_C01	f__	g__	s__
1043	k__Bacteria	p__Proteobacteria	c__Deltaproteobacteria	o__Spirobacillales	f__	g__	s__
1044	k__Bacteria	p__Acidobacteria	c__Acidobacteria-6	o__iii1-15	f__RB40	g__	s__
1045	k__Bacteria	p__Proteobacteria	c__Betaproteobacteria	o__Burkholderiales	f__Alcaligenaceae	g__	s__
1046	k__Bacteria	p__Acidobacteria	c__Acidobacteria-6	o__iii1-15	f__	g__	s__
1047	k__Bacteria	p__Proteobacteria	c__Deltaproteobacteria	o__Spirobacillales	f__	g__	s__
1048	k__Bacteria	p__Proteobacteria	c__Gammaproteobacteria	o__Legionellales	f__	g__	s__
1049	k__Bacteria	p__Gemmatimonadetes	c__Gemm-5	o__	f__	g__	s__
1050	k__Bacteria	p__TM7	c__TM7-1	o__	f__	g__	s__
1051	k__Bacteria	p__Proteobacteria	c__Deltaproteobacteria	o__Syntrophobacterales	f__Syntrophobacteraceae	g__	s__
1052	k__Bacteria	p__Proteobacteria	c__Deltaproteobacteria	o__Spirobacillales	f__	g__	s__
1053	k__Bacteria	p__Acidobacteria	c__Acidobacteria-6	o__iii1-15	f__mb2424	g__	s__
1054	k__Bacteria	p__Acidobacteria	c__Acidobacteria-6	o__iii1-15	f__	g__	s__
1055	k__Bacteria	p__OP3	c__PBS-25	o__	f__	g__	s__
1056	k__Bacteria	p__Acidobacteria	c__[Chloracidobacteria]	o__	f__	g__	s__
1057	k__Bacteria	p__OP3	c__PBS-25	o__	f__	g__	s__
1058	k__Bacteria	p__Planctomycetes	c__vadinHA49	o__p04_C01	f__	g__	s__
1059	k__Bacteria	p__Proteobacteria	c__Betaproteobacteria	o__	f__	g__	s__
1060	k__Bacteria	p__GN04	c__MSB-5A5	o__	f__	g__	s__
1061	k__Bacteria	p__Planctomycetes	c__vadinHA49	o__p04_C01	f__	g__	s__
1062	k__Bacteria	p__Proteobacteria	c__Alphaproteobacteria	o__Rhizobiales	f__	g__	s__
1063	k__Bacteria	p__Acidobacteria	c__Acidobacteria-6	o__iii1-15	f__	g__	s__
1064	k__Bacteria	p__Acidobacteria	c__Acidobacteria-6	o__iii1-15	f__	g__	s__
1065	k__Bacteria	p__Planctomycetes	c__BD7-11	o__	f__	g__	s__
1066	k__Bacteria	p__BRC1	c__NPL-UPA2	o__	f__	g__	s__
1067	k__Bacteria	p__Proteobacteria	c__Deltaproteobacteria	o__Syntrophobacterales	f__Syntrophobacteraceae	g__	s__
1068	k__Bacteria	p__Acidobacteria	c__Acidobacteria-6	o__iii1-15	f__	g__	s__
1069	k__Bacteria	p__TM7	c__SC3	o__	f__	g__	s__
1070	k__Bacteria	p__Proteobacteria	c__Deltaproteobacteria	o__Syntrophobacterales	f__Syntrophobacteraceae	g__	s__
1071	k__Bacteria	p__Gemmatimonadetes	c__Gemm-2	o__	f__	g__	s__
1072	k__Bacteria	p__Proteobacteria	c__Deltaproteobacteria	o__Syntrophobacterales	f__Syntrophobacteraceae	g__	s__
1073	k__Bacteria	p__Verrucomicrobia	c__Verruco-5	o__LD1-PB3	f__	g__	s__
1074	k__Bacteria	p__Acidobacteria	c__Acidobacteria-6	o__CCU21	f__	g__	s__
1075	k__Bacteria	p__OP3	c__PBS-25	o__	f__	g__	s__
1076	k__Bacteria	p__Acidobacteria	c__Acidobacteria-6	o__iii1-15	f__	g__	s__
1077	k__Bacteria	p__OP3	c__PBS-25	o__	f__	g__	s__
1078	k__Bacteria	p__Proteobacteria	c__Deltaproteobacteria	o__Syntrophobacterales	f__Syntrophobacteraceae	g__	s__
1079	k__Bacteria	p__Acidobacteria	c__Acidobacteria-6	o__CCU21	f__	g__	s__
1080	k__Bacteria	p__Acidobacteria	c__Acidobacteria-6	o__iii1-15	f__	g__	s__
1081	k__Bacteria	p__Gemmatimonadetes	c__Gemm-5	o__	f__	g__	s__
1082	k__Bacteria	p__Acidobacteria	c__Acidobacteria-6	o__iii1-15	f__mb2424	g__	s__
1083	k__Bacteria	p__Proteobacteria	c__Deltaproteobacteria	o__Myxococcales	f__	g__	s__
1084	k__Bacteria	p__Nitrospirae	c__Nitrospira	o__Nitrospirales	f__0319-6A21	g__	s__
1085	k__Bacteria	p__Proteobacteria	c__Deltaproteobacteria	o__Syntrophobacterales	f__Syntrophobacteraceae	g__	s__
1086	k__Bacteria	p__Gemmatimonadetes	c__Gemm-2	o__	f__	g__	s__
1087	k__Bacteria	p__Proteobacteria	c__Deltaproteobacteria	o__Bdellovibrionales	f__Bdellovibrionaceae	g__	s__
1088	k__Bacteria	p__Proteobacteria	c__Deltaproteobacteria	o__NB1-j	f__NB1-i	g__	s__
1089	k__Bacteria	p__Acidobacteria	c__Acidobacteria-6	o__iii1-15	f__	g__	s__
1090	k__Bacteria	p__Proteobacteria	c__Deltaproteobacteria	o__Syntrophobacterales	f__Syntrophobacteraceae	g__	s__
1091	k__Bacteria	p__Planctomycetes	c__vadinHA49	o__p04_C01	f__	g__	s__
1092	k__Bacteria	p__Proteobacteria	c__Deltaproteobacteria	o__Myxococcales	f__Nannocystaceae	g__Plesiocystis	s__
1093	k__Bacteria	p__Gemmatimonadetes	c__Gemm-2	o__	f__	g__	s__
1094	k__Bacteria	p__Proteobacteria	c__Deltaproteobacteria	o__FAC87	f__	g__	s__
1095	k__Bacteria	p__Proteobacteria	c__Gammaproteobacteria	o__Xanthomonadales	f__Sinobacteraceae	g__	s__
1096	k__Bacteria	p__Acidobacteria	c__[Chloracidobacteria]	o__RB41	f__Ellin6075	g__	s__
1097	k__Bacteria	p__Proteobacteria	c__Deltaproteobacteria	o__Desulfuromonadales	f__Geobacteraceae	g__Geobacter	s__
1098	k__Bacteria	p__Acidobacteria	c__Acidobacteria-6	o__iii1-15	f__	g__	s__
1099	k__Bacteria	p__Gemmatimonadetes	c__Gemm-2	o__	f__	g__	s__
1100	k__Bacteria	p__Planctomycetes	c__vadinHA49	o__p04_C01	f__	g__	s__
1101	k__Bacteria	p__OP3	c__koll11	o__	f__	g__	s__
1102	k__Bacteria	p__Proteobacteria	c__Deltaproteobacteria	o__Bdellovibrionales	f__Bdellovibrionaceae	g__Bdellovibrio	s__
1103	k__Bacteria	p__Acidobacteria	c__Acidobacteria-6	o__iii1-15	f__	g__	s__
1104	k__Bacteria	p__WS3	c__PRR-12	o__	f__	g__	s__
1105	k__Bacteria	p__Acidobacteria	c__Acidobacteria-6	o__CCU21	f__	g__	s__
1106	k__Bacteria	p__Proteobacteria	c__Deltaproteobacteria	o__Syntrophobacterales	f__Syntrophobacteraceae	g__	s__
1107	k__Bacteria	p__Armatimonadetes	c__Armatimonadia	o__Armatimonadales	f__Armatimonadaceae	g__	s__
1108	k__Bacteria	p__Proteobacteria	c__Deltaproteobacteria	o__NB1-j	f__	g__	s__
1109	k__Bacteria	p__Proteobacteria	c__Deltaproteobacteria	o__Myxococcales	f__	g__	s__
1110	k__Bacteria	p__BHI80-139	c__	o__	f__	g__	s__
1111	k__Bacteria	p__Planctomycetes	c__vadinHA49	o__p04_C01	f__	g__	s__
1112	k__Bacteria	p__Planctomycetes	c__vadinHA49	o__p04_C01	f__	g__	s__
1113	k__Bacteria	p__Proteobacteria	c__Deltaproteobacteria	o__Syntrophobacterales	f__Syntrophobacteraceae	g__	s__
1114	k__Bacteria	p__WS3	c__PRR-12	o__	f__	g__	s__
1115	k__Bacteria	p__Acidobacteria	c__Acidobacteria-6	o__iii1-15	f__	g__	s__
1116	k__Bacteria	p__Acidobacteria	c__Acidobacteria-6	o__iii1-15	f__	g__	s__
1117	k__Bacteria	p__Gemmatimonadetes	c__Gemm-2	o__	f__	g__	s__
1118	k__Bacteria	p__Proteobacteria	c__Betaproteobacteria	o__	f__	g__	s__
1119	k__Bacteria	p__Proteobacteria	c__Deltaproteobacteria	o__Desulfobacterales	f__Desulfobacteraceae	g__Desulfococcus	s__
1120	k__Bacteria	p__BHI80-139	c__	o__	f__	g__	s__
1121	k__Bacteria	p__WS3	c__PRR-12	o__Sediment-1	f__PRR-10	g__	s__
1122	k__Bacteria	p__Proteobacteria	c__Gammaproteobacteria	o__Chromatiales	f__	g__	s__
1123	k__Bacteria	p__Proteobacteria	c__Alphaproteobacteria	o__	f__	g__	s__
1124	k__Bacteria	p__WS3	c__PRR-12	o__GN03	f__KSB4	g__	s__
1125	k__Bacteria	p__Planctomycetes	c__vadinHA49	o__p04_C01	f__	g__	s__
1126	k__Bacteria	p__OP3	c__koll11	o__	f__	g__	s__
1127	k__Bacteria	p__BRC1	c__NPL-UPA2	o__	f__	g__	s__
1128	k__Bacteria	p__Proteobacteria	c__Gammaproteobacteria	o__Xanthomonadales	f__Sinobacteraceae	g__	s__
1129	k__Bacteria	p__Planctomycetes	c__vadinHA49	o__p04_C01	f__	g__	s__
1130	k__Bacteria	p__Acidobacteria	c__iii1-8	o__SJA-36	f__	g__	s__
1131	k__Bacteria	p__Proteobacteria	c__Gammaproteobacteria	o__Chromatiales	f__Chromatiaceae	g__	s__
1132	k__Bacteria	p__Proteobacteria	c__Deltaproteobacteria	o__Syntrophobacterales	f__Syntrophobacteraceae	g__	s__
1133	k__Bacteria	p__Proteobacteria	c__Deltaproteobacteria	o__Myxococcales	f__	g__	s__
1134	k__Bacteria	p__Proteobacteria	c__Deltaproteobacteria	o__	f__	g__	s__
1135	k__Bacteria	p__Proteobacteria	c__Deltaproteobacteria	o__NKB15	f__	g__	s__
1136	k__Bacteria	p__Planctomycetes	c__Planctomycetia	o__Planctomycetales	f__Planctomycetaceae	g__Planctomyces	s__
1137	k__Bacteria	p__Nitrospirae	c__Nitrospira	o__Nitrospirales	f__0319-6A21	g__	s__
1138	k__Bacteria	p__Proteobacteria	c__Alphaproteobacteria	o__	f__	g__	s__
1139	k__Bacteria	p__Proteobacteria	c__Deltaproteobacteria	o__Myxococcales	f__	g__	s__
1140	k__Bacteria	p__OP3	c__koll11	o__	f__	g__	s__
1141	k__Bacteria	p__Gemmatimonadetes	c__Gemm-5	o__	f__	g__	s__
1142	k__Bacteria	p__Chloroflexi	c__Anaerolineae	o__envOPS12	f__	g__	s__
1143	k__Bacteria	p__Acidobacteria	c__Acidobacteria-6	o__iii1-15	f__mb2424	g__	s__
1144	k__Bacteria	p__Proteobacteria	c__Alphaproteobacteria	o__Rhizobiales	f__Hyphomicrobiaceae	g__Rhodoplanes	s__
1145	k__Bacteria	p__Acidobacteria	c__Acidobacteria-6	o__iii1-15	f__	g__	s__
1146	k__Bacteria	p__Gemmatimonadetes	c__Gemm-2	o__	f__	g__	s__
1147	k__Bacteria	p__Acidobacteria	c__Acidobacteria-6	o__iii1-15	f__RB40	g__	s__
1148	k__Bacteria	p__Bacteroidetes	c__[Saprospirae]	o__[Saprospirales]	f__Saprospiraceae	g__	s__
1149	k__Bacteria	p__Gemmatimonadetes	c__Gemm-1	o__	f__	g__	s__
1150	k__Bacteria	p__Acidobacteria	c__Acidobacteria-6	o__iii1-15	f__RB40	g__	s__
1151	k__Bacteria	p__Acidobacteria	c__Acidobacteria-6	o__CCU21	f__	g__	s__
1152	k__Bacteria	p__Firmicutes	c__Bacilli	o__Bacillales	f__Bacillaceae	g__Bacillus	s__
1153	k__Bacteria	p__WS3	c__PRR-12	o__	f__	g__	s__
1154	k__Bacteria	p__Proteobacteria	c__Deltaproteobacteria	o__	f__	g__	s__
1155	k__Bacteria	p__Proteobacteria	c__Deltaproteobacteria	o__Desulfobacterales	f__Desulfobacteraceae	g__	s__
1156	k__Bacteria	p__Chlamydiae	c__Chlamydiae	o__Chlamydiales	f_Candidatus	g__Rhabdochlamydia	s__
1157	k__Bacteria	p__Acidobacteria	c__Acidobacteria-6	o__CCU21	f__	g__	s__
1158	k__Bacteria	p__OP3	c__koll11	o__	f__	g__	s__
1159	k__Bacteria	p__NKB19	c__	o__	f__	g__	s__
1160	k__Bacteria	p__Bacteroidetes	c__[Saprospirae]	o__[Saprospirales]	f__Saprospiraceae	g__	s__
1161	k__Bacteria	p__Proteobacteria	c__Deltaproteobacteria	o__Syntrophobacterales	f__Syntrophobacteraceae	g__	s__
1162	k__Bacteria	p__TM7	c__TM7-3	o__	f__	g__	s__
1163	k__Bacteria	p__WS3	c__PRR-12	o__	f__	g__	s__
1164	k__Bacteria	p__Proteobacteria	c__Deltaproteobacteria	o__Desulfuromonadales	f__Geobacteraceae	g__Geobacter	s__
1165	k__Bacteria	p__Proteobacteria	c__Gammaproteobacteria	o__Xanthomonadales	f__Xanthomonadaceae	g__	s__
1166	k__Bacteria	p__Acidobacteria	c__[Chloracidobacteria]	o__RB41	f__Ellin6075	g__	s__
1167	k__Bacteria	p__Proteobacteria	c__Alphaproteobacteria	o__	f__	g__	s__
1168	k__Bacteria	p__Acidobacteria	c__Acidobacteria-6	o__iii1-15	f__	g__	s__
1169	k__Bacteria	p__Acidobacteria	c__Acidobacteria-6	o__iii1-15	f__	g__	s__
1170	k__Bacteria	p__Planctomycetes	c__Planctomycetia	o__Gemmatales	f__Gemmataceae	g__	s__
1171	k__Bacteria	p__Acidobacteria	c__Acidobacteria-6	o__iii1-15	f__	g__	s__
1172	k__Bacteria	p__Acidobacteria	c__[Chloracidobacteria]	o__RB41	f__	g__	s__
1173	k__Bacteria	p__Chlamydiae	c__Chlamydiia	o__Chlamydiales	f__Parachlamydiaceae	g__	s__
1174	k__Bacteria	p__OP3	c__PBS-25	o__	f__	g__	s__
1175	k__Bacteria	p__Acidobacteria	c__Acidobacteria-6	o__iii1-15	f__mb2424	g__	s__
1176	k__Bacteria	p__Acidobacteria	c__[Chloracidobacteria]	o__RB41	f__	g__	s__
1177	k__Bacteria	p__Acidobacteria	c__Acidobacteria-6	o__iii1-15	f__	g__	s__
1178	k__Bacteria	p__OP3	c__koll11	o__	f__	g__	s__
1179	k__Bacteria	p__Gemmatimonadetes	c__Gemm-5	o__	f__	g__	s__
1180	k__Bacteria	p__Proteobacteria	c__Deltaproteobacteria	o__Syntrophobacterales	f__Syntrophaceae	g__	s__
1181	k__Bacteria	p__Acidobacteria	c__iii1-8	o__32-20	f__	g__	s__
1182	k__Bacteria	p__Proteobacteria	c__	o__	f__	g__	s__
1183	k__Bacteria	p__Proteobacteria	c__Deltaproteobacteria	o__Syntrophobacterales	f__Syntrophobacteraceae	g__	s__
1184	k__Bacteria	p__Actinobacteria	c__Acidimicrobiia	o__Acidimicrobiales	f__	g__	s__
1185	k__Bacteria	p__BHI80-139	c__	o__	f__	g__	s__
1186	k__Bacteria	p__Proteobacteria	c__Betaproteobacteria	o__	f__	g__	s__
1187	k__Bacteria	p__Proteobacteria	c__Betaproteobacteria	o__	f__	g__	s__
1188	k__Bacteria	p__Acidobacteria	c__Acidobacteria-6	o__iii1-15	f__	g__	s__
1189	k__Bacteria	p__Acidobacteria	c__	o__	f__	g__	s__
1190	k__Bacteria	p__Gemmatimonadetes	c__Gemm-5	o__	f__	g__	s__
1191	k__Bacteria	p__Proteobacteria	c__Deltaproteobacteria	o__	f__	g__	s__
1192	k__Bacteria	p__Acidobacteria	c__Acidobacteria-6	o__iii1-15	f__	g__	s__
1193	k__Bacteria	p__Acidobacteria	c__S035	o__	f__	g__	s__
1194	k__Bacteria	p__Acidobacteria	c__[Chloracidobacteria]	o__RB41	f__	g__	s__
1195	k__Bacteria	p__Acidobacteria	c__Acidobacteria-6	o__iii1-15	f__mb2424	g__	s__
1196	k__Bacteria	p__Gemmatimonadetes	c__Gemm-2	o__	f__	g__	s__
1197	k__Bacteria	p__Acidobacteria	c__Acidobacteria-6	o__iii1-15	f__	g__	s__
1198	k__Bacteria	p__BHI80-139	c__	o__	f__	g__	s__
1199	k__Bacteria	p__Acidobacteria	c__Acidobacteria-6	o__iii1-15	f__mb2424	g__	s__
1200	k__Bacteria	p__Acidobacteria	c__Acidobacteria-6	o__CCU21	f__	g__	s__
1201	k__Bacteria	p__Gemmatimonadetes	c__Gemm-5	o__	f__	g__	s__
1202	k__Bacteria	p__Proteobacteria	c__Deltaproteobacteria	o__Syntrophobacterales	f__Syntrophobacteraceae	g__	s__
1203	k__Bacteria	p__Proteobacteria	c__Gammaproteobacteria	o__Xanthomonadales	f__Xanthomonadaceae	g__	s__
1204	k__Bacteria	p__	c__	o__	f__	g__	s__
1205	k__Bacteria	p__Acidobacteria	c__Acidobacteria-6	o__CCU21	f__	g__	s__
1206	k__Bacteria	p__Proteobacteria	c__Betaproteobacteria	o__	f__	g__	s__
1207	k__Bacteria	p__Planctomycetes	c__Planctomycetia	o__Gemmatales	f__Gemmataceae	g__	s__
1208	k__Bacteria	p__Planctomycetes	c__vadinHA49	o__p04_C01	f__	g__	s__
1209	k__Bacteria	p__Acidobacteria	c__Acidobacteria-6	o__iii1-15	f__	g__	s__
1210	k__Bacteria	p__Proteobacteria	c__Deltaproteobacteria	o__Spirobacillales	f__	g__	s__
1211	k__Bacteria	p__OP3	c__koll11	o__	f__	g__	s__
1212	k__Bacteria	p__Acidobacteria	c__[Chloracidobacteria]	o__RB41	f__	g__	s__
1213	k__Bacteria	p__Proteobacteria	c__Deltaproteobacteria	o__Syntrophobacterales	f__Syntrophobacteraceae	g__	s__
1214	k__Bacteria	p__Proteobacteria	c__Deltaproteobacteria	o__Spirobacillales	f__	g__	s__
1215	k__Bacteria	p__BHI80-139	c__	o__	f__	g__	s__
1216	k__Bacteria	p__Firmicutes	c__Bacilli	o__Bacillales	f__Bacillaceae	g__Bacillus	s__
1217	k__Bacteria	p__Verrucomicrobia	c__[Pedosphaerae]	o__[Pedosphaerales]	f__	g__	s__
1218	k__Bacteria	p__Bacteroidetes	c__[Saprospirae]	o__[Saprospirales]	f__Chitinophagaceae	g__	s__
1219	k__Bacteria	p__Planctomycetes	c__vadinHA49	o__p04_C01	f__	g__	s__
1220	k__Bacteria	p__Acidobacteria	c__Acidobacteria-6	o__iii1-15	f__	g__	s__
1221	k__Bacteria	p__OP3	c__PBS-25	o__	f__	g__	s__
1222	k__Bacteria	p__Acidobacteria	c__[Chloracidobacteria]	o__RB41	f__	g__	s__
1223	k__Bacteria	p__Proteobacteria	c__Deltaproteobacteria	o__Syntrophobacterales	f__Syntrophobacteraceae	g__	s__
1224	k__Bacteria	p__Proteobacteria	c__Deltaproteobacteria	o__Syntrophobacterales	f__Syntrophobacteraceae	g__	s__
1225	k__Bacteria	p__Acidobacteria	c__[Chloracidobacteria]	o__RB41	f__	g__	s__
1226	k__Bacteria	p__WS3	c__PRR-12	o__	f__	g__	s__
1227	k__Bacteria	p__Chlamydiae	c__Chlamydiae	o__Chlamydiales	f_Candidatus	g__Rhabdochlamydia	s__
1228	k__Bacteria	p__Proteobacteria	c__Betaproteobacteria	o__	f__	g__	s__
1229	k__Bacteria	p__BHI80-139	c__	o__	f__	g__	s__
1230	k__Bacteria	p__WS3	c__PRR-12	o__	f__	g__	s__
1231	k__Bacteria	p__Acidobacteria	c__Acidobacteria-6	o__iii1-15	f__	g__	s__
1232	k__Bacteria	p__Planctomycetes	c__vadinHA49	o__p04_C01	f__	g__	s__
1233	k__Bacteria	p__Planctomycetes	c__Planctomycetia	o__Gemmatales	f__Gemmataceae	g__	s__
1234	k__Bacteria	p__Gemmatimonadetes	c__Gemmatimonadetes	o__Gemmatimonadales	f__Gemmatimonadaceae	g__Gemmatimonas	s__
1235	k__Bacteria	p__Chlamydiae	c__Chlamydiae	o__Chlamydiales	f_Candidatus	g__Rhabdochlamydia	s__
1236	k__Bacteria	p__TM7	c__TM7-1	o__	f__	g__	s__
1237	k__Bacteria	p__Acidobacteria	c__Acidobacteria-6	o__iii1-15	f__	g__	s__
1238	k__Bacteria	p__WS3	c__PRR-12	o__	f__	g__	s__
1239	k__Bacteria	p__Proteobacteria	c__Alphaproteobacteria	o__Rhizobiales	f__	g__	s__
1240	k__Bacteria	p__Acidobacteria	c__[Chloracidobacteria]	o__RB41	f__	g__	s__
1241	k__Bacteria	p__Acidobacteria	c__Acidobacteria-6	o__iii1-15	f__	g__	s__
1242	k__Bacteria	p__Bacteroidetes	c__[Saprospirae]	o__[Saprospirales]	f__Chitinophagaceae	g__	s__
1243	k__Bacteria	p__Acidobacteria	c__Acidobacteria-6	o__iii1-15	f__	g__	s__
1244	k__Bacteria	p__Proteobacteria	c__Deltaproteobacteria	o__MIZ46	f__	g__	s__
1245	k__Bacteria	p__OP3	c__PBS-25	o__	f__	g__	s__
1246	k__Bacteria	p__Bacteroidetes	c__Cytophagia	o__Cytophagales	f__Cytophagaceae	g__	s__
1247	k__Bacteria	p__Nitrospirae	c__Nitrospira	o__Nitrospirales	f__0319-6A21	g__	s__
1248	k__Bacteria	p__Proteobacteria	c__Deltaproteobacteria	o__Syntrophobacterales	f__Syntrophobacteraceae	g__	s__
1249	k__Bacteria	p__Acidobacteria	c__Acidobacteria-6	o__iii1-15	f__	g__	s__
1250	k__Bacteria	p__Proteobacteria	c__Deltaproteobacteria	o__Myxococcales	f__	g__	s__
1251	k__Bacteria	p__Firmicutes	c__Clostridia	o__Clostridiales	f__Ruminococcaceae	g__	s__
1252	k__Bacteria	p__Acidobacteria	c__Acidobacteria-6	o__iii1-15	f__	g__	s__
1253	k__Bacteria	p__Acidobacteria	c__Acidobacteria-6	o__iii1-15	f__	g__	s__
1254	k__Bacteria	p__Acidobacteria	c__Acidobacteria-6	o__iii1-15	f__	g__	s__
1255	k__Bacteria	p__WS3	c__PRR-12	o__	f__	g__	s__
1256	k__Bacteria	p__Acidobacteria	c__Acidobacteria-6	o__iii1-15	f__	g__	s__
1257	k__Bacteria	p__TM7	c__TM7-3	o__	f__	g__	s__
1258	k__Bacteria	p__Acidobacteria	c__Acidobacteria-6	o__iii1-15	f__	g__	s__
1259	k__Bacteria	p__Proteobacteria	c__Gammaproteobacteria	o__Legionellales	f__	g__	s__
1260	k__Bacteria	p__Verrucomicrobia	c__[Spartobacteria]	o__[Chthoniobacterales]	f__[Chthoniobacteraceae]	g__OR-59	s__
1261	k__Bacteria	p__WS3	c__PRR-12	o__	f__	g__	s__
1262	k__Bacteria	p__Planctomycetes	c__vadinHA49	o__p04_C01	f__	g__	s__
1263	k__Bacteria	p__Proteobacteria	c__Gammaproteobacteria	o__Xanthomonadales	f__Sinobacteraceae	g__	s__
1264	k__Bacteria	p__Acidobacteria	c__Acidobacteria-6	o__iii1-15	f__mb2424	g__	s__
1265	k__Bacteria	p__Acidobacteria	c__Acidobacteria-6	o__iii1-15	f__	g__	s__
1266	k__Bacteria	p__Verrucomicrobia	c__[Spartobacteria]	o__[Chthoniobacterales]	f__[Chthoniobacteraceae]	g__heteroC45_4W	s__
1267	k__Bacteria	p__TM7	c__TM7-1	o__	f__	g__	s__
1268	k__Bacteria	p__Proteobacteria	c__Deltaproteobacteria	o__Myxococcales	f__	g__	s__
1269	k__Bacteria	p__Proteobacteria	c__Deltaproteobacteria	o__NB1-j	f__	g__	s__
1270	k__Bacteria	p__Acidobacteria	c__[Chloracidobacteria]	o__RB41	f__	g__	s__
1271	k__Bacteria	p__Acidobacteria	c__Acidobacteria-6	o__CCU21	f__	g__	s__
1272	k__Bacteria	p__TM7	c__TM7-1	o__	f__	g__	s__
1273	k__Bacteria	p__Planctomycetes	c__	o__	f__	g__	s__
1274	k__Bacteria	p__Planctomycetes	c__Planctomycetia	o__B97	f__	g__	s__
1275	k__Bacteria	p__Bacteroidetes	c__[Saprospirae]	o__[Saprospirales]	f__Chitinophagaceae	g__	s__
1276	k__Bacteria	p__Acidobacteria	c__Acidobacteria-6	o__iii1-15	f__	g__	s__
1277	k__Bacteria	p__Proteobacteria	c__Deltaproteobacteria	o__	f__	g__	s__
1278	k__Bacteria	p__Firmicutes	c__Bacilli	o__Bacillales	f__Alicyclobacillaceae	g__Alicyclobacillus	s__
1279	k__Bacteria	p__OP3	c__PBS-25	o__	f__	g__	s__
1280	k__Bacteria	p__OP3	c__PBS-25	o__	f__	g__	s__
1281	k__Bacteria	p__Proteobacteria	c__Gammaproteobacteria	o__Xanthomonadales	f__Sinobacteraceae	g__	s__
1282	k__Bacteria	p__Proteobacteria	c__Alphaproteobacteria	o__	f__	g__	s__
1283	k__Bacteria	p__Nitrospirae	c__Nitrospira	o__Nitrospirales	f__0319-6A21	g__	s__
1284	k__Bacteria	p__Gemmatimonadetes	c__Gemm-1	o__	f__	g__	s__
1285	k__Bacteria	p__Proteobacteria	c__Betaproteobacteria	o__MND1	f__	g__	s__
1286	k__Bacteria	p__Proteobacteria	c__Deltaproteobacteria	o__Myxococcales	f__Myxococcaceae	g__Anaeromyxobacter	s__
1287	k__Bacteria	p__WS3	c__PRR-12	o__	f__	g__	s__
1288	k__Bacteria	p__Gemmatimonadetes	c__Gemm-5	o__	f__	g__	s__
1289	k__Bacteria	p__	c__	o__	f__	g__	s__
1290	k__Bacteria	p__Acidobacteria	c__Acidobacteria-6	o__iii1-15	f__	g__	s__
1291	k__Bacteria	p__OP3	c__PBS-25	o__	f__	g__	s__
1292	k__Bacteria	p__Proteobacteria	c__Deltaproteobacteria	o__Syntrophobacterales	f__Syntrophobacteraceae	g__	s__
1293	k__Bacteria	p__Nitrospirae	c__Nitrospira	o__Nitrospirales	f__0319-6A21	g__	s__
1294	k__Bacteria	p__Gemmatimonadetes	c__Gemm-5	o__	f__	g__	s__
1295	k__Bacteria	p__Gemmatimonadetes	c__Gemm-2	o__	f__	g__	s__
1296	k__Bacteria	p__OP3	c__PBS-25	o__	f__	g__	s__
1297	k__Bacteria	p__OP3	c__koll11	o__	f__	g__	s__
1298	k__Bacteria	p__Proteobacteria	c__Alphaproteobacteria	o__	f__	g__	s__
1299	k__Bacteria	p__Proteobacteria	c__Deltaproteobacteria	o__	f__	g__	s__
1300	k__Bacteria	p__Elusimicrobia	c__	o__	f__	g__	s__
1301	k__Bacteria	p__Acidobacteria	c__Acidobacteria-6	o__iii1-15	f__RB40	g__	s__
1302	k__Bacteria	p__WS3	c__PRR-12	o__	f__	g__	s__
1303	k__Bacteria	p__Acidobacteria	c__Acidobacteria-6	o__CCU21	f__	g__	s__
1304	k__Bacteria	p__Planctomycetes	c__vadinHA49	o__p04_C01	f__	g__	s__
1305	k__Bacteria	p__Proteobacteria	c__Gammaproteobacteria	o__Legionellales	f__	g__	s__
1306	k__Bacteria	p__WS3	c__PRR-12	o__	f__	g__	s__
1307	k__Bacteria	p__Actinobacteria	c__Acidimicrobiia	o__Acidimicrobiales	f__C111	g__	s__
1308	k__Bacteria	p__OP3	c__PBS-25	o__	f__	g__	s__
1309	k__Bacteria	p__Gemmatimonadetes	c__Gemm-2	o__	f__	g__	s__
1310	k__Bacteria	p__Gemmatimonadetes	c__Gemm-2	o__	f__	g__	s__
1311	k__Bacteria	p__Acidobacteria	c__Acidobacteria-6	o__iii1-15	f__	g__	s__
1312	k__Bacteria	p__Planctomycetes	c__vadinHA49	o__p04_C01	f__	g__	s__
1313	k__Bacteria	p__Acidobacteria	c__Acidobacteria-6	o__iii1-15	f__	g__	s__
1314	k__Bacteria	p__Proteobacteria	c__Deltaproteobacteria	o__Myxococcales	f__	g__	s__
1315	k__Bacteria	p__Acidobacteria	c__Acidobacteria-6	o__CCU21	f__	g__	s__
1316	k__Bacteria	p__Acidobacteria	c__Acidobacteria-6	o__iii1-15	f__RB40	g__	s__
1317	k__Bacteria	p__OP3	c__PBS-25	o__	f__	g__	s__
1318	k__Bacteria	p__Proteobacteria	c__Gammaproteobacteria	o__Alteromonadales	f__OM60	g__	s__
1319	k__Bacteria	p__Planctomycetes	c__vadinHA49	o__p04_C01	f__	g__	s__
1320	k__Bacteria	p__Acidobacteria	c__Acidobacteria-6	o__CCU21	f__	g__	s__
1321	k__Bacteria	p__Gemmatimonadetes	c__Gemm-2	o__	f__	g__	s__
1322	k__Bacteria	p__BHI80-139	c__	o__	f__	g__	s__
1323	k__Bacteria	p__Proteobacteria	c__Deltaproteobacteria	o__Spirobacillales	f__	g__	s__
1324	k__Bacteria	p__Cyanobacteria	c__Chloroplast	o__Stramenopiles	f__	g__	s__
1325	k__Bacteria	p__Acidobacteria	c__Acidobacteria-6	o__iii1-15	f__mb2424	g__	s__
1326	k__Bacteria	p__Proteobacteria	c__Deltaproteobacteria	o__Spirobacillales	f__	g__	s__
1327	k__Bacteria	p__Proteobacteria	c__Deltaproteobacteria	o__Myxococcales	f__	g__	s__
1328	k__Bacteria	p__Gemmatimonadetes	c__Gemm-5	o__	f__	g__	s__
1329	k__Bacteria	p__Planctomycetes	c__Pla4	o__	f__	g__	s__
1330	k__Bacteria	p__Proteobacteria	c__Alphaproteobacteria	o__	f__	g__	s__
1331	k__Bacteria	p__OP3	c__PBS-25	o__	f__	g__	s__
1332	k__Bacteria	p__Acidobacteria	c__Acidobacteria-6	o__iii1-15	f__	g__	s__
1333	k__Bacteria	p__Proteobacteria	c__Deltaproteobacteria	o__Syntrophobacterales	f__Syntrophobacteraceae	g__	s__
1334	k__Bacteria	p__Verrucomicrobia	c__[Spartobacteria]	o__[Chthoniobacterales]	f__[Chthoniobacteraceae]	g__Chthoniobacter	s__
1335	k__Bacteria	p__Acidobacteria	c__Acidobacteria-6	o__iii1-15	f__	g__	s__
1336	k__Bacteria	p__OP3	c__PBS-25	o__	f__	g__	s__
1337	k__Bacteria	p__Acidobacteria	c__Acidobacteria-6	o__iii1-15	f__	g__	s__
1338	k__Bacteria	p__Gemmatimonadetes	c__Gemm-2	o__	f__	g__	s__
1339	k__Bacteria	p__Proteobacteria	c__Deltaproteobacteria	o__Myxococcales	f__Cystobacterineae	g__	s__
1340	k__Bacteria	p__Proteobacteria	c__Deltaproteobacteria	o__	f__	g__	s__
1341	k__Bacteria	p__Cyanobacteria	c__Nostocophycideae	o__Nostocales	f__Scytonemataceae	g__Scytonema	s__
1342	k__Bacteria	p__Gemmatimonadetes	c__Gemm-2	o__	f__	g__	s__
1343	k__Bacteria	p__	c__	o__	f__	g__	s__
1344	k__Bacteria	p__Gemmatimonadetes	c__Gemm-2	o__	f__	g__	s__
1345	k__Bacteria	p__Verrucomicrobia	c__[Spartobacteria]	o__[Chthoniobacterales]	f__[Chthoniobacteraceae]	g__OR-59	s__
1346	k__Bacteria	p__BHI80-139	c__	o__	f__	g__	s__
1347	k__Bacteria	p__Proteobacteria	c__Alphaproteobacteria	o__Rhodobacterales	f__Hyphomonadaceae	g__Hirschia	s__baltica
1348	k__Bacteria	p__Acidobacteria	c__[Chloracidobacteria]	o__RB41	f__	g__	s__
1349	k__Bacteria	p__Chlamydiae	c__Chlamydiae	o__Chlamydiales	f_Candidatus	g__Rhabdochlamydia	s__
1350	k__Bacteria	p__Planctomycetes	c__C6	o__Ucm1571	f__	g__	s__
1351	k__Bacteria	p__Planctomycetes	c__vadinHA49	o__p04_C01	f__	g__	s__
1352	k__Bacteria	p__Armatimonadetes	c__[Fimbriimonadia]	o__[Fimbriimonadales]	f__[Fimbriimonadaceae]	g__	s__
1353	k__Bacteria	p__Acidobacteria	c__[Chloracidobacteria]	o__RB41	f__	g__	s__
1354	k__Bacteria	p__WS3	c__PRR-12	o__	f__	g__	s__
1355	k__Bacteria	p__Acidobacteria	c__Acidobacteria-6	o__CCU21	f__	g__	s__
1356	k__Bacteria	p__Proteobacteria	c__Deltaproteobacteria	o__Syntrophobacterales	f__Syntrophobacteraceae	g__	s__
1357	k__Bacteria	p__Proteobacteria	c__Deltaproteobacteria	o__Syntrophobacterales	f__Syntrophobacteraceae	g__	s__
1358	k__Bacteria	p__Acidobacteria	c__Acidobacteria-6	o__iii1-15	f__	g__	s__
1359	k__Bacteria	p__WS3	c__PRR-12	o__	f__	g__	s__
1360	k__Bacteria	p__Acidobacteria	c__[Chloracidobacteria]	o__RB41	f__	g__	s__
1361	k__Bacteria	p__OP3	c__koll11	o__	f__	g__	s__
1362	k__Bacteria	p__Verrucomicrobia	c__	o__	f__	g__	s__
1363	k__Bacteria	p__OP3	c__PBS-25	o__	f__	g__	s__
1364	k__Bacteria	p__Acidobacteria	c__Acidobacteria-6	o__iii1-15	f__	g__	s__
1365	k__Bacteria	p__Proteobacteria	c__Alphaproteobacteria	o__Rhizobiales	f__	g__	s__
1366	k__Bacteria	p__Acidobacteria	c__Acidobacteria-6	o__iii1-15	f__mb2424	g__	s__
1367	k__Bacteria	p__Proteobacteria	c__Alphaproteobacteria	o__	f__	g__	s__
1368	k__Bacteria	p__Acidobacteria	c__Acidobacteria-6	o__CCU21	f__	g__	s__
1369	k__Bacteria	p__OP3	c__PBS-25	o__	f__	g__	s__
1370	k__Bacteria	p__OP3	c__koll11	o__	f__	g__	s__
1371	k__Bacteria	p__WS3	c__PRR-12	o__	f__	g__	s__
1372	k__Bacteria	p__Acidobacteria	c__Acidobacteria-6	o__iii1-15	f__	g__	s__
1373	k__Bacteria	p__Acidobacteria	c__Acidobacteria-6	o__iii1-15	f__	g__	s__
1374	k__Bacteria	p__Proteobacteria	c__Deltaproteobacteria	o__Syntrophobacterales	f__Syntrophobacteraceae	g__	s__
1375	k__Bacteria	p__Proteobacteria	c__Deltaproteobacteria	o__Syntrophobacterales	f__Syntrophobacteraceae	g__	s__
1376	k__Bacteria	p__Acidobacteria	c__Acidobacteria-6	o__iii1-15	f__	g__	s__
1377	k__Bacteria	p__Acidobacteria	c__[Chloracidobacteria]	o__RB41	f__	g__	s__
1378	k__Bacteria	p__Acidobacteria	c__[Chloracidobacteria]	o__RB41	f__	g__	s__
1379	k__Bacteria	p__OP3	c__koll11	o__	f__	g__	s__
1380	k__Bacteria	p__Planctomycetes	c__vadinHA49	o__p04_C01	f__	g__	s__
1381	k__Bacteria	p__Proteobacteria	c__Deltaproteobacteria	o__Syntrophobacterales	f__Syntrophobacteraceae	g__	s__
1382	k__Bacteria	p__Acidobacteria	c__Acidobacteria-6	o__iii1-15	f__RB40	g__	s__
1383	k__Bacteria	p__Proteobacteria	c__Deltaproteobacteria	o__Syntrophobacterales	f__Syntrophobacteraceae	g__	s__
1384	k__Bacteria	p__Proteobacteria	c__Gammaproteobacteria	o__Xanthomonadales	f__Sinobacteraceae	g__	s__
1385	k__Bacteria	p__Acidobacteria	c__[Chloracidobacteria]	o__RB41	f__	g__	s__
1386	k__Bacteria	p__Bacteroidetes	c__Cytophagia	o__Cytophagales	f__	g__	s__
1387	k__Bacteria	p__GN04	c__MSB-5A5	o__	f__	g__	s__
1388	k__Bacteria	p__OP3	c__PBS-25	o__	f__	g__	s__
1389	k__Bacteria	p__Proteobacteria	c__Deltaproteobacteria	o__MIZ46	f__	g__	s__
1390	k__Bacteria	p__Acidobacteria	c__Acidobacteria-6	o__iii1-15	f__	g__	s__
1391	k__Bacteria	p__Planctomycetes	c__	o__	f__	g__	s__
1392	k__Bacteria	p__Planctomycetes	c__vadinHA49	o__p04_C01	f__	g__	s__
1393	k__Bacteria	p__Acidobacteria	c__Acidobacteria-6	o__iii1-15	f__RB40	g__	s__
1394	k__Bacteria	p__Proteobacteria	c__Deltaproteobacteria	o__Syntrophobacterales	f__Syntrophobacteraceae	g__	s__
1395	k__Bacteria	p__Acidobacteria	c__Acidobacteria-6	o__iii1-15	f__	g__	s__
1396	k__Bacteria	p__Actinobacteria	c__Acidimicrobiia	o__Acidimicrobiales	f__	g__	s__
1397	k__Bacteria	p__Acidobacteria	c__Acidobacteria-6	o__iii1-15	f__RB40	g__	s__
1398	k__Bacteria	p__Acidobacteria	c__Acidobacteria-6	o__iii1-15	f__	g__	s__
1399	k__Bacteria	p__Acidobacteria	c__Acidobacteria-6	o__iii1-15	f__	g__	s__
1400	k__Bacteria	p__Proteobacteria	c__Deltaproteobacteria	o__Syntrophobacterales	f__Syntrophobacteraceae	g__	s__
1401	k__Bacteria	p__OP3	c__koll11	o__	f__	g__	s__
1402	k__Bacteria	p__WS3	c__PRR-12	o__	f__	g__	s__
1403	k__Bacteria	p__Firmicutes	c__Bacilli	o__Bacillales	f__Alicyclobacillaceae	g__	s__
1404	k__Bacteria	p__Bacteroidetes	c__[Saprospirae]	o__[Saprospirales]	f__Saprospiraceae	g__	s__
1405	k__Bacteria	p__TM7	c__TM7-1	o__	f__	g__	s__
1406	k__Bacteria	p__OP3	c__PBS-25	o__	f__	g__	s__
1407	k__Bacteria	p__Chlamydiae	c__Chlamydiia	o__Chlamydiales	f__	g__	s__
1408	k__Bacteria	p__OP3	c__PBS-25	o__	f__	g__	s__
1409	k__Bacteria	p__Proteobacteria	c__Deltaproteobacteria	o__Myxococcales	f__	g__	s__
1410	k__Bacteria	p__GN04	c__MSB-5A5	o__	f__	g__	s__
1411	k__Bacteria	p__WS3	c__PRR-12	o__Sediment-1	f__PRR-10	g__	s__
1412	k__Bacteria	p__TM7	c__TM7-3	o__I025	f__	g__	s__
1413	k__Bacteria	p__Acidobacteria	c__Acidobacteria-6	o__iii1-15	f__mb2424	g__	s__
1414	k__Bacteria	p__Nitrospirae	c__Nitrospira	o__Nitrospirales	f__	g__	s__
1415	k__Bacteria	p__Proteobacteria	c__Betaproteobacteria	o__Ellin6067	f__	g__	s__
1416	k__Bacteria	p__GN04	c__MSB-5A5	o__	f__	g__	s__
1417	k__Bacteria	p__Acidobacteria	c__Acidobacteria-6	o__iii1-15	f__	g__	s__
1418	k__Bacteria	p__Proteobacteria	c__Betaproteobacteria	o__Burkholderiales	f__Comamonadaceae	g__Methylibium	s__
1419	k__Bacteria	p__Acidobacteria	c__Acidobacteria-6	o__iii1-15	f__	g__	s__
1420	k__Bacteria	p__Acidobacteria	c__Solibacteres	o__Solibacterales	f__[Bryobacteraceae]	g__Bryobacter	s__
1421	k__Bacteria	p__Proteobacteria	c__Deltaproteobacteria	o__Syntrophobacterales	f__Syntrophobacteraceae	g__	s__
1422	k__Bacteria	p__Planctomycetes	c__vadinHA49	o__p04_C01	f__	g__	s__
1423	k__Bacteria	p__Proteobacteria	c__Betaproteobacteria	o__MND1	f__	g__	s__
1424	k__Bacteria	p__Proteobacteria	c__Alphaproteobacteria	o__	f__	g__	s__
1425	k__Bacteria	p__WS3	c__PRR-12	o__Sediment-1	f__	g__	s__
1426	k__Bacteria	p__Acidobacteria	c__Acidobacteria-6	o__iii1-15	f__	g__	s__
1427	k__Bacteria	p__Proteobacteria	c__Deltaproteobacteria	o__Myxococcales	f__	g__	s__
1428	k__Bacteria	p__Proteobacteria	c__Betaproteobacteria	o__	f__	g__	s__
1429	k__Bacteria	p__Gemmatimonadetes	c__Gemm-2	o__	f__	g__	s__
1430	k__Bacteria	p__Planctomycetes	c__vadinHA49	o__p04_C01	f__	g__	s__
1431	k__Bacteria	p__Bacteroidetes	c__[Saprospirae]	o__[Saprospirales]	f__Saprospiraceae	g__	s__
1432	k__Bacteria	p__Proteobacteria	c__Deltaproteobacteria	o__Syntrophobacterales	f__Syntrophobacteraceae	g__	s__
1433	k__Bacteria	p__Gemmatimonadetes	c__Gemm-2	o__	f__	g__	s__
1434	k__Bacteria	p__Bacteroidetes	c__[Saprospirae]	o__[Saprospirales]	f__Chitinophagaceae	g__	s__
1435	k__Bacteria	p__Proteobacteria	c__Alphaproteobacteria	o__Rhizobiales	f__	g__	s__
1436	k__Bacteria	p__Acidobacteria	c__Acidobacteria-6	o__iii1-15	f__	g__	s__
1437	k__Bacteria	p__Chlamydiae	c__Chlamydiae	o__Chlamydiales	f_Candidatus	g__Rhabdochlamydia	s__
1438	k__Bacteria	p__Proteobacteria	c__Deltaproteobacteria	o__Syntrophobacterales	f__Syntrophaceae	g__	s__
1439	k__Bacteria	p__Proteobacteria	c__Deltaproteobacteria	o__Myxococcales	f__Cystobacterineae	g__	s__
1440	k__Bacteria	p__Proteobacteria	c__Betaproteobacteria	o__	f__	g__	s__
1441	k__Bacteria	p__Gemmatimonadetes	c__Gemm-2	o__	f__	g__	s__
1442	k__Bacteria	p__Proteobacteria	c__Deltaproteobacteria	o__Syntrophobacterales	f__Syntrophobacteraceae	g__	s__
1443	k__Bacteria	p__Acidobacteria	c__Acidobacteria-6	o__iii1-15	f__	g__	s__
1444	k__Bacteria	p__Proteobacteria	c__Deltaproteobacteria	o__Myxococcales	f__	g__	s__
1445	k__Bacteria	p__BHI80-139	c__	o__	f__	g__	s__
1446	k__Bacteria	p__Acidobacteria	c__Acidobacteria-6	o__iii1-15	f__	g__	s__
1447	k__Bacteria	p__Gemmatimonadetes	c__Gemm-5	o__	f__	g__	s__
1448	k__Bacteria	p__Acidobacteria	c__RB25	o__	f__	g__	s__
1449	k__Bacteria	p__Chlamydiae	c__Chlamydiae	o__Chlamydiales	f_Candidatus	g__Rhabdochlamydia	s__
1450	k__Bacteria	p__Acidobacteria	c__Acidobacteria-6	o__iii1-15	f__RB40	g__	s__
1451	k__Bacteria	p__Acidobacteria	c__Acidobacteria-6	o__iii1-15	f__	g__	s__
1452	k__Bacteria	p__Planctomycetes	c__vadinHA49	o__p04_C01	f__	g__	s__
1453	k__Bacteria	p__Acidobacteria	c__Acidobacteria-6	o__iii1-15	f__	g__	s__
1454	k__Bacteria	p__Acidobacteria	c__Acidobacteria-6	o__iii1-15	f__	g__	s__
1455	k__Bacteria	p__Acidobacteria	c__Acidobacteria-6	o__iii1-15	f__	g__	s__
1456	k__Bacteria	p__Acidobacteria	c__Acidobacteria-6	o__iii1-15	f__	g__	s__
1457	k__Bacteria	p__Acidobacteria	c__Acidobacteria-6	o__CCU21	f__	g__	s__
1458	k__Bacteria	p__Acidobacteria	c__Acidobacteria-6	o__iii1-15	f__	g__	s__
1459	k__Bacteria	p__Chlamydiae	c__Chlamydiae	o__Chlamydiales	f_Candidatus	g__Rhabdochlamydia	s__
1460	k__Bacteria	p__Actinobacteria	c__Acidimicrobiia	o__Acidimicrobiales	f__EB1017	g__	s__
1461	k__Bacteria	p__TM7	c__TM7-1	o__	f__	g__	s__
1462	k__Bacteria	p__Nitrospirae	c__Nitrospira	o__Nitrospirales	f__0319-6A21	g__	s__
1463	k__Bacteria	p__Chlamydiae	c__Chlamydiia	o__Chlamydiales	f__	g__	s__
1464	k__Bacteria	p__Proteobacteria	c__Deltaproteobacteria	o__Myxococcales	f__	g__	s__
1465	k__Bacteria	p__BRC1	c__NPL-UPA2	o__	f__	g__	s__
1466	k__Bacteria	p__Proteobacteria	c__Alphaproteobacteria	o__Rhizobiales	f__Hyphomicrobiaceae	g__Rhodoplanes	s__elegans
1467	k__Bacteria	p__Acidobacteria	c__Acidobacteria-6	o__CCU21	f__	g__	s__
1468	k__Bacteria	p__Proteobacteria	c__Deltaproteobacteria	o__Spirobacillales	f__	g__	s__
1469	k__Bacteria	p__Acidobacteria	c__Acidobacteria-6	o__iii1-15	f__	g__	s__
1470	k__Bacteria	p__LD1	c__	o__	f__	g__	s__
1471	k__Bacteria	p__Acidobacteria	c__[Chloracidobacteria]	o__RB41	f__	g__	s__
1472	k__Bacteria	p__Firmicutes	c__Bacilli	o__Bacillales	f__Bacillaceae	g__Bacillus	s__cereus
1473	k__Bacteria	p__Firmicutes	c__Bacilli	o__Bacillales	f__Bacillaceae	g__Anoxybacillus	s__kestanbolensis
1474	k__Bacteria	p__Acidobacteria	c__Acidobacteria-6	o__iii1-15	f__	g__	s__
1475	k__Bacteria	p__Proteobacteria	c__Deltaproteobacteria	o__Syntrophobacterales	f__Syntrophobacteraceae	g__	s__
1476	k__Bacteria	p__Acidobacteria	c__Acidobacteria-6	o__iii1-15	f__	g__	s__
1477	k__Bacteria	p__Acidobacteria	c__Acidobacteria-6	o__CCU21	f__	g__	s__
1478	k__Bacteria	p__Proteobacteria	c__Gammaproteobacteria	o__Chromatiales	f__Chromatiaceae	g__	s__
1479	k__Bacteria	p__Acidobacteria	c__Acidobacteria-6	o__iii1-15	f__	g__	s__
1480	k__Bacteria	p__Gemmatimonadetes	c__Gemm-2	o__	f__	g__	s__
1481	k__Bacteria	p__Gemmatimonadetes	c__Gemm-5	o__	f__	g__	s__
1482	k__Bacteria	p__Acidobacteria	c__Acidobacteria-6	o__iii1-15	f__	g__	s__
1483	k__Bacteria	p__Chlamydiae	c__Chlamydiia	o__Chlamydiales	f__Chlamydiaceae	g__	s__
1484	k__Bacteria	p__Gemmatimonadetes	c__Gemm-5	o__	f__	g__	s__
1485	k__Bacteria	p__Planctomycetes	c__vadinHA49	o__p04_C01	f__	g__	s__
1486	k__Bacteria	p__OP3	c__PBS-25	o__	f__	g__	s__
1487	k__Bacteria	p__Acidobacteria	c__Acidobacteria-6	o__CCU21	f__	g__	s__
1488	k__Bacteria	p__Proteobacteria	c__Deltaproteobacteria	o__Syntrophobacterales	f__Syntrophobacteraceae	g__	s__
1489	k__Bacteria	p__Acidobacteria	c__Acidobacteria-6	o__iii1-15	f__	g__	s__
1490	k__Bacteria	p__Acidobacteria	c__Acidobacteria-6	o__iii1-15	f__RB40	g__	s__
1491	k__Bacteria	p__Actinobacteria	c__Actinobacteria	o__Actinomycetales	f__Nocardioidaceae	g__	s__
1492	k__Bacteria	p__Acidobacteria	c__Acidobacteria-6	o__iii1-15	f__	g__	s__
1493	k__Bacteria	p__Firmicutes	c__Clostridia	o__MBA08	f__	g__	s__
1494	k__Bacteria	p__Acidobacteria	c__Acidobacteria-6	o__CCU21	f__	g__	s__
1495	k__Bacteria	p__Proteobacteria	c__Gammaproteobacteria	o__Xanthomonadales	f__Xanthomonadaceae	g__	s__
1496	k__Bacteria	p__Acidobacteria	c__Acidobacteria-6	o__iii1-15	f__RB40	g__	s__
1497	k__Bacteria	p__Acidobacteria	c__[Chloracidobacteria]	o__RB41	f__	g__	s__
1498	k__Bacteria	p__Acidobacteria	c__Acidobacteria-6	o__iii1-15	f__	g__	s__
1499	k__Bacteria	p__Proteobacteria	c__Deltaproteobacteria	o__Desulfobacterales	f__Desulfobacteraceae	g__	s__
1500	k__Bacteria	p__Chlamydiae	c__Chlamydiia	o__Chlamydiales	f__	g__	s__
1501	k__Bacteria	p__WS3	c__PRR-12	o__Sediment-1	f__	g__	s__
1502	k__Bacteria	p__Verrucomicrobia	c__[Spartobacteria]	o__[Chthoniobacterales]	f__[Chthoniobacteraceae]	g__	s__
1503	k__Bacteria	p__Gemmatimonadetes	c__Gemm-2	o__	f__	g__	s__
1504	k__Bacteria	p__Acidobacteria	c__Acidobacteria-6	o__iii1-15	f__	g__	s__
1505	k__Bacteria	p__WS3	c__PRR-12	o__	f__	g__	s__
1506	k__Bacteria	p__Proteobacteria	c__Deltaproteobacteria	o__	f__	g__	s__
1507	k__Bacteria	p__Acidobacteria	c__Acidobacteria-6	o__iii1-15	f__	g__	s__
1508	k__Bacteria	p__WS3	c__PRR-12	o__Sediment-1	f__	g__	s__
1509	k__Bacteria	p__Planctomycetes	c__vadinHA49	o__p04_C01	f__	g__	s__
1510	k__Bacteria	p__Acidobacteria	c__Acidobacteria-6	o__iii1-15	f__	g__	s__
1511	k__Bacteria	p__Acidobacteria	c__Acidobacteria-6	o__iii1-15	f__	g__	s__
1512	k__Bacteria	p__Acidobacteria	c__Acidobacteria-6	o__CCU21	f__	g__	s__
1513	k__Bacteria	p__Acidobacteria	c__RB25	o__	f__	g__	s__
1514	k__Bacteria	p__Planctomycetes	c__Pla4	o__	f__	g__	s__
1515	k__Bacteria	p__Proteobacteria	c__Deltaproteobacteria	o__Syntrophobacterales	f__Syntrophobacteraceae	g__	s__
1516	k__Bacteria	p__Acidobacteria	c__Acidobacteria-6	o__iii1-15	f__	g__	s__
1517	k__Bacteria	p__Chloroflexi	c__C0119	o__	f__	g__	s__
1518	k__Bacteria	p__Proteobacteria	c__Gammaproteobacteria	o__Xanthomonadales	f__Sinobacteraceae	g__	s__
1519	k__Bacteria	p__Gemmatimonadetes	c__Gemm-5	o__	f__	g__	s__
1520	k__Bacteria	p__Gemmatimonadetes	c__Gemm-5	o__	f__	g__	s__
1521	k__Bacteria	p__Proteobacteria	c__Deltaproteobacteria	o__Spirobacillales	f__	g__	s__
1522	k__Bacteria	p__Proteobacteria	c__Deltaproteobacteria	o__Myxococcales	f__	g__	s__
1523	k__Bacteria	p__BHI80-139	c__	o__	f__	g__	s__
1524	k__Bacteria	p__Proteobacteria	c__Gammaproteobacteria	o__Legionellales	f__	g__	s__
1525	k__Bacteria	p__Acidobacteria	c__Acidobacteria-6	o__iii1-15	f__mb2424	g__	s__
1526	k__Bacteria	p__Gemmatimonadetes	c__Gemm-2	o__	f__	g__	s__
1527	k__Bacteria	p__OP3	c__koll11	o__	f__	g__	s__
1528	k__Bacteria	p__Acidobacteria	c__RB25	o__	f__	g__	s__
1529	k__Bacteria	p__Proteobacteria	c__Deltaproteobacteria	o__Syntrophobacterales	f__Syntrophobacteraceae	g__	s__
1530	k__Bacteria	p__Bacteroidetes	c__[Saprospirae]	o__[Saprospirales]	f__Chitinophagaceae	g__	s__
1531	k__Bacteria	p__Planctomycetes	c__vadinHA49	o__p04_C01	f__	g__	s__
1532	k__Bacteria	p__Proteobacteria	c__Gammaproteobacteria	o__Legionellales	f__Coxiellaceae	g__	s__
1533	k__Bacteria	p__GN04	c__MSB-5A5	o__	f__	g__	s__
1534	k__Bacteria	p__Proteobacteria	c__Deltaproteobacteria	o__Syntrophobacterales	f__Syntrophobacteraceae	g__	s__
1535	k__Bacteria	p__Proteobacteria	c__Deltaproteobacteria	o__Syntrophobacterales	f__Syntrophobacteraceae	g__	s__
1536	k__Bacteria	p__Proteobacteria	c__Alphaproteobacteria	o__	f__	g__	s__
1537	k__Bacteria	p__Gemmatimonadetes	c__Gemm-2	o__	f__	g__	s__
1538	k__Bacteria	p__Chlamydiae	c__Chlamydiae	o__Chlamydiales	f_Candidatus	g__Rhabdochlamydia	s__
1539	k__Bacteria	p__TM6	c__SJA-4	o__	f__	g__	s__
1540	k__Bacteria	p__WS3	c__PRR-12	o__	f__	g__	s__
1541	k__Bacteria	p__Proteobacteria	c__Alphaproteobacteria	o__Rhizobiales	f__Hyphomicrobiaceae	g__Rhodoplanes	s__
1542	k__Bacteria	p__Bacteroidetes	c__Cytophagia	o__Cytophagales	f__Cytophagaceae	g__	s__
1543	k__Bacteria	p__Bacteroidetes	c__[Saprospirae]	o__[Saprospirales]	f__Chitinophagaceae	g__Flavisolibacter	s__
1544	k__Bacteria	p__Proteobacteria	c__Deltaproteobacteria	o__Syntrophobacterales	f__Syntrophobacteraceae	g__	s__
1545	k__Bacteria	p__WS3	c__PRR-12	o__	f__	g__	s__
1546	k__Bacteria	p__Acidobacteria	c__[Chloracidobacteria]	o__RB41	f__Ellin6075	g__	s__
1547	k__Bacteria	p__WS3	c__PRR-12	o__Sediment-1	f__PRR-10	g__	s__
1548	k__Bacteria	p__Proteobacteria	c__Alphaproteobacteria	o__	f__	g__	s__
1549	k__Bacteria	p__Acidobacteria	c__iii1-8	o__32-20	f__	g__	s__
1550	k__Bacteria	p__Proteobacteria	c__Deltaproteobacteria	o__Myxococcales	f__Cystobacterineae	g__	s__
1551	k__Bacteria	p__Nitrospirae	c__Nitrospira	o__Nitrospirales	f__Nitrospiraceae	g__Nitrospira	s__
1552	k__Bacteria	p__Acidobacteria	c__Acidobacteria-6	o__iii1-15	f__	g__	s__
1553	k__Bacteria	p__Acidobacteria	c__Acidobacteria-6	o__iii1-15	f__	g__	s__
1554	k__Bacteria	p__Acidobacteria	c__[Chloracidobacteria]	o__RB41	f__	g__	s__
1555	k__Bacteria	p__Proteobacteria	c__TA18	o__PHOS-HD29	f__	g__	s__
1556	k__Bacteria	p__Nitrospirae	c__Nitrospira	o__Nitrospirales	f__	g__	s__
1557	k__Bacteria	p__Proteobacteria	c__Betaproteobacteria	o__Burkholderiales	f__Alcaligenaceae	g__	s__
1558	k__Bacteria	p__Proteobacteria	c__Alphaproteobacteria	o__	f__	g__	s__
1559	k__Bacteria	p__Proteobacteria	c__Gammaproteobacteria	o__Legionellales	f__	g__	s__
1561	k__Bacteria	p__BHI80-139	c__	o__	f__	g__	s__
1562	k__Bacteria	p__Proteobacteria	c__Alphaproteobacteria	o__Rhizobiales	f__	g__	s__
1563	k__Bacteria	p__TM7	c__TM7-1	o__	f__	g__	s__
1564	k__Bacteria	p__Proteobacteria	c__Alphaproteobacteria	o__Rhodobacterales	f__Hyphomonadaceae	g__	s__
1565	k__Bacteria	p__Acidobacteria	c__Acidobacteria-6	o__iii1-15	f__	g__	s__
1566	k__Bacteria	p__Proteobacteria	c__Deltaproteobacteria	o__[Entotheonellales]	f__[Entotheonellaceae]	g__	s__
1567	k__Bacteria	p__Nitrospirae	c__Nitrospira	o__Nitrospirales	f__0319-6A21	g__	s__
1568	k__Bacteria	p__Proteobacteria	c__Deltaproteobacteria	o__Syntrophobacterales	f__Syntrophobacteraceae	g__	s__
1569	k__Bacteria	p__Gemmatimonadetes	c__Gemm-2	o__	f__	g__	s__
1570	k__Bacteria	p__Chlamydiae	c__Chlamydiae	o__Chlamydiales	f_Candidatus	g__Rhabdochlamydia	s__
1571	k__Bacteria	p__Gemmatimonadetes	c__Gemm-5	o__	f__	g__	s__
1572	k__Bacteria	p__Proteobacteria	c__Gammaproteobacteria	o__Legionellales	f__	g__	s__
1573	k__Bacteria	p__SBR1093	c__	o__	f__	g__	s__
1574	k__Bacteria	p__Chlamydiae	c__Chlamydiae	o__Chlamydiales	f_Candidatus	g__Rhabdochlamydia	s__
1575	k__Bacteria	p__Proteobacteria	c__Betaproteobacteria	o__IS-44	f__	g__	s__
1576	k__Bacteria	p__Proteobacteria	c__Deltaproteobacteria	o__Syntrophobacterales	f__Syntrophobacteraceae	g__	s__
1577	k__Bacteria	p__Bacteroidetes	c__[Saprospirae]	o__[Saprospirales]	f__Saprospiraceae	g__	s__
1578	k__Bacteria	p__Proteobacteria	c__Deltaproteobacteria	o__NB1-j	f__MND4	g__	s__
1579	k__Bacteria	p__OP3	c__koll11	o__	f__	g__	s__
1580	k__Bacteria	p__Proteobacteria	c__Deltaproteobacteria	o__Myxococcales	f__	g__	s__
1581	k__Bacteria	p__Acidobacteria	c__Acidobacteria-6	o__CCU21	f__	g__	s__
1582	k__Bacteria	p__TM7	c__TM7-1	o__	f__	g__	s__
1583	k__Bacteria	p__Chlamydiae	c__Chlamydiae	o__Chlamydiales	f_Candidatus	g__Rhabdochlamydia	s__
1584	k__Bacteria	p__Planctomycetes	c__vadinHA49	o__p04_C01	f__	g__	s__
1585	k__Bacteria	p__Proteobacteria	c__Deltaproteobacteria	o__Syntrophobacterales	f__Syntrophobacteraceae	g__	s__
1586	k__Bacteria	p__Proteobacteria	c__Deltaproteobacteria	o__MIZ46	f__	g__	s__
1587	k__Bacteria	p__BHI80-139	c__	o__	f__	g__	s__
1588	k__Bacteria	p__Acidobacteria	c__Acidobacteria-6	o__iii1-15	f__	g__	s__
1589	k__Bacteria	p__Acidobacteria	c__RB25	o__	f__	g__	s__
1590	k__Bacteria	p__Acidobacteria	c__Acidobacteria-6	o__iii1-15	f__	g__	s__
1591	k__Bacteria	p__Proteobacteria	c__Deltaproteobacteria	o__Myxococcales	f__	g__	s__
1592	k__Bacteria	p__Proteobacteria	c__Deltaproteobacteria	o__Syntrophobacterales	f__Syntrophobacteraceae	g__	s__
1593	k__Bacteria	p__Proteobacteria	c__Deltaproteobacteria	o__Bdellovibrionales	f__Bacteriovoracaceae	g__	s__
1594	k__Bacteria	p__Acidobacteria	c__Acidobacteria-6	o__iii1-15	f__RB40	g__	s__
1595	k__Bacteria	p__WS3	c__PRR-12	o__Sediment-1	f__PRR-10	g__	s__
1596	k__Bacteria	p__Proteobacteria	c__Deltaproteobacteria	o__Syntrophobacterales	f__Syntrophaceae	g__	s__
1597	k__Bacteria	p__Proteobacteria	c__Deltaproteobacteria	o__FAC87	f__	g__	s__
1598	k__Bacteria	p__Bacteroidetes	c__Flavobacteriia	o__Flavobacteriales	f__Cryomorphaceae	g__	s__
1599	k__Bacteria	p__Chlamydiae	c__Chlamydiia	o__Chlamydiales	f__	g__	s__
1600	k__Bacteria	p__Proteobacteria	c__Deltaproteobacteria	o__Myxococcales	f__	g__	s__
1601	k__Bacteria	p__Acidobacteria	c__Acidobacteria-6	o__iii1-15	f__	g__	s__
1602	k__Bacteria	p__Acidobacteria	c__Acidobacteria-6	o__CCU21	f__	g__	s__
1603	k__Bacteria	p__Acidobacteria	c__Acidobacteria-6	o__iii1-15	f__	g__	s__
1604	k__Bacteria	p__Proteobacteria	c__Deltaproteobacteria	o__FAC87	f__	g__	s__
1605	k__Bacteria	p__Proteobacteria	c__Betaproteobacteria	o__Ellin6067	f__	g__	s__
1606	k__Bacteria	p__Proteobacteria	c__Deltaproteobacteria	o__[Entotheonellales]	f__	g__	s__
1607	k__Bacteria	p__Proteobacteria	c__	o__	f__	g__	s__
1608	k__Bacteria	p__Proteobacteria	c__Deltaproteobacteria	o__Syntrophobacterales	f__Syntrophobacteraceae	g__	s__
1609	k__Bacteria	p__Actinobacteria	c__Thermoleophilia	o__Solirubrobacterales	f__	g__	s__
1610	k__Bacteria	p__Proteobacteria	c__Deltaproteobacteria	o__[Entotheonellales]	f__[Entotheonellaceae]	g__	s__
1611	k__Bacteria	p__Proteobacteria	c__Deltaproteobacteria	o__Myxococcales	f__Cystobacterineae	g__	s__
1612	k__Bacteria	p__Proteobacteria	c__Deltaproteobacteria	o__Syntrophobacterales	f__Syntrophobacteraceae	g__	s__
1613	k__Bacteria	p__Acidobacteria	c__Acidobacteria-6	o__iii1-15	f__RB40	g__	s__
1614	k__Bacteria	p__Acidobacteria	c__Acidobacteria-6	o__iii1-15	f__	g__	s__
1615	k__Bacteria	p__Proteobacteria	c__Deltaproteobacteria	o__Syntrophobacterales	f__Syntrophobacteraceae	g__	s__
1616	k__Bacteria	p__Acidobacteria	c__Acidobacteria-6	o__iii1-15	f__	g__	s__
1617	k__Bacteria	p__Planctomycetes	c__vadinHA49	o__p04_C01	f__	g__	s__
1618	k__Bacteria	p__Nitrospirae	c__Nitrospira	o__Nitrospirales	f__0319-6A21	g__	s__
1619	k__Bacteria	p__Acidobacteria	c__Acidobacteria-6	o__iii1-15	f__	g__	s__
1620	k__Bacteria	p__Proteobacteria	c__Deltaproteobacteria	o__Desulfarculales	f__Desulfarculaceae	g__	s__
1621	k__Bacteria	p__Proteobacteria	c__Alphaproteobacteria	o__Rhizobiales	f__	g__	s__
1622	k__Bacteria	p__OP9	c__JS1	o__SB-45	f__	g__	s__
1623	k__Bacteria	p__Acidobacteria	c__Acidobacteria-6	o__iii1-15	f__	g__	s__
1624	k__Bacteria	p__Acidobacteria	c__Acidobacteria-6	o__CCU21	f__	g__	s__
1625	k__Bacteria	p__Proteobacteria	c__Gammaproteobacteria	o__Legionellales	f__Coxiellaceae	g__	s__
1626	k__Bacteria	p__Proteobacteria	c__Betaproteobacteria	o__Burkholderiales	f__Comamonadaceae	g__Rubrivivax	s__
1627	k__Bacteria	p__Acidobacteria	c__[Chloracidobacteria]	o__RB41	f__	g__	s__
1628	k__Bacteria	p__TM7	c__TM7-1	o__	f__	g__	s__
1629	k__Bacteria	p__Acidobacteria	c__Acidobacteria-6	o__iii1-15	f__	g__	s__
1630	k__Bacteria	p__Acidobacteria	c__Acidobacteria-6	o__iii1-15	f__RB40	g__	s__
1631	k__Bacteria	p__Proteobacteria	c__Gammaproteobacteria	o__	f__	g__	s__
1632	k__Bacteria	p__Acidobacteria	c__Acidobacteria-6	o__iii1-15	f__	g__	s__
1633	k__Bacteria	p__Acidobacteria	c__Acidobacteria-6	o__iii1-15	f__	g__	s__
1634	k__Bacteria	p__Planctomycetes	c__vadinHA49	o__p04_C01	f__	g__	s__
1635	k__Bacteria	p__Acidobacteria	c__[Chloracidobacteria]	o__RB41	f__	g__	s__
1636	k__Bacteria	p__Proteobacteria	c__Deltaproteobacteria	o__Syntrophobacterales	f__Syntrophobacteraceae	g__	s__
1637	k__Bacteria	p__Verrucomicrobia	c__[Pedosphaerae]	o__[Pedosphaerales]	f__Ellin517	g__	s__
1638	k__Bacteria	p__Acidobacteria	c__Acidobacteria-6	o__iii1-15	f__mb2424	g__	s__
1639	k__Bacteria	p__Acidobacteria	c__Acidobacteria-6	o__iii1-15	f__	g__	s__
1640	k__Bacteria	p__Proteobacteria	c__Deltaproteobacteria	o__	f__	g__	s__
1641	k__Bacteria	p__Acidobacteria	c__Acidobacteria-6	o__CCU21	f__	g__	s__
1642	k__Bacteria	p__Gemmatimonadetes	c__Gemm-2	o__	f__	g__	s__
1643	k__Bacteria	p__Acidobacteria	c__Acidobacteria-6	o__iii1-15	f__RB40	g__	s__
1644	k__Bacteria	p__Acidobacteria	c__Acidobacteria-6	o__iii1-15	f__	g__	s__
1645	k__Bacteria	p__Proteobacteria	c__Deltaproteobacteria	o__MIZ46	f__	g__	s__
1646	k__Bacteria	p__Proteobacteria	c__Deltaproteobacteria	o__MIZ46	f__	g__	s__
1647	k__Bacteria	p__Proteobacteria	c__Betaproteobacteria	o__Ellin6067	f__	g__	s__
1648	k__Bacteria	p__OP3	c__PBS-25	o__	f__	g__	s__
1649	k__Bacteria	p__Acidobacteria	c__Acidobacteria-6	o__iii1-15	f__	g__	s__
1650	k__Bacteria	p__Proteobacteria	c__Alphaproteobacteria	o__Rickettsiales	f__	g__	s__
1651	k__Bacteria	p__WS3	c__PRR-12	o__	f__	g__	s__
1652	k__Bacteria	p__Gemmatimonadetes	c__Gemm-5	o__	f__	g__	s__
1653	k__Bacteria	p__Acidobacteria	c__Acidobacteria-6	o__iii1-15	f__	g__	s__
1654	k__Bacteria	p__Firmicutes	c__Clostridia	o__Clostridiales	f__Clostridiaceae	g__	s__
1655	k__Bacteria	p__Proteobacteria	c__Deltaproteobacteria	o__Myxococcales	f__Haliangiaceae	g__	s__
1656	k__Bacteria	p__Chlamydiae	c__Chlamydiae	o__Chlamydiales	f_Candidatus	g__Rhabdochlamydia	s__
1657	k__Bacteria	p__Acidobacteria	c__Acidobacteria-6	o__iii1-15	f__RB40	g__	s__
1658	k__Bacteria	p__Proteobacteria	c__Deltaproteobacteria	o__Myxococcales	f__0319-6G20	g__	s__
1659	k__Bacteria	p__Proteobacteria	c__Deltaproteobacteria	o__Myxococcales	f__	g__	s__
1660	k__Bacteria	p__Acidobacteria	c__Acidobacteria-6	o__iii1-15	f__RB40	g__	s__
1661	k__Bacteria	p__TM7	c__TM7-1	o__	f__	g__	s__
1662	k__Bacteria	p__OP3	c__PBS-25	o__	f__	g__	s__
1663	k__Bacteria	p__Proteobacteria	c__Deltaproteobacteria	o__Syntrophobacterales	f__Syntrophobacteraceae	g__	s__
1664	k__Bacteria	p__TM7	c__TM7-1	o__	f__	g__	s__
1665	k__Bacteria	p__	c__	o__	f__	g__	s__
1666	k__Bacteria	p__Proteobacteria	c__Betaproteobacteria	o__Burkholderiales	f__Comamonadaceae	g__	s__
1667	k__Bacteria	p__Acidobacteria	c__Acidobacteria-6	o__iii1-15	f__	g__	s__
1668	k__Bacteria	p__Acidobacteria	c__Acidobacteria-6	o__iii1-15	f__	g__	s__
1669	k__Bacteria	p__WS3	c__PRR-12	o__	f__	g__	s__
1670	k__Bacteria	p__Proteobacteria	c__Deltaproteobacteria	o__Myxococcales	f__	g__	s__
1671	k__Bacteria	p__Cyanobacteria	c__Synechococcophycideae	o__Synechococcales	f__Acaryochloridaceae	g__Acaryochloris	s__
1672	k__Bacteria	p__Proteobacteria	c__Alphaproteobacteria	o__Rhizobiales	f__Hyphomicrobiaceae	g__Rhodoplanes	s__
1673	k__Bacteria	p__Planctomycetes	c__vadinHA49	o__p04_C01	f__	g__	s__
1674	k__Bacteria	p__Proteobacteria	c__Deltaproteobacteria	o__Syntrophobacterales	f__Syntrophobacteraceae	g__	s__
1675	k__Bacteria	p__Proteobacteria	c__Deltaproteobacteria	o__Syntrophobacterales	f__Syntrophobacteraceae	g__	s__
1676	k__Bacteria	p__Proteobacteria	c__Deltaproteobacteria	o__FAC87	f__	g__	s__
1677	k__Bacteria	p__Gemmatimonadetes	c__Gemm-2	o__	f__	g__	s__
1678	k__Bacteria	p__Acidobacteria	c__Acidobacteria-6	o__iii1-15	f__	g__	s__
1679	k__Bacteria	p__Acidobacteria	c__Acidobacteria-6	o__iii1-15	f__RB40	g__	s__
1680	k__Bacteria	p__Proteobacteria	c__Deltaproteobacteria	o__Syntrophobacterales	f__Syntrophobacteraceae	g__	s__
1681	k__Bacteria	p__OP3	c__koll11	o__	f__	g__	s__
1682	k__Bacteria	p__Planctomycetes	c__Pla4	o__	f__	g__	s__
1683	k__Bacteria	p__Gemmatimonadetes	c__Gemm-5	o__	f__	g__	s__
1684	k__Bacteria	p__Acidobacteria	c__Acidobacteria-6	o__iii1-15	f__	g__	s__
1685	k__Bacteria	p__Proteobacteria	c__Deltaproteobacteria	o__Desulfobacterales	f__Desulfobacteraceae	g__	s__
1686	k__Bacteria	p__Proteobacteria	c__Gammaproteobacteria	o__Xanthomonadales	f__Sinobacteraceae	g__	s__
1687	k__Bacteria	p__Acidobacteria	c__Acidobacteria-6	o__iii1-15	f__	g__	s__
1688	k__Bacteria	p__Proteobacteria	c__Deltaproteobacteria	o__Myxococcales	f__	g__	s__
1689	k__Bacteria	p__Proteobacteria	c__Deltaproteobacteria	o__Myxococcales	f__	g__	s__
1690	k__Bacteria	p__Acidobacteria	c__Acidobacteria-6	o__iii1-15	f__	g__	s__
1691	k__Bacteria	p__Planctomycetes	c__vadinHA49	o__p04_C01	f__	g__	s__
1692	k__Bacteria	p__Acidobacteria	c__[Chloracidobacteria]	o__RB41	f__	g__	s__
1693	k__Bacteria	p__Proteobacteria	c__Deltaproteobacteria	o__Syntrophobacterales	f__Syntrophobacteraceae	g__	s__
1694	k__Bacteria	p__Proteobacteria	c__Deltaproteobacteria	o__Myxococcales	f__Cystobacterineae	g__	s__
1695	k__Bacteria	p__Proteobacteria	c__Deltaproteobacteria	o__Bdellovibrionales	f__Bacteriovoracaceae	g__	s__
1696	k__Bacteria	p__Acidobacteria	c__Solibacteres	o__Solibacterales	f__	g__	s__
1697	k__Bacteria	p__Planctomycetes	c__vadinHA49	o__p04_C01	f__	g__	s__
1698	k__Bacteria	p__Acidobacteria	c__Acidobacteria-6	o__iii1-15	f__	g__	s__
1699	k__Bacteria	p__Acidobacteria	c__Acidobacteria-6	o__iii1-15	f__	g__	s__
1700	k__Bacteria	p__Proteobacteria	c__Betaproteobacteria	o__Burkholderiales	f__Comamonadaceae	g__	s__
1701	k__Bacteria	p__Proteobacteria	c__Gammaproteobacteria	o__Xanthomonadales	f__Sinobacteraceae	g__Steroidobacter	s__
1702	k__Bacteria	p__Acidobacteria	c__[Chloracidobacteria]	o__RB41	f__	g__	s__
1703	k__Bacteria	p__Planctomycetes	c__vadinHA49	o__p04_C01	f__	g__	s__
1704	k__Bacteria	p__Acidobacteria	c__Acidobacteria-6	o__iii1-15	f__	g__	s__
1705	k__Bacteria	p__Acidobacteria	c__[Chloracidobacteria]	o__RB41	f__	g__	s__
1706	k__Bacteria	p__Planctomycetes	c__vadinHA49	o__p04_C01	f__	g__	s__
1707	k__Bacteria	p__Acidobacteria	c__Acidobacteria-6	o__iii1-15	f__mb2424	g__	s__
1708	k__Bacteria	p__Acidobacteria	c__Acidobacteria-6	o__iii1-15	f__	g__	s__
1709	k__Bacteria	p__Planctomycetes	c__vadinHA49	o__p04_C01	f__	g__	s__
1710	k__Bacteria	p__Acidobacteria	c__Acidobacteria-6	o__iii1-15	f__	g__	s__
1711	k__Bacteria	p__Acidobacteria	c__Acidobacteria-6	o__iii1-15	f__	g__	s__
1712	k__Bacteria	p__Planctomycetes	c__vadinHA49	o__p04_C01	f__	g__	s__
1713	k__Bacteria	p__Planctomycetes	c__vadinHA49	o__p04_C01	f__	g__	s__
1714	k__Bacteria	p__Planctomycetes	c__vadinHA49	o__p04_C01	f__	g__	s__
1715	k__Bacteria	p__BHI80-139	c__	o__	f__	g__	s__
1716	k__Bacteria	p__Proteobacteria	c__Deltaproteobacteria	o__Syntrophobacterales	f__Syntrophobacteraceae	g__	s__
1717	k__Bacteria	p__Bacteroidetes	c__[Saprospirae]	o__[Saprospirales]	f__Saprospiraceae	g__	s__
1718	k__Bacteria	p__Bacteroidetes	c__[Saprospirae]	o__[Saprospirales]	f__Saprospiraceae	g__	s__
1719	k__Bacteria	p__Acidobacteria	c__Acidobacteria-6	o__iii1-15	f__RB40	g__	s__
1720	k__Bacteria	p__Acidobacteria	c__Acidobacteria-6	o__iii1-15	f__RB40	g__	s__
1721	k__Bacteria	p__Gemmatimonadetes	c__Gemm-3	o__	f__	g__	s__
1722	k__Bacteria	p__Acidobacteria	c__[Chloracidobacteria]	o__RB41	f__	g__	s__
1723	k__Bacteria	p__Proteobacteria	c__Deltaproteobacteria	o__Myxococcales	f__	g__	s__
1724	k__Bacteria	p__Gemmatimonadetes	c__Gemm-2	o__	f__	g__	s__
1725	k__Bacteria	p__Proteobacteria	c__Alphaproteobacteria	o__Rhizobiales	f__Hyphomicrobiaceae	g__Rhodoplanes	s__
1726	k__Bacteria	p__Acidobacteria	c__Acidobacteria-6	o__iii1-15	f__	g__	s__
1727	k__Bacteria	p__Proteobacteria	c__Alphaproteobacteria	o__Caulobacterales	f__Caulobacteraceae	g__Phenylobacterium	s__
1728	k__Bacteria	p__Acidobacteria	c__Acidobacteria-6	o__iii1-15	f__	g__	s__
1729	k__Bacteria	p__Proteobacteria	c__Betaproteobacteria	o__	f__	g__	s__
1730	k__Bacteria	p__Acidobacteria	c__Solibacteres	o__Solibacterales	f__Solibacteraceae	g__Candidatus_Solibacter	s__
1731	k__Bacteria	p__Planctomycetes	c__vadinHA49	o__p04_C01	f__	g__	s__
1732	k__Bacteria	p__Proteobacteria	c__Alphaproteobacteria	o__Rhizobiales	f__	g__	s__
1733	k__Bacteria	p__Gemmatimonadetes	c__Gemm-3	o__	f__	g__	s__
1734	k__Bacteria	p__Proteobacteria	c__Alphaproteobacteria	o__Rhodobacterales	f__Rhodobacteraceae	g__Rhodobacter	s__
1735	k__Bacteria	p__Proteobacteria	c__Deltaproteobacteria	o__Myxococcales	f__	g__	s__
1736	k__Bacteria	p__Acidobacteria	c__Acidobacteria-6	o__CCU21	f__	g__	s__
1737	k__Bacteria	p__Acidobacteria	c__[Chloracidobacteria]	o__RB41	f__	g__	s__
1738	k__Bacteria	p__Acidobacteria	c__Acidobacteria-6	o__iii1-15	f__	g__	s__
1739	k__Bacteria	p__Actinobacteria	c__Acidimicrobiia	o__Acidimicrobiales	f__EB1017	g__	s__
1740	k__Bacteria	p__Verrucomicrobia	c__[Pedosphaerae]	o__[Pedosphaerales]	f__Ellin517	g__	s__
1741	k__Bacteria	p__TM7	c__TM7-1	o__	f__	g__	s__
1742	k__Bacteria	p__Acidobacteria	c__Acidobacteria-6	o__iii1-15	f__	g__	s__
1743	k__Bacteria	p__Chlamydiae	c__Chlamydiae	o__Chlamydiales	f__Candidatus	g__Protochlamydia	s__
1744	k__Bacteria	p__Acidobacteria	c__Acidobacteria-6	o__iii1-15	f__	g__	s__
1745	k__Bacteria	p__Acidobacteria	c__Acidobacteria-6	o__iii1-15	f__	g__	s__
1746	k__Bacteria	p__TM7	c__TM7-1	o__	f__	g__	s__
1747	k__Bacteria	p__Acidobacteria	c__Acidobacteria-6	o__iii1-15	f__	g__	s__
1748	k__Bacteria	p__Planctomycetes	c__BD7-11	o__	f__	g__	s__
1749	k__Bacteria	p__Proteobacteria	c__Deltaproteobacteria	o__FAC87	f__	g__	s__
1750	k__Bacteria	p__Acidobacteria	c__Acidobacteria-6	o__iii1-15	f__	g__	s__
1751	k__Bacteria	p__Proteobacteria	c__Deltaproteobacteria	o__[Entotheonellales]	f__[Entotheonellaceae]	g__	s__
1752	k__Bacteria	p__Bacteroidetes	c__[Saprospirae]	o__[Saprospirales]	f__Chitinophagaceae	g__Segetibacter	s__
1753	k__Bacteria	p__Acidobacteria	c__[Chloracidobacteria]	o__RB41	f__	g__	s__
1754	k__Bacteria	p__Proteobacteria	c__Deltaproteobacteria	o__MIZ46	f__	g__	s__
1755	k__Bacteria	p__Acidobacteria	c__Acidobacteria-6	o__iii1-15	f__	g__	s__
1756	k__Bacteria	p__Proteobacteria	c__Betaproteobacteria	o__IS-44	f__	g__	s__
1757	k__Bacteria	p__Acidobacteria	c__Acidobacteria-6	o__iii1-15	f__	g__	s__
1758	k__Bacteria	p__Planctomycetes	c__vadinHA49	o__p04_C01	f__	g__	s__
1759	k__Bacteria	p__BRC1	c__PRR-11	o__	f__	g__	s__
1760	k__Bacteria	p__Acidobacteria	c__Acidobacteria-6	o__iii1-15	f__	g__	s__
1761	k__Bacteria	p__BHI80-139	c__	o__	f__	g__	s__
1762	k__Bacteria	p__Planctomycetes	c__Planctomycetia	o__Gemmatales	f__Gemmataceae	g__	s__
1763	k__Bacteria	p__Acidobacteria	c__Acidobacteria-6	o__iii1-15	f__	g__	s__
1764	k__Bacteria	p__BHI80-139	c__	o__	f__	g__	s__
1765	k__Bacteria	p__Planctomycetes	c__vadinHA49	o__p04_C01	f__	g__	s__
1766	k__Bacteria	p__Planctomycetes	c__vadinHA49	o__p04_C01	f__	g__	s__
1767	k__Bacteria	p__Chlamydiae	c__Chlamydiae	o__Chlamydiales	f_Candidatus	g__Rhabdochlamydia	s__
1768	k__Bacteria	p__Acidobacteria	c__[Chloracidobacteria]	o__RB41	f__Ellin6075	g__	s__
1769	k__Bacteria	p__Proteobacteria	c__Alphaproteobacteria	o__Rhizobiales	f__Hyphomicrobiaceae	g__Devosia	s__
1770	k__Bacteria	p__Proteobacteria	c__Deltaproteobacteria	o__Myxococcales	f__	g__	s__
1771	k__Bacteria	p__Proteobacteria	c__Deltaproteobacteria	o__Myxococcales	f__	g__	s__
1772	k__Bacteria	p__Proteobacteria	c__Deltaproteobacteria	o__Myxococcales	f__	g__	s__
1773	k__Bacteria	p__Acidobacteria	c__Acidobacteria-6	o__iii1-15	f__	g__	s__
1774	k__Bacteria	p__Proteobacteria	c__Deltaproteobacteria	o__Bdellovibrionales	f__Bdellovibrionaceae	g__Bdellovibrio	s__
1775	k__Bacteria	p__Proteobacteria	c__Betaproteobacteria	o__Burkholderiales	f__	g__	s__
1776	k__Bacteria	p__Acidobacteria	c__Acidobacteria-6	o__iii1-15	f__	g__	s__
1777	k__Bacteria	p__Acidobacteria	c__Acidobacteria-6	o__iii1-15	f__	g__	s__
1778	k__Bacteria	p__Proteobacteria	c__Deltaproteobacteria	o__Syntrophobacterales	f__Syntrophobacteraceae	g__	s__
1779	k__Bacteria	p__Proteobacteria	c__Deltaproteobacteria	o__Syntrophobacterales	f__Syntrophobacteraceae	g__	s__
1780	k__Bacteria	p__Acidobacteria	c__Acidobacteria-6	o__iii1-15	f__	g__	s__
1781	k__Bacteria	p__Acidobacteria	c__Acidobacteria-6	o__iii1-15	f__	g__	s__
1782	k__Bacteria	p__Gemmatimonadetes	c__Gemm-2	o__	f__	g__	s__
1783	k__Bacteria	p__Chlamydiae	c__Chlamydiae	o__Chlamydiales	f_Candidatus	g__Rhabdochlamydia	s__
1784	k__Bacteria	p__Bacteroidetes	c__[Saprospirae]	o__[Saprospirales]	f__Saprospiraceae	g__	s__
1785	k__Bacteria	p__Verrucomicrobia	c__[Spartobacteria]	o__[Chthoniobacterales]	f__[Chthoniobacteraceae]	g__DA101	s__
1786	k__Bacteria	p__Proteobacteria	c__Deltaproteobacteria	o__Myxococcales	f__	g__	s__
1787	k__Bacteria	p__Proteobacteria	c__Betaproteobacteria	o__	f__	g__	s__
1788	k__Bacteria	p__Planctomycetes	c__BD7-11	o__	f__	g__	s__
1789	k__Bacteria	p__Bacteroidetes	c__[Saprospirae]	o__[Saprospirales]	f__Saprospiraceae	g__	s__
1790	k__Bacteria	p__TM7	c__TM7-3	o__	f__	g__	s__
1791	k__Bacteria	p__Proteobacteria	c__Deltaproteobacteria	o__Syntrophobacterales	f__Syntrophobacteraceae	g__	s__
1792	k__Bacteria	p__Acidobacteria	c__Acidobacteria-6	o__CCU21	f__	g__	s__
1793	k__Bacteria	p__Nitrospirae	c__Nitrospira	o__Nitrospirales	f__0319-6A21	g__	s__
1794	k__Bacteria	p__Acidobacteria	c__Acidobacteria-6	o__iii1-15	f__	g__	s__
1795	k__Bacteria	p__Acidobacteria	c__Acidobacteria-6	o__iii1-15	f__	g__	s__
1796	k__Bacteria	p__Proteobacteria	c__Deltaproteobacteria	o__Myxococcales	f__	g__	s__
1797	k__Bacteria	p__Acidobacteria	c__Acidobacteria-6	o__iii1-15	f__	g__	s__
1798	k__Bacteria	p__Acidobacteria	c__Acidobacteria-6	o__CCU21	f__	g__	s__
1799	k__Bacteria	p__Acidobacteria	c__Acidobacteria-6	o__iii1-15	f__	g__	s__
1800	k__Bacteria	p__Actinobacteria	c__Acidimicrobiia	o__Acidimicrobiales	f__EB1017	g__	s__
1801	k__Bacteria	p__BHI80-139	c__	o__	f__	g__	s__
1802	k__Bacteria	p__Proteobacteria	c__Deltaproteobacteria	o__Syntrophobacterales	f__Syntrophobacteraceae	g__	s__
1803	k__Bacteria	p__Planctomycetes	c__Planctomycetia	o__Gemmatales	f__Gemmataceae	g__	s__
1804	k__Bacteria	p__Proteobacteria	c__Deltaproteobacteria	o__Myxococcales	f__	g__	s__
1805	k__Bacteria	p__Proteobacteria	c__Deltaproteobacteria	o__Syntrophobacterales	f__Syntrophobacteraceae	g__	s__
1806	k__Bacteria	p__Proteobacteria	c__Deltaproteobacteria	o__Syntrophobacterales	f__Syntrophobacteraceae	g__	s__
1807	k__Bacteria	p__Acidobacteria	c__Acidobacteria-6	o__iii1-15	f__mb2424	g__	s__
1808	k__Bacteria	p__Actinobacteria	c__Acidimicrobiia	o__Acidimicrobiales	f__	g__	s__
1809	k__Bacteria	p__Acidobacteria	c__Acidobacteria-6	o__CCU21	f__	g__	s__
1810	k__Bacteria	p__Acidobacteria	c__Acidobacteria-6	o__iii1-15	f__	g__	s__
1811	k__Bacteria	p__BHI80-139	c__	o__	f__	g__	s__
1812	k__Bacteria	p__Bacteroidetes	c__Cytophagia	o__Cytophagales	f__Cytophagaceae	g__	s__
1813	k__Bacteria	p__Proteobacteria	c__Betaproteobacteria	o__Burkholderiales	f__Comamonadaceae	g__Methylibium	s__
1814	k__Bacteria	p__Verrucomicrobia	c__[Pedosphaerae]	o__[Pedosphaerales]	f__	g__	s__
1815	k__Bacteria	p__Proteobacteria	c__Deltaproteobacteria	o__Myxococcales	f__	g__	s__
1816	k__Bacteria	p__Gemmatimonadetes	c__Gemm-3	o__	f__	g__	s__
1817	k__Bacteria	p__Acidobacteria	c__Acidobacteria-6	o__iii1-15	f__mb2424	g__	s__
1818	k__Bacteria	p__Proteobacteria	c__Deltaproteobacteria	o__[Entotheonellales]	f__[Entotheonellaceae]	g__	s__
1819	k__Bacteria	p__Acidobacteria	c__iii1-8	o__32-20	f__	g__	s__
1820	k__Bacteria	p__Acidobacteria	c__Acidobacteria-6	o__iii1-15	f__	g__	s__
1821	k__Bacteria	p__Acidobacteria	c__[Chloracidobacteria]	o__RB41	f__Ellin6075	g__	s__
1822	k__Bacteria	p__Proteobacteria	c__Deltaproteobacteria	o__	f__	g__	s__
1823	k__Bacteria	p__Acidobacteria	c__[Chloracidobacteria]	o__RB41	f__	g__	s__
1824	k__Bacteria	p__Proteobacteria	c__Deltaproteobacteria	o__Syntrophobacterales	f__Syntrophobacteraceae	g__	s__
1825	k__Bacteria	p__Proteobacteria	c__Gammaproteobacteria	o__Legionellales	f__Coxiellaceae	g__Aquicella	s__
1826	k__Bacteria	p__Acidobacteria	c__Acidobacteria-6	o__iii1-15	f__	g__	s__
1827	k__Bacteria	p__Acidobacteria	c__Acidobacteria-6	o__iii1-15	f__	g__	s__
1828	k__Bacteria	p__Proteobacteria	c__Deltaproteobacteria	o__MIZ46	f__	g__	s__
1829	k__Bacteria	p__Acidobacteria	c__[Chloracidobacteria]	o__RB41	f__Ellin6075	g__	s__
1830	k__Bacteria	p__Acidobacteria	c__Acidobacteria-6	o__iii1-15	f__	g__	s__
1831	k__Bacteria	p__Acidobacteria	c__Solibacteres	o__Solibacterales	f__Solibacteraceae	g__Candidatus_Solibacter	s__
1832	k__Bacteria	p__Proteobacteria	c__Deltaproteobacteria	o__Syntrophobacterales	f__Syntrophobacteraceae	g__	s__
1833	k__Bacteria	p__FCPU426	c__	o__	f__	g__	s__
1834	k__Bacteria	p__Planctomycetes	c__vadinHA49	o__p04_C01	f__	g__	s__
1835	k__Bacteria	p__Actinobacteria	c__Acidimicrobiia	o__Acidimicrobiales	f__EB1017	g__	s__
1836	k__Bacteria	p__Proteobacteria	c__Deltaproteobacteria	o__Syntrophobacterales	f__Syntrophobacteraceae	g__	s__
1837	k__Bacteria	p__Acidobacteria	c__Acidobacteria-6	o__iii1-15	f__mb2424	g__	s__
1838	k__Bacteria	p__Acidobacteria	c__Solibacteres	o__Solibacterales	f__Solibacteraceae	g__Candidatus_Solibacter	s__
1839	k__Bacteria	p__Verrucomicrobia	c__[Pedosphaerae]	o__[Pedosphaerales]	f__Ellin517	g__	s__
1840	k__Bacteria	p__Acidobacteria	c__Acidobacteria-6	o__iii1-15	f__	g__	s__
1841	k__Bacteria	p__Proteobacteria	c__Deltaproteobacteria	o__Syntrophobacterales	f__Syntrophobacteraceae	g__	s__
1842	k__Bacteria	p__Acidobacteria	c__Acidobacteria-6	o__iii1-15	f__	g__	s__
1843	k__Bacteria	p__WS3	c__PRR-12	o__	f__	g__	s__
1844	k__Bacteria	p__Acidobacteria	c__Acidobacteria-6	o__iii1-15	f__	g__	s__
1845	k__Bacteria	p__Gemmatimonadetes	c__Gemm-5	o__	f__	g__	s__
1846	k__Bacteria	p__Chlamydiae	c__Chlamydiia	o__Chlamydiales	f__	g__	s__
1847	k__Bacteria	p__Acidobacteria	c__Acidobacteria-6	o__iii1-15	f__	g__	s__
1848	k__Bacteria	p__Proteobacteria	c__Alphaproteobacteria	o__Sphingomonadales	f__Sphingomonadaceae	g__	s__
1849	k__Bacteria	p__Acidobacteria	c__Acidobacteria-6	o__iii1-15	f__	g__	s__
1850	k__Bacteria	p__Proteobacteria	c__Deltaproteobacteria	o__[Entotheonellales]	f__[Entotheonellaceae]	g__	s__
1851	k__Bacteria	p__TM7	c__TM7-1	o__	f__	g__	s__
1852	k__Bacteria	p__Acidobacteria	c__Acidobacteria-6	o__iii1-15	f__	g__	s__
1853	k__Bacteria	p__Proteobacteria	c__Deltaproteobacteria	o__MIZ46	f__	g__	s__
1854	k__Bacteria	p__Acidobacteria	c__Acidobacteria-6	o__iii1-15	f__	g__	s__
1855	k__Bacteria	p__Acidobacteria	c__Acidobacteria-6	o__iii1-15	f__	g__	s__
1856	k__Bacteria	p__TM7	c__TM7-1	o__	f__	g__	s__
1857	k__Bacteria	p__Acidobacteria	c__[Chloracidobacteria]	o__RB41	f__	g__	s__
1858	k__Bacteria	p__Proteobacteria	c__Deltaproteobacteria	o__Syntrophobacterales	f__Syntrophobacteraceae	g__	s__
1859	k__Bacteria	p__Acidobacteria	c__Acidobacteria-6	o__iii1-15	f__	g__	s__
1860	k__Bacteria	p__Acidobacteria	c__Acidobacteria-6	o__CCU21	f__	g__	s__
1861	k__Bacteria	p__Proteobacteria	c__Deltaproteobacteria	o__Syntrophobacterales	f__Syntrophobacteraceae	g__	s__
1862	k__Bacteria	p__Actinobacteria	c__Acidimicrobiia	o__Acidimicrobiales	f__C111	g__	s__
1863	k__Bacteria	p__Acidobacteria	c__Acidobacteria-6	o__iii1-15	f__	g__	s__
1864	k__Bacteria	p__BHI80-139	c__	o__	f__	g__	s__
1865	k__Bacteria	p__Actinobacteria	c__Actinobacteria	o__Actinomycetales	f__Intrasporangiaceae	g__	s__
1866	k__Bacteria	p__Acidobacteria	c__Acidobacteria-6	o__CCU21	f__	g__	s__
1867	k__Bacteria	p__Acidobacteria	c__Acidobacteria-6	o__iii1-15	f__mb2424	g__	s__
1868	k__Bacteria	p__Planctomycetes	c__vadinHA49	o__p04_C01	f__	g__	s__
1869	k__Bacteria	p__Planctomycetes	c__vadinHA49	o__p04_C01	f__	g__	s__
1870	k__Bacteria	p__Proteobacteria	c__Alphaproteobacteria	o__Rhizobiales	f__Hyphomicrobiaceae	g__Rhodoplanes	s__
1871	k__Bacteria	p__Planctomycetes	c__vadinHA49	o__p04_C01	f__	g__	s__
1872	k__Bacteria	p__Chlamydiae	c__Chlamydiae	o__Chlamydiales	f_Candidatus	g__Rhabdochlamydia	s__
1873	k__Bacteria	p__Chlamydiae	c__Chlamydiae	o__Chlamydiales	f_Candidatus	g__Rhabdochlamydia	s__
1874	k__Bacteria	p__Acidobacteria	c__[Chloracidobacteria]	o__RB41	f__	g__	s__
1875	k__Bacteria	p__Planctomycetes	c__vadinHA49	o__PeHg47	f__	g__	s__
1876	k__Bacteria	p__Proteobacteria	c__Deltaproteobacteria	o__Syntrophobacterales	f__Syntrophobacteraceae	g__	s__
1877	k__Bacteria	p__Planctomycetes	c__Planctomycetia	o__Gemmatales	f__Isosphaeraceae	g__	s__
1878	k__Bacteria	p__Acidobacteria	c__Acidobacteria-6	o__CCU21	f__	g__	s__
1879	k__Bacteria	p__Proteobacteria	c__Deltaproteobacteria	o__FAC87	f__	g__	s__
1880	k__Bacteria	p__Actinobacteria	c__Actinobacteria	o__Actinomycetales	f__	g__	s__
1881	k__Bacteria	p__Acidobacteria	c__Acidobacteria-6	o__iii1-15	f__	g__	s__
1882	k__Bacteria	p__Acidobacteria	c__Acidobacteria-6	o__iii1-15	f__	g__	s__
1883	k__Bacteria	p__Actinobacteria	c__Acidimicrobiia	o__Acidimicrobiales	f__EB1017	g__	s__
1884	k__Bacteria	p__Proteobacteria	c__Deltaproteobacteria	o__Syntrophobacterales	f__Syntrophobacteraceae	g__	s__
1885	k__Bacteria	p__Proteobacteria	c__Betaproteobacteria	o__Burkholderiales	f__Oxalobacteraceae	g__	s__
1886	k__Bacteria	p__Chlamydiae	c__Chlamydiae	o__Chlamydiales	f_Candidatus	g__Rhabdochlamydia	s__
1887	k__Bacteria	p__Planctomycetes	c__vadinHA49	o__p04_C01	f__	g__	s__
1888	k__Bacteria	p__Acidobacteria	c__Acidobacteria-6	o__iii1-15	f__	g__	s__
1889	k__Bacteria	p__Chlamydiae	c__Chlamydiae	o__Chlamydiales	f_Candidatus	g__Rhabdochlamydia	s__
1890	k__Bacteria	p__Acidobacteria	c__Acidobacteria-6	o__iii1-15	f__	g__	s__
1891	k__Bacteria	p__WS3	c__PRR-12	o__Sediment-1	f__PRR-10	g__	s__
1892	k__Bacteria	p__BHI80-139	c__	o__	f__	g__	s__
1893	k__Bacteria	p__Nitrospirae	c__Nitrospira	o__Nitrospirales	f__0319-6A21	g__	s__
1894	k__Bacteria	p__Acidobacteria	c__Acidobacteria-6	o__iii1-15	f__	g__	s__
1895	k__Bacteria	p__Acidobacteria	c__[Chloracidobacteria]	o__RB41	f__Ellin6075	g__	s__
1896	k__Bacteria	p__Proteobacteria	c__Deltaproteobacteria	o__Myxococcales	f__	g__	s__
1897	k__Bacteria	p__Proteobacteria	c__Alphaproteobacteria	o__Rhizobiales	f__	g__	s__
1898	k__Bacteria	p__Acidobacteria	c__[Chloracidobacteria]	o__RB41	f__Ellin6075	g__	s__
1899	k__Bacteria	p__Proteobacteria	c__Alphaproteobacteria	o__Rhizobiales	f__Bradyrhizobiaceae	g__	s__
1900	k__Bacteria	p__Proteobacteria	c__Deltaproteobacteria	o__Syntrophobacterales	f__Syntrophobacteraceae	g__	s__
1901	k__Bacteria	p__Acidobacteria	c__Acidobacteria-6	o__iii1-15	f__RB40	g__	s__
1902	k__Bacteria	p__Proteobacteria	c__Deltaproteobacteria	o__Myxococcales	f__	g__	s__
1903	k__Bacteria	p__Proteobacteria	c__Deltaproteobacteria	o__Myxococcales	f__	g__	s__
1904	k__Bacteria	p__Acidobacteria	c__Acidobacteria-6	o__iii1-15	f__RB40	g__	s__
1905	k__Bacteria	p__Proteobacteria	c__Alphaproteobacteria	o__Sphingomonadales	f__Sphingomonadaceae	g__	s__
1906	k__Bacteria	p__Proteobacteria	c__Betaproteobacteria	o__Burkholderiales	f__Comamonadaceae	g__Methylibium	s__
1907	k__Bacteria	p__Proteobacteria	c__Deltaproteobacteria	o__Myxococcales	f__	g__	s__
1908	k__Bacteria	p__Acidobacteria	c__Acidobacteria-6	o__iii1-15	f__	g__	s__
1909	k__Bacteria	p__Planctomycetes	c__vadinHA49	o__p04_C01	f__	g__	s__
1910	k__Bacteria	p__Acidobacteria	c__Acidobacteria-6	o__iii1-15	f__	g__	s__
1911	k__Bacteria	p__WS3	c__PRR-12	o__	f__	g__	s__
1912	k__Bacteria	p__Acidobacteria	c__Acidobacteria-6	o__iii1-15	f__RB40	g__	s__
1913	k__Bacteria	p__Proteobacteria	c__Deltaproteobacteria	o__Spirobacillales	f__	g__	s__
1914	k__Bacteria	p__Chlamydiae	c__Chlamydiae	o__Chlamydiales	f_Candidatus	g__Rhabdochlamydia	s__
1915	k__Bacteria	p__Proteobacteria	c__Deltaproteobacteria	o__Syntrophobacterales	f__Syntrophobacteraceae	g__	s__
1916	k__Bacteria	p__Acidobacteria	c__iii1-8	o__32-20	f__	g__	s__
1917	k__Bacteria	p__Proteobacteria	c__Betaproteobacteria	o__Ellin6067	f__	g__	s__
1918	k__Bacteria	p__Acidobacteria	c__Acidobacteria-6	o__CCU21	f__	g__	s__
1919	k__Bacteria	p__Chlamydiae	c__Chlamydiae	o__Chlamydiales	f_Candidatus	g__Rhabdochlamydia	s__
1920	k__Bacteria	p__Acidobacteria	c__Acidobacteria-6	o__iii1-15	f__	g__	s__
1921	k__Bacteria	p__Planctomycetes	c__vadinHA49	o__p04_C01	f__	g__	s__
1922	k__Bacteria	p__Proteobacteria	c__Deltaproteobacteria	o__Syntrophobacterales	f__Syntrophobacteraceae	g__	s__
1923	k__Bacteria	p__Acidobacteria	c__Acidobacteria-6	o__iii1-15	f__	g__	s__
1924	k__Bacteria	p__BHI80-139	c__	o__	f__	g__	s__
1925	k__Bacteria	p__Actinobacteria	c__Actinobacteria	o__Actinomycetales	f__Pseudonocardiaceae	g__Pseudonocardia	s__
1926	k__Bacteria	p__Acidobacteria	c__Acidobacteria-6	o__iii1-15	f__	g__	s__
1927	k__Bacteria	p__Proteobacteria	c__Deltaproteobacteria	o__Syntrophobacterales	f__Syntrophobacteraceae	g__	s__
1928	k__Bacteria	p__Acidobacteria	c__Acidobacteria-6	o__iii1-15	f__	g__	s__
1929	k__Bacteria	p__Proteobacteria	c__Alphaproteobacteria	o__	f__	g__	s__
1930	k__Bacteria	p__Planctomycetes	c__vadinHA49	o__p04_C01	f__	g__	s__
1931	k__Bacteria	p__Gemmatimonadetes	c__Gemm-2	o__	f__	g__	s__
1932	k__Bacteria	p__Acidobacteria	c__Acidobacteria-6	o__iii1-15	f__	g__	s__
1933	k__Bacteria	p__Proteobacteria	c__Deltaproteobacteria	o__Syntrophobacterales	f__Syntrophobacteraceae	g__	s__
1934	k__Bacteria	p__Verrucomicrobia	c__[Pedosphaerae]	o__[Pedosphaerales]	f__Ellin517	g__	s__
1935	k__Bacteria	p__Acidobacteria	c__Acidobacteria-6	o__iii1-15	f__	g__	s__
1936	k__Bacteria	p__Acidobacteria	c__Acidobacteria-6	o__iii1-15	f__	g__	s__
1937	k__Bacteria	p__Proteobacteria	c__Deltaproteobacteria	o__Myxococcales	f__	g__	s__
1938	k__Bacteria	p__Acidobacteria	c__Acidobacteria-6	o__iii1-15	f__	g__	s__
1939	k__Bacteria	p__Acidobacteria	c__Acidobacteria-6	o__iii1-15	f__RB40	g__	s__
1940	k__Bacteria	p__Gemmatimonadetes	c__Gemm-2	o__	f__	g__	s__
1941	k__Bacteria	p__Proteobacteria	c__Deltaproteobacteria	o__Syntrophobacterales	f__Syntrophobacteraceae	g__	s__
1942	k__Bacteria	p__Acidobacteria	c__RB25	o__	f__	g__	s__
1943	k__Bacteria	p__Proteobacteria	c__Deltaproteobacteria	o__Myxococcales	f__	g__	s__
1944	k__Bacteria	p__Acidobacteria	c__Acidobacteria-6	o__iii1-15	f__	g__	s__
1945	k__Bacteria	p__Proteobacteria	c__Gammaproteobacteria	o__Legionellales	f__Coxiellaceae	g__	s__
1946	k__Bacteria	p__Proteobacteria	c__Deltaproteobacteria	o__Myxococcales	f__	g__	s__
1947	k__Bacteria	p__Acidobacteria	c__Acidobacteria-6	o__iii1-15	f__	g__	s__
1948	k__Bacteria	p__Gemmatimonadetes	c__Gemm-2	o__	f__	g__	s__
1949	k__Bacteria	p__Acidobacteria	c__Acidobacteria-6	o__iii1-15	f__	g__	s__
1950	k__Bacteria	p__Proteobacteria	c__Betaproteobacteria	o__A21b	f__UD5	g__	s__
1951	k__Bacteria	p__Acidobacteria	c__[Chloracidobacteria]	o__RB41	f__	g__	s__
1952	k__Bacteria	p__TM7	c__TM7-1	o__	f__	g__	s__
1953	k__Bacteria	p__Acidobacteria	c__Acidobacteria-6	o__iii1-15	f__RB40	g__	s__
1954	k__Bacteria	p__Proteobacteria	c__Betaproteobacteria	o__A21b	f__UD5	g__	s__
1955	k__Bacteria	p__Armatimonadetes	c__Armatimonadia	o__Armatimonadales	f__Armatimonadaceae	g__	s__
1956	k__Bacteria	p__Proteobacteria	c__Deltaproteobacteria	o__Syntrophobacterales	f__Syntrophobacteraceae	g__	s__
1957	k__Bacteria	p__Acidobacteria	c__Acidobacteria-6	o__iii1-15	f__RB40	g__	s__
1958	k__Bacteria	p__Acidobacteria	c__Acidobacteria-6	o__iii1-15	f__	g__	s__
1959	k__Bacteria	p__Acidobacteria	c__[Chloracidobacteria]	o__RB41	f__	g__	s__
1960	k__Bacteria	p__TM7	c__TM7-1	o__	f__	g__	s__
1961	k__Bacteria	p__Acidobacteria	c__Acidobacteria-6	o__iii1-15	f__	g__	s__
1962	k__Bacteria	p__Acidobacteria	c__Acidobacteria-6	o__CCU21	f__	g__	s__
1963	k__Bacteria	p__Acidobacteria	c__Acidobacteria-6	o__iii1-15	f__	g__	s__
1964	k__Bacteria	p__Acidobacteria	c__Acidobacteria-6	o__iii1-15	f__	g__	s__
1965	k__Bacteria	p__Acidobacteria	c__Acidobacteria-6	o__iii1-15	f__mb2424	g__	s__
1966	k__Bacteria	p__Proteobacteria	c__Deltaproteobacteria	o__Spirobacillales	f__	g__	s__
1967	k__Bacteria	p__TM7	c__TM7-1	o__	f__	g__	s__
1968	k__Bacteria	p__Proteobacteria	c__Deltaproteobacteria	o__Syntrophobacterales	f__Syntrophobacteraceae	g__	s__
1969	k__Bacteria	p__Bacteroidetes	c__[Saprospirae]	o__[Saprospirales]	f__Saprospiraceae	g__	s__
1970	k__Bacteria	p__Planctomycetes	c__vadinHA49	o__p04_C01	f__	g__	s__
1971	k__Bacteria	p__Planctomycetes	c__vadinHA49	o__p04_C01	f__	g__	s__
1972	k__Bacteria	p__Proteobacteria	c__Deltaproteobacteria	o__Syntrophobacterales	f__Syntrophobacteraceae	g__	s__
1973	k__Bacteria	p__Proteobacteria	c__Alphaproteobacteria	o__Caulobacterales	f__Caulobacteraceae	g__Phenylobacterium	s__
1974	k__Bacteria	p__Actinobacteria	c__Acidimicrobiia	o__Acidimicrobiales	f__	g__	s__
1975	k__Bacteria	p__Acidobacteria	c__Acidobacteria-6	o__iii1-15	f__	g__	s__
1976	k__Bacteria	p__Planctomycetes	c__vadinHA49	o__p04_C01	f__	g__	s__
1977	k__Bacteria	p__Proteobacteria	c__Deltaproteobacteria	o__Syntrophobacterales	f__Syntrophobacteraceae	g__	s__
1978	k__Bacteria	p__Acidobacteria	c__Acidobacteria-6	o__iii1-15	f__	g__	s__
1979	k__Bacteria	p__Acidobacteria	c__Acidobacteria-6	o__iii1-15	f__	g__	s__
1980	k__Bacteria	p__Proteobacteria	c__Deltaproteobacteria	o__FAC87	f__	g__	s__
1981	k__Bacteria	p__Acidobacteria	c__Acidobacteria-6	o__iii1-15	f__	g__	s__
1982	k__Bacteria	p__Proteobacteria	c__Deltaproteobacteria	o__Bdellovibrionales	f__Bacteriovoracaceae	g__	s__
1983	k__Bacteria	p__BHI80-139	c__	o__	f__	g__	s__
1984	k__Bacteria	p__Proteobacteria	c__Deltaproteobacteria	o__MIZ46	f__	g__	s__
1985	k__Bacteria	p__Acidobacteria	c__Acidobacteria-6	o__iii1-15	f__	g__	s__
1986	k__Bacteria	p__Acidobacteria	c__Acidobacteria-6	o__iii1-15	f__mb2424	g__	s__
1987	k__Bacteria	p__Planctomycetes	c__vadinHA49	o__p04_C01	f__	g__	s__
1988	k__Bacteria	p__Firmicutes	c__Bacilli	o__Bacillales	f__Bacillaceae	g__	s__
1989	k__Bacteria	p__Acidobacteria	c__Acidobacteria-6	o__iii1-15	f__	g__	s__
1990	k__Bacteria	p__Verrucomicrobia	c__Opitutae	o__Opitutales	f__Opitutaceae	g__	s__
1991	k__Bacteria	p__Acidobacteria	c__Acidobacteria-6	o__iii1-15	f__	g__	s__
1992	k__Bacteria	p__Acidobacteria	c__Acidobacteria-6	o__iii1-15	f__mb2424	g__	s__
1993	k__Bacteria	p__Acidobacteria	c__Acidobacteria-6	o__iii1-15	f__	g__	s__
1994	k__Bacteria	p__Acidobacteria	c__Acidobacteria-6	o__iii1-15	f__	g__	s__
1995	k__Bacteria	p__Acidobacteria	c__[Chloracidobacteria]	o__[Chloracidobacterales]	f__[Chloracidobacteraceae]	g__	s__
1996	k__Bacteria	p__Acidobacteria	c__Acidobacteria-6	o__iii1-15	f__	g__	s__
1997	k__Bacteria	p__Planctomycetes	c__vadinHA49	o__p04_C01	f__	g__	s__
1998	k__Bacteria	p__Chlamydiae	c__Chlamydiia	o__Chlamydiales	f__	g__	s__
1999	k__Bacteria	p__Planctomycetes	c__vadinHA49	o__p04_C01	f__	g__	s__
2000	k__Bacteria	p__TM7	c__TM7-1	o__	f__	g__	s__
[truncated: 130,095 more rows]

## Sheet: metadata
	internal_id	mgrast_id	marchantia_sp	habitat
S11	S11	4661446	mpala	fl
S12	S12	4661452	mpolim	fl
S13	S13	4661443	mpala	s
S14	S14	4661449	mpolim	s
S15	S15	4661448	mpala	iv
S16	S16	4661454	mpolim	iv

## Sheet: S4Comparative OTUs
# Constructed from biom file
#OTU ID	rice2	rice1	mpalafl2	mpalafl5	mpalafl4	mpolyfl2	mpolyfl3	soilpala	maize2L01A095	mpolyfl1	mpolyfl4	mpolyfl5	ugt	athsoil1	athrh1	athsoil2	athrh2	soilpoly	mpalafl3	mpalafl1	muricataf206	MossR1	muricataf204	muricataf203	mpolyiv2	mpolyiv3	mpolyiv4	mpolyiv1	mpolyiv5	maize1L12A095	mpalaiv2	mpalaiv4	mpalaiv3	mpalaiv5	mpalaiv1	muricataf207	taxonomy
4479946	1	2	0	0	0	0	0	0	0	0	0	0	0	0	0	0	0	0	0	0	0	0	0	0	0	0	0	0	0	0	0	0	0	0	0	0	k__Bacteria; p__Proteobacteria; c__Betaproteobacteria; o__MND1; f__; g__; s__
4479944	13	9	3	1	1	1	1	13	1	0	0	0	0	0	0	0	0	0	0	0	0	0	0	0	0	0	0	0	0	0	0	0	0	0	0	0	k__Bacteria; p__Actinobacteria; c__MB-A2-108; o__0319-7L14; f__; g__; s__
4307316	6	22	0	0	0	0	0	0	0	0	0	0	0	0	0	0	0	0	0	0	0	0	0	0	0	0	0	0	0	0	0	0	0	0	0	0	k__Bacteria; p__Bacteroidetes; c__Bacteroidia; o__Bacteroidales; f__; g__; s__
838843	0	0	0	0	0	0	0	0	0	2	1	2	0	0	0	0	0	0	0	0	0	0	0	0	0	0	0	0	0	0	0	0	0	0	0	0	k__Bacteria; p__Proteobacteria; c__Alphaproteobacteria; o__Rhodospirillales; f__Acetobacteraceae; g__; s__
533625	0	0	0	0	0	0	0	0	0	0	0	0	1	0	0	0	0	0	0	0	0	0	0	0	0	0	0	0	0	0	0	0	0	0	0	0	k__Bacteria; p__Proteobacteria; c__Alphaproteobacteria; o__Sphingomonadales; f__Sphingomonadaceae; g__Novosphingobium; s__
185100	5	0	0	0	0	0	0	0	0	0	0	0	0	0	0	0	0	0	0	0	0	0	0	0	0	0	0	0	0	0	0	0	0	0	0	0	k__Bacteria; p__Proteobacteria; c__Deltaproteobacteria; o__Bdellovibrionales; f__Bacteriovoracaceae; g__; s__
217472	0	0	0	0	0	0	0	0	0	0	0	0	0	1	2	0	0	0	0	0	0	0	0	0	0	0	0	0	0	0	0	0	0	0	0	0	k__Bacteria; p__Acidobacteria; c__Acidobacteriia; o__Acidobacteriales; f__Koribacteraceae; g__Candidatus Koribacter; s__
623634	0	0	0	0	0	0	0	0	0	0	0	0	0	3	0	1	2	0	0	0	0	0	0	0	0	0	0	0	0	0	0	0	0	0	0	0	k__Bacteria; p__Acidobacteria; c__Solibacteres; o__Solibacterales; f__Solibacteraceae; g__Candidatus Solibacter; s__
114072	2	1	0	0	0	0	0	0	0	0	0	0	0	0	0	0	0	0	0	0	0	0	0	0	0	0	0	0	0	0	0	0	0	0	0	0	k__Bacteria; p__Proteobacteria; c__Deltaproteobacteria; o__Desulfobacterales; f__Desulfobulbaceae; g__Desulfobulbus; s__
217479	5	2	0	0	0	0	0	0	0	0	0	0	0	0	0	0	0	0	0	0	0	0	0	0	0	0	0	0	0	0	0	0	0	0	0	0	k__Bacteria; p__Proteobacteria; c__Deltaproteobacteria; o__Desulfuromonadales; f__Geobacteraceae; g__Geobacter; s__
577116	14	1	0	0	0	0	0	0	0	0	0	0	0	0	0	0	0	0	0	0	0	0	0	0	0	0	0	0	0	0	0	0	0	0	0	0	k__Bacteria; p__GN04; c__GN15; o__; f__; g__; s__
1127173	11	5	8	10	6	0	0	105	0	0	0	0	0	0	0	0	0	32	5	7	0	0	0	0	0	0	0	0	0	0	0	0	0	0	0	0	k__Bacteria; p__Proteobacteria; c__Deltaproteobacteria; o__Syntrophobacterales; f__Syntrophobacteraceae; g__; s__
511344	0	0	0	0	0	0	0	0	0	0	0	0	0	5	2	4	0	0	0	0	0	0	0	0	0	0	0	0	0	0	0	0	0	0	0	0	k__Bacteria; p__Proteobacteria; c__Alphaproteobacteria; o__Rhizobiales; f__Hyphomicrobiaceae; g__Rhodoplanes; s__
4298759	0	0	1	1	1	0	0	1	0	0	0	0	0	0	0	0	0	2	1	1	0	0	0	0	0	0	0	0	0	0	0	0	0	0	0	0	k__Bacteria; p__Bacteroidetes; c__Sphingobacteriia; o__Sphingobacteriales; f__; g__; s__
511346	0	0	1	0	1	0	0	0	0	0	1	0	0	3	3	1	1	0	0	0	0	0	0	0	0	0	0	0	0	0	0	0	0	0	0	0	k__Bacteria; p__Bacteroidetes; c__[Saprospirae]; o__[Saprospirales]; f__Chitinophagaceae; g__; s__
544561	3	7	2	0	1	0	0	0	0	0	0	0	0	0	0	0	0	0	0	0	0	0	0	0	0	0	0	0	0	0	0	0	0	0	0	0	k__Bacteria; p__Proteobacteria; c__Alphaproteobacteria; o__Rhodobacterales; f__Hyphomonadaceae; g__; s__
4310715	0	0	1	0	0	0	0	0	0	0	0	0	0	0	0	0	0	0	0	0	0	0	0	0	0	0	0	0	0	0	0	0	0	0	0	0	k__Bacteria; p__Bacteroidetes; c__Cytophagia; o__Cytophagales; f__Cytophagaceae; g__Emticicia; s__
549805	0	0	0	0	0	0	0	0	0	0	0	0	0	0	0	1	0	0	0	0	0	0	0	0	0	0	0	0	0	0	0	0	0	0	0	0	k__Bacteria; p__Proteobacteria; c__Alphaproteobacteria; o__Rhizobiales; f__; g__; s__
82193	1	0	0	0	0	0	0	0	0	0	0	0	0	0	0	0	0	0	0	0	0	0	0	0	0	0	0	0	0	0	0	0	0	0	0	0	k__Bacteria; p__Proteobacteria; c__Betaproteobacteria; o__Burkholderiales; f__Comamonadaceae; g__; s__
4478898	1	0	0	0	0	0	0	0	0	0	0	0	0	0	0	0	0	0	0	0	0	0	0	0	0	0	0	0	0	0	0	0	0	0	0	0	k__Bacteria; p__Firmicutes; c__Clostridia; o__Clostridiales; f__Clostridiaceae; g__Clostridium; s__
606189	0	0	0	0	0	0	0	0	0	0	0	0	0	0	1	0	0	0	0	0	0	0	0	0	0	0	0	0	0	0	0	0	0	0	0	0	k__Bacteria; p__Actinobacteria; c__Actinobacteria; o__Actinomycetales; f__Nocardioidaceae; g__Nocardioides; s__
308017	0	0	0	0	0	0	0	0	0	0	0	0	0	0	0	2	0	0	0	0	0	0	0	0	0	0	0	0	0	0	0	0	0	0	0	0	k__Bacteria; p__Bacteroidetes; c__[Saprospirae]; o__[Saprospirales]; f__Chitinophagaceae; g__; s__
1033426	6	10	0	1	0	0	0	0	2	2	1	1	0	0	0	0	0	6	0	1	4	1	1	1	0	0	0	0	0	0	0	0	0	0	0	0	k__Bacteria; p__Actinobacteria; c__Actinobacteria; o__Actinomycetales; f__Nocardioidaceae; g__Nocardioides; s__
580916	1	1	0	0	0	0	0	0	0	0	0	0	0	0	0	0	0	0	0	0	0	0	0	0	0	0	0	0	0	0	0	0	0	0	0	0	k__Bacteria; p__Proteobacteria; c__Alphaproteobacteria; o__Sphingomonadales; f__Sphingomonadaceae; g__Novosphingobium; s__stygium
132529	1	0	0	0	0	0	0	0	0	0	0	0	0	0	0	0	0	0	0	0	0	0	0	0	0	0	0	0	0	0	0	0	0	0	0	0	k__Bacteria; p__Proteobacteria; c__Alphaproteobacteria; o__Rhodobacterales; f__Rhodobacteraceae; g__Rhodobacter; s__
580914	0	0	0	0	0	0	0	0	0	0	0	0	0	1	0	0	0	0	0	0	0	0	0	0	0	0	0	0	0	0	0	0	0	0	0	0	k__Bacteria; p__Bacteroidetes; c__[Saprospirae]; o__[Saprospirales]; f__Chitinophagaceae; g__; s__
580913	0	0	0	0	0	0	0	0	0	0	0	0	0	0	0	0	0	0	0	0	0	1	0	0	0	0	0	0	0	0	0	0	0	0	0	0	k__Bacteria; p__Proteobacteria; c__Deltaproteobacteria; o__Desulfuromonadales; f__Desulfuromonadaceae; g__; s__
580910	1	2	0	0	0	0	0	0	0	0	0	0	0	0	0	0	0	0	0	0	0	0	0	0	0	0	0	0	0	0	0	0	0	0	0	0	k__Bacteria; p__Firmicutes; c__Clostridia; o__Clostridiales; f__; g__; s__
1116072	2	0	0	0	0	0	0	0	0	0	0	0	0	0	0	0	0	0	0	0	0	0	0	0	0	0	0	0	0	0	0	0	0	0	0	0	k__Bacteria; p__Proteobacteria; c__Betaproteobacteria; o__Burkholderiales; f__Comamonadaceae; g__; s__
702443	0	0	0	0	0	0	0	0	0	0	0	0	1	0	0	0	0	0	0	0	0	0	0	0	0	0	0	0	0	0	0	0	0	0	0	0	k__Bacteria; p__Proteobacteria; c__Gammaproteobacteria; o__Enterobacteriales; f__Enterobacteriaceae; g__; s__
900044	1	0	0	0	0	0	0	0	0	0	0	0	0	0	0	0	0	0	0	0	0	0	0	0	0	0	0	0	0	0	0	0	0	0	0	0	k__Bacteria; p__Actinobacteria; c__Actinobacteria; o__Actinomycetales; f__Nocardioidaceae; g__; s__
4298281	0	1	0	0	0	0	0	0	0	0	0	0	0	0	0	0	0	0	0	0	0	0	0	0	0	0	0	0	0	0	0	0	0	0	0	0	k__Bacteria; p__Firmicutes; c__Clostridia; o__Clostridiales; f__; g__; s__
1108396	0	1	0	0	0	0	0	0	0	0	0	0	0	0	0	0	0	0	0	0	0	0	0	0	0	0	0	0	0	0	0	0	0	0	0	0	k__Bacteria; p__Proteobacteria; c__Betaproteobacteria; o__Rhodocyclales; f__Rhodocyclaceae; g__; s__
807854	0	0	0	0	0	0	0	1	0	0	0	0	0	0	0	0	0	0	0	0	0	0	0	0	0	0	0	0	0	0	0	0	0	0	0	0	k__Bacteria; p__Actinobacteria; c__Acidimicrobiia; o__Acidimicrobiales; f__; g__; s__
557513	0	1	0	0	0	0	0	0	0	0	0	0	1	0	0	0	0	0	0	0	0	0	0	0	0	0	0	0	0	0	0	0	0	0	0	0	k__Bacteria; p__Proteobacteria; c__Betaproteobacteria; o__Rhodocyclales; f__Rhodocyclaceae; g__Dechloromonas; s__fungiphilus
142606	15	18	0	0	0	0	0	0	0	0	0	0	7	0	0	0	0	0	0	0	0	0	0	0	0	0	0	0	0	0	0	0	0	0	0	0	k__Bacteria; p__Proteobacteria; c__Betaproteobacteria; o__Rhodocyclales; f__Rhodocyclaceae; g__KD1-23; s__
1134668	0	0	0	0	0	0	0	1	0	0	0	0	0	0	0	0	0	0	0	0	0	0	1	0	0	0	0	0	0	0	0	0	0	0	0	0	k__Bacteria; p__Proteobacteria; c__Alphaproteobacteria; o__Rhodospirillales; f__Rhodospirillaceae; g__; s__
198952	0	1	0	0	0	0	0	0	0	0	0	0	0	0	0	0	0	0	0	0	0	0	0	0	0	0	0	0	0	0	0	0	0	0	0	0	k__Bacteria; p__Cyanobacteria; c__Nostocophycideae; o__Nostocales; f__Nostocaceae; g__; s__
4393783	0	0	0	0	0	0	0	0	0	0	0	0	0	0	1	0	0	0	0	0	0	0	0	0	0	0	0	0	0	0	0	0	0	0	0	0	k__Bacteria; p__Proteobacteria; c__Betaproteobacteria; o__; f__; g__; s__
697997	0	0	0	0	0	0	0	0	0	0	0	0	0	8	0	4	8	0	0	0	0	0	0	0	0	0	0	0	0	0	0	0	0	0	0	0	k__Bacteria; p__Acidobacteria; c__[Chloracidobacteria]; o__RB41; f__; g__; s__
638076	0	0	0	0	0	0	0	0	0	0	0	0	0	0	0	0	0	0	0	0	0	0	0	0	3	5	5	2	3	0	0	0	0	0	0	0	k__Bacteria; p__Firmicutes; c__Bacilli; o__Bacillales; f__Paenibacillaceae; g__Paenibacillus; s__chondroitinus
4260136	0	0	0	0	0	0	0	10	0	0	0	0	0	0	0	0	0	5	0	0	0	0	0	0	0	0	0	0	0	0	0	0	0	0	0	0	k__Bacteria; p__Proteobacteria; c__Deltaproteobacteria; o__Syntrophobacterales; f__Syntrophobacteraceae; g__; s__
165827	0	1	0	0	0	0	0	0	0	0	0	0	0	0	0	0	0	0	0	0	0	0	0	0	0	0	0	0	0	0	0	0	0	0	0	0	k__Bacteria; p__Proteobacteria; c__Alphaproteobacteria; o__Rhodobacterales; f__Rhodobacteraceae; g__Rubellimicrobium; s__
791123	0	0	0	0	0	0	0	0	0	0	0	0	0	6	3	15	4	0	0	0	0	0	0	0	0	0	0	0	0	0	0	0	0	0	0	0	k__Bacteria; p__Actinobacteria; c__Acidimicrobiia; o__Acidimicrobiales; f__; g__; s__
4433034	0	0	0	0	0	0	0	0	0	0	0	0	0	0	1	0	0	0	0	0	0	0	0	0	0	0	0	0	0	0	0	0	0	0	0	0	k__Bacteria; p__Bacteroidetes; c__Cytophagia; o__Cytophagales; f__Cytophagaceae; g__; s__
4433035	0	0	1	1	2	0	0	16	0	0	0	0	0	0	0	0	0	1	2	1	0	0	0	0	0	0	0	0	0	0	0	0	0	0	0	0	k__Bacteria; p__Proteobacteria; c__Alphaproteobacteria; o__Rhizobiales; f__Hyphomicrobiaceae; g__Pedomicrobium; s__
4362775	6	4	0	0	0	0	0	0	0	0	0	0	0	0	0	0	0	0	0	0	0	0	0	0	0	0	0	0	0	0	0	0	0	0	0	0	k__Bacteria; p__Proteobacteria; c__Alphaproteobacteria; o__Rhizobiales; f__Hyphomicrobiaceae; g__; s__
4335435	4	4	0	0	0	0	0	0	0	0	0	0	0	0	0	0	0	0	0	0	0	0	0	0	0	0	0	0	0	0	0	0	0	0	0	0	k__Bacteria; p__Gemmatimonadetes; c__Gemm-3; o__; f__; g__; s__
4335432	0	1	0	0	0	0	0	0	0	0	0	0	0	0	0	0	0	0	0	0	0	0	0	0	0	0	0	0	0	0	0	0	0	0	0	0	k__Bacteria; p__Firmicutes; c__Bacilli; o__Bacillales; f__Bacillaceae; g__Bacillus; s__
4335431	0	0	0	0	0	0	0	2	0	0	0	0	0	0	0	0	0	0	0	0	0	0	0	0	0	0	0	0	0	0	0	0	0	0	0	0	k__Bacteria; p__Bacteroidetes; c__[Saprospirae]; o__[Saprospirales]; f__Chitinophagaceae; g__; s__
576649	0	0	0	0	0	0	0	0	0	0	0	0	0	0	1	0	0	0	0	0	0	0	0	0	0	0	0	0	0	0	0	0	0	0	0	0	k__Bacteria; p__Proteobacteria; c__Betaproteobacteria; o__Gallionellales; f__Gallionellaceae; g__Gallionella; s__
566368	0	1	1	1	1	0	0	4	0	0	0	0	0	1	1	1	0	0	0	2	0	0	0	0	0	0	0	0	0	0	0	0	0	0	0	0	k__Bacteria; p__Proteobacteria; c__Alphaproteobacteria; o__Rhodospirillales; f__Rhodospirillaceae; g__; s__
4440262	0	0	15	22	18	4	0	162	1	2	3	1	0	0	0	0	0	83	16	25	0	0	0	0	0	0	0	0	0	0	0	0	0	0	0	0	k__Bacteria; p__Proteobacteria; c__Betaproteobacteria; o__MND1; f__; g__; s__
105000	1	0	0	0	0	0	0	0	0	0	0	0	0	0	0	0	0	0	0	0	0	0	0	0	0	0	0	0	0	0	0	0	0	0	0	0	k__Bacteria; p__Gemmatimonadetes; c__Gemmatimonadetes; o__Gemmatimonadales; f__Ellin5301; g__; s__
259049	4	1	0	0	0	0	0	0	0	0	0	0	0	0	0	0	0	0	0	0	0	0	0	0	0	0	0	0	0	0	0	0	0	0	0	0	k__Bacteria; p__Proteobacteria; c__Alphaproteobacteria; o__Rhodospirillales; f__Rhodospirillaceae; g__Magnetospirillum; s__
546305	1	0	0	0	0	0	0	0	0	0	0	0	0	1	3	1	0	0	0	0	0	0	1	0	0	0	0	0	0	0	0	0	0	0	0	0	k__Bacteria; p__Proteobacteria; c__Alphaproteobacteria; o__Rhizobiales; f__Hyphomicrobiaceae; g__Rhodoplanes; s__
583936	0	0	0	0	0	1	0	0	0	0	0	1	0	0	0	0	0	4	0	0	0	0	0	0	0	0	0	0	0	0	0	0	0	0	0	0	k__Bacteria; p__Bacteroidetes; c__Cytophagia; o__Cytophagales; f__Cytophagaceae; g__Spirosoma; s__
2411393	0	1	0	0	0	0	0	0	0	0	0	0	0	0	0	0	0	0	0	0	0	0	0	0	0	0	0	0	0	0	0	0	0	0	0	0	k__Bacteria; p__Proteobacteria; c__Alphaproteobacteria; o__Sphingomonadales; f__Sphingomonadaceae; g__; s__
583939	0	0	0	0	0	0	0	0	0	0	0	1	0	0	5	1	5	0	0	0	0	0	0	0	0	0	0	0	0	0	0	0	0	0	0	0	k__Bacteria; p__Bacteroidetes; c__Sphingobacteriia; o__Sphingobacteriales; f__Sphingobacteriaceae; g__; s__
105008	23	33	0	0	0	0	0	0	0	0	0	0	0	0	0	0	0	0	0	0	0	0	0	0	0	0	0	0	0	0	0	0	0	0	0	0	k__Bacteria; p__Proteobacteria; c__Gammaproteobacteria; o__Alteromonadales; f__211ds20; g__; s__
259044	9	15	0	0	0	0	0	0	1	0	0	0	0	0	0	1	1	0	0	0	0	0	0	0	0	0	0	0	0	0	0	0	0	0	0	0	k__Bacteria; p__Proteobacteria; c__Deltaproteobacteria; o__Myxococcales; f__Myxococcaceae; g__Corallococcus; s__exiguus
227239	1	13	0	3	0	1	5	1	0	0	7	3	0	1	0	0	0	2	3	5	0	0	0	0	0	0	0	0	0	0	0	0	0	0	0	0	k__Bacteria; p__Proteobacteria; c__Alphaproteobacteria; o__Rhodospirillales; f__Rhodospirillaceae; g__; s__
586374	0	0	0	0	0	0	0	1	0	0	0	0	0	0	0	0	0	0	0	0	0	0	0	0	0	0	0	0	0	0	0	0	0	0	0	0	k__Bacteria; p__Acidobacteria; c__Acidobacteria-6; o__iii1-15; f__RB40; g__; s__
590450	1	0	0	0	0	0	0	0	0	0	0	0	0	0	0	0	0	0	0	0	0	0	0	0	0	0	0	0	0	0	0	0	0	0	0	0	k__Bacteria; p__Firmicutes; c__Clostridia; o__Clostridiales; f__Clostridiaceae; g__Clostridium; s__
549206	5	3	0	0	0	0	0	0	0	0	0	0	0	0	0	0	0	0	0	0	0	0	0	0	0	0	0	0	0	0	0	0	0	0	0	0	k__Bacteria; p__Planctomycetes; c__Phycisphaerae; o__Pla1; f__; g__; s__
1909053	0	0	1	2	2	0	0	0	0	0	0	0	0	0	0	0	0	1	0	1	0	0	0	0	0	0	0	0	0	0	0	0	0	0	0	0	k__Bacteria; p__Acidobacteria; c__Solibacteres; o__Solibacterales; f__; g__; s__
221964	0	0	0	0	0	0	0	1	0	0	0	0	0	0	0	0	0	0	0	0	0	0	0	0	0	0	0	0	0	0	0	0	0	0	0	0	k__Bacteria; p__Acidobacteria; c__Acidobacteriia; o__Acidobacteriales; f__Koribacteraceae; g__; s__
235963	17	5	0	0	0	0	0	0	0	0	0	0	0	0	0	0	0	0	0	0	0	0	0	0	0	0	0	0	0	0	0	0	0	0	0	0	k__Bacteria; p__Chloroflexi; c__Anaerolineae; o__SJA-15; f__; g__; s__
3582695	2	0	0	0	0	0	0	0	0	0	0	0	0	0	0	0	0	0	0	0	0	0	0	0	0	0	0	0	0	0	0	0	0	0	0	0	k__Bacteria; p__Bacteroidetes; c__Cytophagia; o__Cytophagales; f__Cytophagaceae; g__; s__
877952	46	21	0	0	0	0	0	0	0	0	0	0	0	0	0	0	0	1	0	0	0	0	0	0	0	0	0	0	0	0	0	0	0	0	0	0	k__Bacteria; p__Acidobacteria; c__Acidobacteriia; o__Acidobacteriales; f__Koribacteraceae; g__Candidatus Koribacter; s__
583850	0	0	0	0	0	0	0	0	0	0	0	0	0	14	7	13	22	0	0	0	0	0	0	0	0	0	0	0	0	0	0	0	0	0	0	0	k__Bacteria; p__Proteobacteria; c__Betaproteobacteria; o__A21b; f__UD5; g__; s__
554377	0	0	0	0	0	0	0	0	0	0	0	0	0	5	21	7	7	0	0	0	0	0	0	0	0	0	0	0	0	0	0	0	0	0	0	0	k__Bacteria; p__Actinobacteria; c__Actinobacteria; o__Actinomycetales; f__Sporichthyaceae; g__; s__
1086554	0	0	1	3	4	1	1	12	0	0	0	1	0	0	0	0	0	3	4	3	0	0	0	0	0	0	0	0	0	0	0	0	0	0	0	0	k__Bacteria; p__Bacteroidetes; c__Sphingobacteriia; o__Sphingobacteriales; f__; g__; s__
619976	0	0	0	1	0	0	0	1	0	0	0	0	0	0	0	0	0	1	1	0	0	0	0	0	0	0	0	0	0	0	0	0	0	0	0	0	k__Bacteria; p__Actinobacteria; c__Actinobacteria; o__Actinomycetales; f__; g__; s__
346995	3	5	0	0	0	0	0	0	0	0	0	0	0	0	0	0	0	0	0	0	0	0	0	0	0	0	0	0	0	0	0	0	0	0	0	0	k__Bacteria; p__Verrucomicrobia; c__Opitutae; o__Opitutales; f__Opitutaceae; g__Opitutus; s__
574039	14	8	0	0	0	0	0	0	0	0	0	0	8	0	0	0	0	0	0	0	0	0	0	0	0	0	0	0	0	0	0	0	0	0	0	0	k__Bacteria; p__Bacteroidetes; c__Flavobacteriia; o__Flavobacteriales; f__Flavobacteriaceae; g__Flavobacterium; s__
969149	0	0	3	1	0	1	0	2	0	2	1	2	13	0	0	0	0	0	2	2	0	2	0	0	0	0	0	0	0	0	0	0	0	0	0	0	k__Bacteria; p__Proteobacteria; c__Gammaproteobacteria; o__Enterobacteriales; f__Enterobacteriaceae; g__Citrobacter; s__
1097711	0	0	0	0	0	0	0	0	0	0	0	0	0	0	0	0	0	0	0	0	0	3	0	0	0	0	0	0	0	0	0	0	0	0	0	0	k__Bacteria; p__Actinobacteria; c__Actinobacteria; o__Actinomycetales; f__Pseudonocardiaceae; g__; s__
4365172	0	0	0	0	0	0	0	0	0	0	0	0	1	0	0	0	0	0	0	0	0	0	0	0	0	0	0	0	0	0	0	0	0	0	0	0	k__Bacteria; p__Proteobacteria; c__Gammaproteobacteria; o__Pseudomonadales; f__Pseudomonadaceae; g__Pseudomonas; s__
203969	0	0	0	0	0	0	0	0	0	0	0	0	0	0	0	0	0	0	0	0	0	0	1	0	0	0	0	0	0	0	0	0	0	0	0	0	k__Bacteria; p__Acidobacteria; c__DA052; o__Ellin6513; f__; g__; s__
821559	0	0	0	0	0	0	0	0	0	0	0	0	0	0	3	0	0	0	0	0	0	0	0	0	0	0	0	0	0	0	0	0	0	0	0	0	k__Bacteria; p__Cyanobacteria; c__; o__; f__; g__; s__
134616	9	0	0	0	0	0	0	4	0	0	0	0	0	0	0	0	0	0	0	0	0	0	0	0	0	0	0	0	0	0	0	0	0	0	0	0	k__Bacteria; p__Chloroflexi; c__Ellin6529; o__; f__; g__; s__
334906	0	0	0	0	0	0	0	0	0	0	0	0	0	0	3	0	0	0	0	0	0	1	0	0	0	0	0	0	0	0	0	0	0	0	0	0	k__Bacteria; p__Actinobacteria; c__Actinobacteria; o__Actinomycetales; f__Thermomonosporaceae; g__Actinoallomurus; s__
317724	0	0	0	0	0	0	0	0	0	0	0	0	0	0	0	0	0	0	0	0	0	0	0	1	0	0	0	0	0	0	0	0	0	0	0	0	k__Bacteria; p__Proteobacteria; c__Betaproteobacteria; o__Burkholderiales; f__Comamonadaceae; g__; s__
2440020	0	1	0	0	0	0	0	0	0	0	0	0	0	0	0	0	0	0	0	0	0	0	0	0	0	0	0	0	0	0	0	0	0	0	0	0	k__Bacteria; p__Proteobacteria; c__Betaproteobacteria; o__Burkholderiales; f__Comamonadaceae; g__; s__
513584	8	7	0	0	0	0	0	0	0	0	0	0	0	0	0	0	0	0	0	0	0	0	0	0	0	0	0	0	0	0	0	0	0	0	0	0	k__Bacteria; p__Chlorobi; c__Ignavibacteria; o__Ignavibacteriales; f__Ignavibacteriaceae; g__; s__
513586	38	51	0	0	0	0	0	5	0	0	0	0	0	0	0	0	0	0	0	0	0	0	0	0	0	0	0	0	0	0	0	0	0	0	0	0	k__Bacteria; p__Planctomycetes; c__Phycisphaerae; o__WD2101; f__; g__; s__
331020	4	5	0	0	0	0	0	0	0	0	0	0	0	0	0	0	0	1	0	0	0	0	0	0	0	0	0	0	0	0	0	0	0	0	0	0	k__Bacteria; p__Proteobacteria; c__Deltaproteobacteria; o__Myxococcales; f__; g__; s__
4438545	0	0	0	0	0	0	0	0	0	0	0	0	1	0	0	0	0	0	0	0	0	0	0	0	0	0	0	0	0	0	0	0	0	0	0	0	k__Bacteria; p__Proteobacteria; c__Alphaproteobacteria; o__Sphingomonadales; f__Sphingomonadaceae; g__; s__
223441	4	7	2	0	0	0	0	1	0	0	0	0	0	0	0	0	0	2	1	0	0	0	0	0	0	0	0	0	0	0	0	0	0	0	0	0	k__Bacteria; p__Actinobacteria; c__Acidimicrobiia; o__Acidimicrobiales; f__; g__; s__
4423753	0	0	0	0	0	0	0	0	0	0	0	0	0	0	0	0	0	0	0	0	0	1	0	0	0	0	0	0	0	0	0	0	0	0	0	0	k__Bacteria; p__TM7; c__TM7-1; o__; f__; g__; s__
948191	0	0	0	0	0	1	2	4	0	4	0	1	0	0	0	0	0	5	0	0	0	0	0	0	0	0	0	0	0	0	0	0	0	0	0	0	k__Bacteria; p__Proteobacteria; c__Alphaproteobacteria; o__BD7-3; f__; g__; s__
1001908	0	0	0	0	0	0	0	0	0	0	0	0	0	0	0	0	0	0	0	0	0	0	1	0	0	0	0	0	0	0	0	0	0	0	0	0	k__Bacteria; p__Proteobacteria; c__Betaproteobacteria; o__Burkholderiales; f__Burkholderiaceae; g__Burkholderia; s__
211555	1	4	0	0	0	0	0	0	0	0	0	0	3	0	0	0	0	0	0	0	0	0	0	0	0	0	0	0	0	0	0	0	0	0	0	0	k__Bacteria; p__Proteobacteria; c__Alphaproteobacteria; o__Ellin329; f__; g__; s__
4358255	0	2	2	1	2	0	0	13	5	0	0	0	0	0	0	0	0	18	5	5	0	0	0	0	0	0	0	0	0	0	0	0	0	0	0	0	k__Bacteria; p__Proteobacteria; c__Deltaproteobacteria; o__Myxococcales; f__; g__; s__
211222	1	0	0	0	0	0	0	0	0	0	0	0	0	0	0	0	0	0	0	0	0	0	0	0	0	0	0	0	0	0	0	0	0	0	0	0	k__Bacteria; p__Actinobacteria; c__Actinobacteria; o__Actinomycetales; f__Nocardioidaceae; g__; s__
3038080	8	9	0	0	0	0	0	0	0	0	0	0	0	0	0	0	0	0	0	0	0	0	0	0	0	0	0	0	0	0	0	0	0	0	0	0	k__Bacteria; p__Proteobacteria; c__Gammaproteobacteria; o__Alteromonadales; f__211ds20; g__; s__
90311	2	1	0	0	0	0	0	0	0	0	0	0	0	0	0	0	0	0	0	0	0	0	0	0	0	0	0	0	0	0	0	0	0	0	0	0	k__Bacteria; p__Proteobacteria; c__Alphaproteobacteria; o__Sphingomonadales; f__Sphingomonadaceae; g__Sphingobium; s__
517939	0	0	1	0	0	0	0	0	0	0	0	0	0	0	0	0	0	0	0	0	0	0	0	0	0	0	0	0	0	0	0	0	0	0	0	0	k__Bacteria; p__Proteobacteria; c__Gammaproteobacteria; o__Xanthomonadales; f__Sinobacteraceae; g__; s__
574035	0	0	0	0	0	0	0	0	0	0	0	0	0	0	0	0	0	0	0	0	0	1	0	0	0	0	0	0	0	0	0	0	0	0	0	0	k__Bacteria; p__Proteobacteria; c__Gammaproteobacteria; o__Chromatiales; f__Halothiobacillaceae; g__; s__
370090	105	33	0	0	0	0	0	0	0	0	0	0	0	1	0	0	0	0	0	0	0	0	0	0	0	0	0	0	0	0	0	0	0	0	0	0	k__Bacteria; p__Acidobacteria; c__Acidobacteria-6; o__iii1-15; f__; g__; s__
512727	0	0	0	0	0	0	0	0	2	1	0	0	0	0	0	0	0	0	0	0	0	2	0	0	0	0	0	0	0	0	0	0	0	0	0	0	k__Bacteria; p__Bacteroidetes; c__Sphingobacteriia; o__Sphingobacteriales; f__Sphingobacteriaceae; g__; s__
4463771	0	0	0	0	0	0	0	0	0	0	0	0	0	2	3	6	1	0	0	0	0	0	0	0	0	0	0	0	0	0	0	0	0	0	0	0	k__Bacteria; p__Proteobacteria; c__Gammaproteobacteria; o__Xanthomonadales; f__Xanthomonadaceae; g__; s__
2595968	0	0	0	0	0	0	0	0	0	0	0	0	0	0	0	0	0	0	0	0	0	1	0	0	0	0	0	0	0	0	0	0	0	0	0	0	k__Bacteria; p__TM6; c__SJA-4; o__; f__; g__; s__
4324062	0	2	0	0	0	0	0	0	0	0	0	0	0	0	0	0	0	0	0	0	0	0	0	0	0	0	0	0	0	0	0	0	0	0	0	0	k__Bacteria; p__Firmicutes; c__Clostridia; o__OPB54; f__; g__; s__
804948	26	83	1	0	2	0	0	3	0	0	0	0	0	0	0	0	0	1	0	3	0	0	0	0	0	0	0	0	0	0	0	0	0	0	0	0	k__Bacteria; p__Proteobacteria; c__Gammaproteobacteria; o__Xanthomonadales; f__Sinobacteraceae; g__; s__
528829	1	1	0	0	0	0	0	0	0	0	0	0	0	0	0	0	0	0	0	0	0	0	0	0	0	0	0	0	0	0	0	0	0	0	0	0	k__Bacteria; p__Actinobacteria; c__Acidimicrobiia; o__Acidimicrobiales; f__; g__; s__
202703	0	0	0	0	0	0	0	0	0	0	0	0	0	0	0	0	1	0	0	0	0	0	0	0	0	0	0	0	0	0	0	0	0	0	0	0	k__Bacteria; p__Chloroflexi; c__Anaerolineae; o__DRC31; f__; g__; s__
919487	1	2	0	0	0	0	0	0	0	0	0	0	0	0	0	0	0	2	0	0	0	0	0	0	0	0	0	0	0	0	0	0	0	0	0	0	k__Bacteria; p__Actinobacteria; c__Actinobacteria; o__Actinomycetales; f__Nocardioidaceae; g__; s__
837574	0	0	0	0	0	0	0	2	0	0	0	0	2	0	0	0	0	0	0	0	0	0	0	0	0	0	0	0	0	0	0	0	0	0	0	0	k__Bacteria; p__Proteobacteria; c__Gammaproteobacteria; o__Aeromonadales; f__Aeromonadaceae; g__; s__
113726	9	3	0	0	0	0	0	0	0	0	0	0	0	0	0	0	0	0	0	0	0	0	0	0	0	0	0	0	0	0	0	0	0	0	0	0	k__Bacteria; p__Chloroflexi; c__Anaerolineae; o__GCA004; f__; g__; s__
844535	57	3	0	0	0	0	0	0	0	0	0	0	25	1	12	2	9	0	0	0	0	0	0	0	0	0	0	0	0	0	0	0	0	0	0	0	k__Bacteria; p__Proteobacteria; c__Alphaproteobacteria; o__Caulobacterales; f__Caulobacteraceae; g__Asticcacaulis; s__
1131215	2	1	0	0	0	0	0	0	0	0	0	0	0	0	0	0	0	0	0	0	0	0	0	0	0	0	0	0	0	0	0	0	0	0	0	0	k__Bacteria; p__Actinobacteria; c__Thermoleophilia; o__Gaiellales; f__; g__; s__
538707	0	0	0	0	0	0	0	0	0	0	0	0	12	0	0	0	0	0	0	0	0	0	0	0	0	0	0	0	0	0	0	0	0	0	0	0	k__Bacteria; p__Proteobacteria; c__Betaproteobacteria; o__Neisseriales; f__Neisseriaceae; g__; s__
4477127	0	1	2	1	1	1	0	1	0	0	0	0	0	0	0	0	0	0	0	1	0	0	0	2	0	0	0	0	0	0	0	0	0	0	0	0	k__Bacteria; p__Proteobacteria; c__Deltaproteobacteria; o__Bdellovibrionales; f__Bdellovibrionaceae; g__Bdellovibrio; s__
513055	0	0	1	2	0	0	0	2	0	0	0	0	0	0	0	0	0	0	0	1	0	0	0	0	0	0	0	0	0	0	0	0	0	0	0	0	k__Bacteria; p__Proteobacteria; c__Gammaproteobacteria; o__Xanthomonadales; f__Sinobacteraceae; g__Steroidobacter; s__
1110182	2	0	0	0	0	0	0	0	0	0	0	0	0	0	0	0	0	0	0	0	0	0	0	0	0	0	0	0	0	0	0	0	0	0	0	0	k__Bacteria; p__Acidobacteria; c__[Chloracidobacteria]; o__RB41; f__Ellin6075; g__; s__
720353	7	7	0	0	0	0	1	0	0	0	1	0	0	0	0	0	0	0	0	0	0	0	0	0	0	0	0	0	0	0	0	0	0	0	0	0	k__Bacteria; p__Proteobacteria; c__Betaproteobacteria; o__Burkholderiales; f__Comamonadaceae; g__; s__
237030	2	0	0	0	0	0	0	0	0	0	0	0	0	0	0	0	0	0	0	0	0	0	0	0	0	0	0	0	0	0	0	0	0	0	0	0	k__Bacteria; p__Verrucomicrobia; c__[Pedosphaerae]; o__[Pedosphaerales]; f__OPB35; g__; s__
400524	3	3	0	0	0	0	0	0	0	0	0	0	0	0	0	0	0	0	0	0	0	0	0	0	0	0	0	0	0	0	0	0	0	0	0	0	k__Bacteria; p__Proteobacteria; c__Alphaproteobacteria; o__Sphingomonadales; f__Sphingomonadaceae; g__; s__
4320407	1	0	0	0	0	0	0	0	0	0	0	0	0	0	0	0	0	0	0	0	0	0	0	0	0	0	0	0	0	0	0	0	0	0	0	0	k__Bacteria; p__Bacteroidetes; c__[Saprospirae]; o__[Saprospirales]; f__Saprospiraceae; g__Saprospira; s__
846759	0	0	0	0	0	0	0	0	0	0	0	0	0	2	1	2	0	3	0	0	1	10	7	0	0	0	0	0	0	0	0	0	0	0	0	0	k__Bacteria; p__Acidobacteria; c__Acidobacteriia; o__Acidobacteriales; f__Acidobacteriaceae; g__; s__
587131	7	31	0	0	0	0	0	0	0	0	0	0	0	0	0	0	0	0	0	0	0	0	0	0	0	0	0	0	0	0	0	0	0	0	0	0	k__Bacteria; p__Planctomycetes; c__Phycisphaerae; o__WD2101; f__; g__; s__
337903	0	0	3	4	3	0	0	2	0	0	0	0	0	0	0	0	0	4	5	2	0	0	0	0	0	0	0	0	0	0	0	0	0	0	0	0	k__Bacteria; p__Cyanobacteria; c__4C0d-2; o__MLE1-12; f__; g__; s__
237523	0	0	0	0	0	0	0	0	0	0	0	0	0	1	0	0	0	0	0	0	0	0	0	0	0	0	0	0	0	0	0	0	0	0	0	0	k__Bacteria; p__Actinobacteria; c__Acidimicrobiia; o__Acidimicrobiales; f__; g__; s__
112045	17	16	0	0	0	0	0	0	0	0	0	0	0	0	0	1	0	0	0	0	0	0	0	0	0	0	0	0	0	0	0	0	0	0	0	0	k__Bacteria; p__Actinobacteria; c__Thermoleophilia; o__Solirubrobacterales; f__Solirubrobacteraceae; g__; s__
4305257	2	0	0	0	0	0	0	0	0	0	0	0	0	0	0	0	0	0	0	0	0	0	0	0	0	0	0	0	0	0	0	0	0	0	0	0	k__Bacteria; p__Cyanobacteria; c__Nostocophycideae; o__Nostocales; f__Nostocaceae; g__Cylindrospermopsis; s__
575450	0	0	0	0	0	0	0	0	0	0	0	0	0	0	0	0	0	1	0	0	0	0	0	0	0	0	0	0	0	0	0	0	0	0	0	0	k__Bacteria; p__Proteobacteria; c__Gammaproteobacteria; o__Legionellales; f__; g__; s__
938794	0	0	0	0	0	0	0	0	0	0	0	0	4	0	0	0	0	0	0	0	0	0	0	0	0	0	0	0	0	0	0	0	0	0	0	0	k__Bacteria; p__Proteobacteria; c__Gammaproteobacteria; o__Pseudomonadales; f__Moraxellaceae; g__Acinetobacter; s__guillouiae
4313922	0	2	0	0	0	0	0	0	0	0	0	0	0	0	0	0	0	0	0	0	0	0	0	0	0	0	0	0	0	0	0	0	0	0	0	0	k__Bacteria; p__Chloroflexi; c__Anaerolineae; o__Caldilineales; f__Caldilineaceae; g__; s__
364712	0	0	0	0	0	0	0	0	0	0	0	0	0	1	0	0	0	0	0	0	0	0	0	0	0	0	0	0	0	0	0	0	0	0	0	0	k__Bacteria; p__Proteobacteria; c__Alphaproteobacteria; o__Rhizobiales; f__Beijerinckiaceae; g__; s__
[truncated: 10,183 more rows]

## Sheet: S5table metadata comparative
sample	id	species	family	kind	summary
[truncated: 36 more rows]

## Sheet: Qualitative shared OTUs
#OTU ID	mpalafl	mpolyfl	mpalasoil	mpolysoil	mpalaiv	mpolyiv	read count	relative abundance	taxonomy
[truncated: 3,079 more rows]

[truncated: 3 more sheets: pala-poly Significative OTUs, soil mpala significative, Soil mpoly significative]
